# Supplementary material for: Finding Aquaporins in Annelids: An Evolutionary Analysis and a Case Study
Source: Cells. 2021 Dec 17;10(12):3562. doi: 10.3390/cells10123562 (PMC8700629; doi:10.3390/cells10123562)
Supplement: Supplementary file 1 [file cells-10-03562-s001.zip]

Archive with 11 entries (11 files):
- Supp Data S3_ trimmed alignment metazoans.fasta
- Supp Data S4_ trimmed alignment annelids only.fasta
- Suppl_Data S1_Alignment metazoans.fasta
- Suppl_Data S2_Alignment annelids only.fasta
- Suppl_Figure S1_ Metazoan bayesian tree fully annotated. Posterior probabilities above each branch.pdf
- Suppl_Figure S2_ Metazoan Phyml phylogenetic recostruction fully annotated. ALRT support values on the branches.pdf
- Suppl_Figure S3_ Annelids only bayesian tree fully annotated.pdf
- Suppl_Figure S4_Annelids only PhyML fully annotated.pdf
- Suppl_Table S1_Species, accession numbers, AQP clade.xlsx
- Suppl_Table S2_List of Non annelid species used in analyses.xlsx
- Suppl_Table S3_Primer list and relative PCR thermal conditions.xlsx
