# Supplementary material for: Finding Aquaporins in Annelids: An Evolutionary Analysis and a Case Study
Source: Cells. 2021 Dec 17;10(12):3562. doi: 10.3390/cells10123562 (PMC8700629; doi:10.3390/cells10123562)
Supplement: Supplementary file 1 [file cells-10-03562-s001.zip › Suppl_Data S1_Alignment metazoans.fasta]

>AsucAQPa
----------MAPSSDGIRTPR------FW---------------QTVLAESVGTLFLVMIGCGSFVD-----------------------PSNAPPKDNPHAIMPPNALRVAL--------SF--G----LTYGVLVYALRYVS-------GG--HL-NPAVTVA-MLAA--RK------ISILRMALYLLGQII------G----ALVGAALLRGVTPASLQGTLG-----------A-----------------------TLPQHG-----ITGEK-A-----F----------MVEFLATFVFLFV-V-RATGD---CVSGED-NPPA------MRPFVMGIALVAVELYA---V-PIS---G-GGINPARSLGPAAVMGR-------------------MEYHW----VYWF------GP-IL--------GGVLG-ALLYEYVFASNASLA-------------------RVKSCLTTNEPPSNKPRQ------
>AsucAQPb
----------AVSSRTDLKTKK------FY---------------VAVLAEFLGTMLLVLASCGSTLQ--------------------------GPVP------VQSTTVRIAL--------TF--A----FSVGSIVWAIGNVS-------GG--NI-NPGVTIA-FFVT--RR------MSLIGFLLYIIAQTI------G----AITGAAILYSLSPDSYKGNLG-------------T--------------P-------VLAEG-----VSVVQ-G-----F----------FVEMLLVFILVLV-V-FASCD---ENRGD------VGG---SVPLQIGVAIGMCHLWG---V-PLT---G-AGMNPARSFGPAVISNS------------------LDADHW----IYWI------GP-LV--------GGMLA-GIVYEFLFAVNATPA-------------------KLKGFFTRNYDDKEYDA-------
>AsucAQPc
MTDLQRLMNMEDDEPLLTSDDI-LEEESEE-------TGIIETFVRPASAEFLATAIFVFIGTTAISS------------------------EELSGP------GITNLTGIAF--------AH--G----LTIAMLVMSFGHIS-------GA--HI-NPAVTFG-FILV--KG------IPLVKGIVYVFAQLV------GSIVGSAMTRGLLGYASPNMHTNKTI-----------FED----------------IGGGGHQLGPG-----VSVGE-G-----V----------LGEVALTFILVLV-ILMTAYD---SNGS--------NL---LHPLAIGFAVCVDIIAG---A-KVT---G-ASMNPARSFGPAVIFSE---FNTSL-----W------KDHW----IYWL------GP-AL--------GAALA-ALFLQTYLCQKE----------------------------------------------
>AsucAQPd
-----------FTICLGLFLRR-LT--------------------RNIFPKSFAPYVLDFITCFQVCA-------------------------CSLEN------ASVRFYHGLP------------G----YLIAIFMQAVLHTM--TFKDCRG-----NPLANVT-GYLH--KE------QSLKKTILRMICQM--I----G----GIMSYRYAKTLWRIKLNDIHL-------------Q--------------R-----ADMLCSNDLT--VDPSL-G-----F----------LIEFAGTIFETY----ISFCK---LTKNP------------ATDMVIKIVISMTNLIL---AVELT---G-YYVNPANATAQTFGCGG---GD--------------PIIFI---LVYWI------GP--II--------ATTG-AVHIRRKITSNSKSK-------------------NGKIPARNGH--------------
>AsucAQPf
-----------------------------------------------------------------------------------------------------------------------------------------------------------------------MLIA--RK------VSVARAVLYVLAQCI----G------AIIGPGLLHGIPPEDNRGSLG-----------I-----------------T------APAIH-------NQQ-A-----F----------GVEFLITFVLVFT-V-FATCD---NKRTD------ING---SGPLTIGLSVTVCHLFA---I-PFT---G-SSMNPARSFGPAIVANS----W---------------NEHW----LYWC------GP-LL--------GGVLA-GLLYDNVFAANASLN-------------------KARGYLLASNYDAEKFDE------
>AsucAQPe
-----------------------------------------------------------------------------------------------------------------------------------------------VQ-------WA--VM-NPVVAVN-FMFT--GR------ISFLRCIFYIVFDLL----A------AVSVAYFVKLVFPEEMVAAIK-----------V-----------------A------GPGEG-----ISKIQ-A-----M----------VIEWVIVIGHNVA-I-LGTLD-DDNRSVM------------IPGITIGMATFVFISAG---F-HLT---G-GILNPFAVFHTAVITGD-------------------FSTQW----IYWS------GD-FL--------GGLTA-LLLYHFSLYNKGFFK-------------------------------------------
>AsucAQPb_seq
----------AVSSRTDLKTKK------FY---------------VAVLAEFLGTMLLVLASCGSTLQ--------------------------GPDP------VQSTTIRIAL--------TF--A----FSVGSIVWAIGNVS-------GG--NI-NPGVTIA-FFVT--RR------MSLIGFLLYIIAQTI------G----AITGAAILYSLTPDNYSRNLG-------------T--------------P-------QLAEG-----VSVVQ-G-----F----------FVEMLLVFTLVLV-V-FASCD---ENRGD------VGG---SVPLQIGVAIGMCHLWG---V-PLT---G-AGMNPARAFGPAVISNS------------------LDADHW----IYWI------GP-LV--------GGMLA-GLVYEFLFAVNATPA-------------------KLKGFFTRNYDDKEYDA-------
>AsucAQPc_seq
------ILEDEHEETGIIETFV-----------------------RPASAEFLATAIFVFIGTTATSS------------------------EELSGQ------GVTNLTGIAI--------AH--G----LTIAMLVMSFGHIS-------GA--HI-NPAVTFG-FILV--KG------IPLVKGIVYVFAQLV------GSIVGSAMTRGLLGYASPNMHTNKTI----------FED-----------------ISGGGHQLGPG-----VSVGE-G-----V----------LGEIALTFILVLV-ILMTAYD--------------SNGSNLLHPLAIGFAVCVDIIAG---A-KVT---G-ASMNPARSFGPAVILSE---FNTSL-----W------KDHW----IYWL------GP-AL--------GAALA-ALFYRLIFAKRSQRV-------------------FKKIN-------------------
>AsucAQPf_seq
-----------------------------------------------------------------------------------------------------------------------------------------------------------------------------RK------VSVARAVLYVFAQCI----G------AIIGAGLLHGITPEDNRGSMG-----------I-----------------T------APTIH-------NQQ-A-----F----------GVEFLITFVLVFT-V-FATCD---NKRTD------ING---SGPLTIGLSVTVCHLFA---I-PFT---G-SSMNPARSFGPAIVSNS----W---------------NEHW----LYWC------GP-LL--------GGVLA-GLLYDNVFAANASLN-------------------KARGYLLASNYDAEKFDE------
>Aque_XP_019851797.1
----------FSFNKNPLRQKA-ASL---L---------------ISCLGELFGTWLLTLIICSVVAA---AIITLLAYIGLVCHFTISCCLFCPYTE------AQKGLWQVAL--------PA--G----FGVSISIFISAHFS-------DA--HL-NPAVSIA-FAVVRFHQ------FHWSRLGPYVLSQFL------GSLIAGLTVFAFYHGAIQSFEAAHNI-------------TRGEPGSQ-------L------SGMVFGEYFPNPALYN-HNE---FSSVMSVFEAFLVEAWGTFILVFV-I-FSLTH---PSNST------ISNTKVVVPIAIGITVAVIISIY---G-PLT---Q-AGLNPARDFGPRVIAAL--AGWGTIAIPGPR------YGFW----LYIV------GP-II--------GGVLGGGASDLTLYCFRRFKKESH----------------------------------------
>Bflo_XP_035668219.1
----------------TIEGRKNIMGKPSWTERVVGALRVRRFVFRAALAELLGTFLLVTMGNGSVAQ------------------------VVLSRE------DKGTFLSINW--------GY--G----IGVVIGVYASWGVS-------GA--HL-NPAVSLT-MAVL--GK------LRWVYLPCYVLAQML------GAFLSAVCVYIVYYDALANFDGGTRA-----------VLGVN----G--------TGGIFSTYPQDY-----LSIGS-G-----V----------LDQVVGTGLLLCG-V-LALTD---SRNNK-----VTAG---MEPLLVGLLVLAIGTSF---G-FNC---G-YAINPARDLGPRIFTAM--AGWGIEVFRA--------GNHW-----WWV---PIVGP-LI--------GGLVG-GLVYTLMVALHHPEE-------------------EDDEPVHGS---------------
>Bflo_XP_035679263.1
----------RLFDRKEVTSPN------FY---------------RAVVGEFFAMLLFVFIGIGSTTG--------------------------WPNA-----PTSPSMVQIAL--------AF--G----IAIATMVQCFGHIS-------GG--HV-NPAVTIA-LLLT--GK------VTILRAVLYIIAQLV------G----AIAGAGLVYAVTPEAVRGGLG-----------V-----------------------TGLSTG-----MSAGM-G-----V----------GVELLLTFQLVLT-I-FATVD---GNRTD------LNG---SASLSIGLSVVIGHLFG---V-KYT---G-ASMNPARSFGPVVIMNA----W---------------DNHW----VYWV------GP-IA--------GAILA-AWLYEFLLDPTASTA-------------------RLRRCVTCASAEDQPIHD------
>Bflo_XP_035683956.1
-------------RYRGRNLLYEKMDLDFW---------------RAIFAEFLGTMLYVFVVCGAHVI-----------------VAVYNGVTTYASTPTDFPHDQVSPIIIGL--------AS--G----LAYATMVQMFGLNS-------GG--HF-NPAVTIG-MVIG--QK------ITILRAFLYLCAQVV------GGIAGAAIMYGLSPTSTVARNSLRNY-----------IGI-----------------TTPGMAESGFLTNADVTSAQ-A-----L----------GVEIMFTFILVFT-I-FATVD---PHRKV-------LG---SASLSIGLPIAIASFAG---L-FHS---G-ASLNPARSLGPAVIVDQ---NAIFTNRW---------TDHW----VYWV------GP-IL--------GGGVA-ALLYEFIFNPLRYIADDLDIVDQDVIDILKYLAHKYRGMYMMADAEPIVEDRYIVDGP
>Bflo_XP_035695466.1
----------SRTKKAEAPPSS-------W----------YEKYLQPCIAEFFGLIVFAFVGTMVTGY--------------------------AGTG------GPTWLVGIAL--------TH--G----LTIALLIVGLGHIS-------GG--HF-NPAVTLG-VTLA--GG------IHPLLAGGYGISQLM------GSMIGAAFTKAILPNMTYTSCHGGTH-----------S-------------------------IGEG-----VSVGG-A-----I----------LCEAILTMTLVMT-VIMSAVD---SASKG-------KA---LPPLAIGLAVVTGILSG---G-PFS---G-ASMNPARAFGPAVVAGV----W---------------KDHY----VWWL------GP-LL--------GGVVA-GGLYSALGSKATCVR-------------------PAEPAVTRQ---------------
>Bflo_XP_035695470.1
----------LTMEKHEPKPNA------------------YEVYVMPCLAEFVGLLIFAFIGTMVTGY--------------------------VTPA------GNMWLLSIAL--------AH--G----FTIALLIVAVGHIS-------GG--HL-NPAVTLG-ITIA--GG------VTWLQGICYVISQLL------GAMVGAAFTRAILPNATYAACAGGT------------H------------------------AIGGE-----VSITG-A-----I----------LCESILTMILVLT-VLLAAVD---PSSAE-------KA---LPPLAIGLAVLVGILAG---G-PFS---G-ASMNPARAFGPAVAAGV----W---------------KNHY----VWWV------GP-II--------GGLVA-GIIYRMFLADAERRL-------------------IAGNYMKRY---------------
>Bner_KAF6016817.1
----------LQTTLRDLKDLN-V-----Y---------------RATLAEFLGVMFLVIIGCASPYG-------------------------ERTID----------HTRISL--------SF--G----MSVATIVWVINNVS-------GG--HI-NPAVTLA-MLVT--RK------ITMVRCILYIGAQMA------GAIIGILILKGLICNWQLAYYTREQL-----------NIT----------------ECGLALNTLGKE----VSPGQ-G-----F----------GVEVLITFMLVMT-V-FATCD---QSRTD------LHG---SGPLAIGLAVTIGHLGF---I-EIT---G-ASMNPARSFGPAVVLGD-------------------YTNQW----VYWV------GP-FV--------GAILA-GVVYEFLFAGNAGTT-------------------KVVEFFTEVDYNPENEPF------
>Bner_KAF6034639.1
---------MVSISALKIKSYA-------I---------------RVAFAEFLGTCILLVIGLGSIVQ------------------------SVTSHT------AYGTFTSTNW--------AW--G----MAVMFKLTVTLLL--------GG--HI-NPAISLA-MAVI--GR------LQWKLLPVYMLAQYL------GAFVGTAIVYLVYFEAIENYSGGVKLTD---------PTLAN----S--------TAGIFSTYPQEF-----LSVTE-G-----L----------ADQIVGTMMLLLP-I-MAITD---RRNAD-----VPKF---LVPVLVGLAVFAIGAAY---G-YNC---G-AAINPARDLSPRIFTAL--AGWGTEVFSFR-------NYNW-----FWV-------P--IVGPHI---GAILG-AIIYLFLVELHWDSE-------------------DELSNDFPP---------------
>Bpli_RMZ94487.1
----------TTINLRRFSKRY-IKTKNSL--------------IRVFLAELLGTFMFVFFGCSSVAQ---------------------YKLLNRAQN------DSASFLLVNA--------GF--G----FGILAAILTVGKVS-------GA--HL-NPAVSFG-IFLV--GQ------LTLLKLVIYIVAQF--I----GAFIAAAIVFVLYYNGLTTFGDKMYTL----------E-----------------TAGIFGTYPRPE-----LSVWG-G-----F----------FDQFIGTTLFVTG-I-MSVAD---KIRDP-----LPNS---MSAIMVGFLLFVVGNSI---G-YNA---G-FAVNPARDFGPRFFTFI--AGWGSQVFSA--------GDYY-----FWI-------PLVAPMF-----GSLAA-TIIYLVFISNHF----------------------------------------------
>Bpli_RNA41258.1
LYNSLVNLNENMSHLGIIWKQM-ISKLRSI-------LSVKSFLFRQFLAEAFGTFFFISFGLGSVAQ--------------------------YVFA------GRKSFLAVNL--------SF--G----LGLALAILVVGRIS-------GG--HL-NPAVSLS-MLLL--GR------IKFLKFLVFMLGQF--L----GSFFAALMVFVVYYDNIASFKNGMH------------SIT---------------TAGIFATYPTDLFEANLFNL---------F----------LDQFFSTALFIIT-I-LGVTD---KRNND-----LANE---KTAFMIGISLTVIGTSF---G-YNC---G-FAVNPARDLAPRIFTSI--AGWGWKPFTVGN------YFFW----IPVV------AP-FL--------GSILG-TLLYSLFISNHWPDSNNAEDYDDD----------------------------------
>Bpli_RNA05793.1
-------SVDMSDVVKTKQNFNLQESLKKA-------INITNPLVKEFMAESFGTMIFIFIGCSGVAQ---------------------FKLNNKQDS------NLNNLLSVNI--------GF--G----FGVLMAILLVGTIS-------GA--HL-NPAVSFS-LSLT--GK------MTWRKFFIYSLAQT--L----GAFLGATLVFLVYLDGLKSFGEEMYSL----------N-----------------TAGIFATYPNEV-----LGVFG-G-----F----------LDQVLGTAVLIMV-I-LAISD---KKNND-----ISKE---ISAILIAFLVIVIGCSL---G-FNC---G-YAINPARDFGPRLFTFF--AGWGSQVFEAGN------GFFW----IPII------GP-LV--------GSFIG-TLFYLIIVSNNL----------------------------------------------
>Bpli_RNA34844.1
--------LKTNKPKIVIRKFS-NSLQTQL----------SQPILKEFYAETFGTCLMILIGLGALAQ-----------T------KLS----SIDDK------HLSDLLSPNI--------LA--G----LSLAIAILVTGKIT-------KA--HF-NPAISLA-MLLT--KQ------MKLIEFLVYTLAQF--I----GAFMGAALVFLVYFDAISDAKKSGSLT----------DIS-----------------TIFVTLPNKS-----VSQVG-I-----I----------ADQIIATAVYLIL-I-LAFTD---KKNFQ------------FSPEGTALMAGVALFSICSTLSYNS---G-SPLNPARDFSPRFFISL--VTWNGQVYSN---------NNY----YFWT-------P--IVCPMI---GSAIG-TGVYSLVISKNLK---------------------------------------------
>Cele_NP_001256246.1
-------N---LKNSSDIVPKM-VEDEKDY------------TIYSKCAAEFIAVLLFVYIGSMQAAG-------------------------VFLHD---------GVLHAAF--------AH--G----VAIFVLAATFGGVS-------GA--HI-NPAVTFG-IALV--GR------ISPIHAVCYVVSQLL------G----SVFGALLVRISLPYKMYNVIS-----------AGA---------------------TLCGKG-----YNWQE-G-----L----------TAEIVTTYILVQT-VLLCAVD---TDKNR------------LAPLAIGFSLIIEILAA---G-AIS---G-ASMNPARSFGPNIMGQV---FLKPEHLDAQYM---YWNYHW----IYYI------GP-II--------GAFIA-AGVYRMFFARDYRVLA------------------------------------------
>Cele_NP_001359963.1
--------QDKVASILRIEDQQ-------F--------------TRELLAECIGTFFLLLIGNAANIQ--------------------------AAVA------VGGNSTSCHI--------AW--G----IGFMFAVYLAASVS-------GG--HL-NPAISVA-QSIL--GN------LPPWKIIPYAIAQV--I----GAFLGAAVAYFGHHDDLWKLDGGIRQ-----------VTGGQ----A--------TAGLFTTFPPDH-----MSVWG-S-----L----------LDQIIGTAMLSGL-V-CLITD---KRHQI------PTG---VVPVLAGSIMSMVAMTF---G-ANG---G-FAINPARDFGPRVFCLCAGYGW---------------EVFSAHGYYFWI-------PIVGALI-----GSIIG-AWIYKIFVGLHGMNE-------------------SLDIQPAKG---------------
>Cele_NP_001366692.1
------------MILDKLRAKF-HIRKELL---------------RAVLAEFTGTYLLCLIGLSVVAQ------------------------KVLPRP------EVNEFIGVNV--------GF--G----IAIVFGVAVSAKLS-------GG--HI-NPAVSFA-FLSV--GQ------ITIVQFIAYFVAQF--F----GAFFGAATVYAVYNDAINVFDGGVRT-----------VGGPK----D--------TAGIFASYPAPH-----LGLVN-G-----F----------VDQFVATAVFVFL-I-AHIVD---KRNSY------PTW---LQPILVGTGFVAIGAAF---G-YNC---G-YPVNPARDFAPRLFTSIFYGGA--------------VFTKW-----FWV---PIVGP-FV--------GAVVG-IWLYYFLIGFHTPQD-------------------AEEKYVVLT---------------
>Cele_NP_001367603.1
--------MTAEEDTLPERLRF-HGVHTNI-------------LARNLIAEFFGTFLLCFIGLSIVFQ------------------------FHAGGG------KTTEWIGVNI--------GW--G----FAIMFAVMATARMS-------GG--HL-NPAVSLL-LWSL--GH------LKLAWVPLYAIAQT--A----GAFVASLGMYSYYYEQFNAFDGGNRTILG--------ATG-----------------TAGCFASYPSPNLGVWGP---------Y----------IDQCVGTGVLAYF-L-CVVID---ERNQI------PKI---WHPMFFGFLVMMIGTGF---G-MNI---G-YPINPARDLGPRLFSYF---IYGPGV----------FHSPY---PNYWL------AP-AIAPF-----VGALVGGWFYHFSLGMHNPDI-------------------EEADDIFVQ---------------
>Cele_NP_001370535.1
----------ELERTEQVRAKI-QIKNPLL---------------RNALSEFFGTFLLLFIGIGIVMQ------------------------FILSNE------KLNTWININL--------GW--G----LAIAFTVYTCSKTS-------GG--HF-NPAVSIA-FLTL--GK------LPFKDFLVYCVVQT--I----GAALGSAAAFGLYYDQFVKFAGAYRT-------------ILGPKATAGC-----F-----CSYPALH-----VSNTT-A-----F----------FDQFAGTALLVLF-V-CVVID---KRNGI------PGA---AHPLLFGLVVMMIGTAY---G-MNL---G-YPINPARDLGPRLFSFF---IYGSGVFS---------YHSY----YFWI-------PVIAPLF-----GAIFG-AWSYTFFVGAHIPDQ-------------------RETTYVLVD---------------
>Cint_XP_002131543.1
---------LQQKWKESSRAKI-YIG---L--------------AQPLLAEFFTMILHTFWGSMVVAT-----------N---IPIHYSALNRTIQPQ------EWAADYLVST-----FMPAFQAG----FAVWMFIVLFWNIC-------VI--NF-NPAISVG-LAVA--GV------LSPWLLLPYIIMQC--L----G----SILGAVIAQAIKNDEPGPFL------------I-------------------------PDD------ANISA-I-----L----------CCEVMITGCMVFFTVTMVVDK---TYNQA------------TGPLAIGLTVFQGIIAG-----KWI---GAGCLNPSRAFGPAVVLGG--RAW---------------NYHW----VWWV------GD-CA--------GAFIF-AVIYMCFFAPKDKVW-------------------IVKVMDWMKPDEVVEDDI------
>Cint_XP_002131566.1
--------NAKKHENMPTQTRTVSQVYGTW--------------VRPLIAEYFGQLIFAFIHCSTVNT----------------------MKATALSA------DSPIPLLPAI--------SD--G----FVVAILVITIGHIS-------GA--HV-NFAVTTA-VFIG--GG------IKLPMVPLYFIAQML----G------SLTGAALAYICNGSVSFGEFG----------LGAG---------------V-----------------TVGQ-G-----V----------LMEVVLSALLTLA-VLLAAVE----LSSV------------NAAFAIGFSILIDILAG---F-NIS---G-ACMNPTLSFGPAVVSGK----W---------------TNYW----IYWV--G----P-IL--------GAFVS-GTVFRLFLGTEARLL-------------------FRPDGGDEN---------------
>Cint_XP_002131906.1
-------------EKSSTGNIS-------WRKKVSSLVRIENVLLREMLAEFLGTFILLVFGNGAVAQ------------------------KVLSRD------TLGTTLSINW--------AY--G----FGVTMAVYVTGKVS-------GA--HI-NPAVSVA-QCAF--GN------LPLYKLPCYIFSQVF------G----GFVSGAAVYSIYYEALNAFDG-----GQRSVLGPN--------------GTGGIFATYPQDY-----LSINN-G-----L----------WDQVFGTALLVGI-I-FAVTD--NKNNTI------ADG---LTPIIIGLLVFILGTSF---G-LNC---G-YAINPARDFGPRLFTFA--AGWGPGVFTEPN------GMSW-----WWV---PIVGP-II--------GGLTG-AILYKLMVGTHLPSG-------------------SQSVITDEEDDF------------
>Cint_XP_004226091.2
--------MAEEKIEFETKPES-VKFTRNY-----------FRFAVPLMAEFVATFLHTFWGSMAGFP--------------LDRSTNSLNSSIISSD------VTIGYPDSNL----LPAFQA--G----FAVWILIVGFFNIS-------VF--HF-NPAVSVG-FLVS--GD------LVIYMLIPYVVAQC--L----G----AAAGAQIAKSLRGEDLVPL-------------Y-------------------------IQDD-----ANITA-I-----F----------FCEFITTGFIMFFTLAMVVDK---TYQQH------------TGPFALGMTVFQGVLAG-----RWV---GAGCLNPARWFGPALVTGG--AAW---------------NYHW----VLWL------GD-CV--------GAFVF-AIIYMMFFAPEDRIWFLKLNKKVS----------------------------------
>Ctel_21078
----------MPNSIADLKNVV------FW---------------RDVLVEVLGTGILLTWITFSFVT-------------------------FNPDH------YQPNTTTLGL--------FV--G----FLVFILIETLGPYS-------GC--HM-NPAVTLG-FFLN--GH------LSIARSIFYVIAQCS------G----GAGGSALVYALTPASKRHMFH-----------A-----------------------ITPSAD-----VSLAQ-A-----I----------GHECIFTFLLVFTAL-FLTLP---SRKSV------------NPGFPLGFCVGTSIMCG---G-TYS---G-STLNPVVALGPAVISRN-------------------FHDHW----VYWV------GP-LC--------GGVVA-FLLFKAITVVGDKFE-------------------KPNNNNNKE---------------
>Ctel_25505
----------------------------FW---------------RAVFSEFLGTMLYVIVGCGAWTE-------------------------NSRVP------EMTLSVRVAL--------AF--G----LIYAVIIYCVRNVT-------DA--HL-NPSITLA-MLVT--RR------MCFLRAILYIVAQFL----G------AILGAALLYGLTAREYLAQLG----------C------------------T------IPGDE-----VSDAQ-G-----F----------GIELFSTFILVFV-V-FAAYE---KSKRE------EAI---TAPFIIGIALAAVSMFA---V-PYT---G-GSLNTARSFGPAVIKNV----W---------------SHHW----IYWF------GP-LL--------GGILG-GACYEIVYSTK-----------------------------------------------
>Ctel_26353
---------------SEIKNGA------FW---------------RDLLAELLATFFLVAAQCALPLS---------------------------YDD------TGSARIGTAL--------GM--G----FVVLSIGWCFGDFS-------GA--HM-NPAVTMT-LLLR--MK------ITFLRAFFYWIVQCG------GAIGAAFAIKSLVTEDMAASADLAL------------T------------------------KPAAG-----IEPWK-G-----M----------LFEMVLTAILCFT-V-HGATN---VKRKG------MLF---INTLPIGMALALGILMG---L-PVT---G-GSLNPARSLGPVVAQYDVDGIW---------------DDHW----IYWA------GP-ML--------GAIVA-AIVYSLL---------------------------------------------------
>Ctel_37043
----------------ELTSLA------FW---------------RDLLAEFVMTFMLMSVQAALPLD--------------------------WGTN-----GLLGGPVQVGL--------GV--G----FLVTAMAWALGDFS-------GG--HI-NPAVSIA-MMAC--AK------ISPLRALFYVASQSV------G----AVAGAGFVYGMIPSASRGHLS-------------A--------------T-------SLGPG-----VEPHQ-G-----F----------LIEAWITCLLVLT-V-FGSTN---KKRKG------SLH---MPAVPIGLAVALGIMTGVNAF-GST---G-GSMNPARSLGPAVVLSI----W---------------DDHW----VYWA------GP-IC--------GGLLA-AMVY------------------------------------------------------
>Ctel_45698
---------------SDIKSVL------FW---------------RDVLVEVLATAILLIWITFSFVT-------------------------FNPEH------YQPNTTTLGL--------LV--G----MVVFILIEALGPYS-------GC--HM-NPAVTLG-FFLN--GH------LSIARAILYTIAQCA------G----GAGGSALVYALTPSSRHHMFH-----------A-----------------------ILPHPE-----VALAQ-A-----V----------GHECIFTFLLVFTAL-FLTLP---NRKSV------------NPGFPLGFCVGTSIMSA---G-TFS---G-STLNPVVALGPAVISRN-------------------FQDYW----VYWV------GP-MT--------GSLIA-FLLFKAI---------------------------------------------------
>Ctel_46197
---------------------------------------------------------------------------------------------------------LGTVVQVGL--------GM--G----FVVATMAWALGDFG-------GG--HI-NPAVSMA-MVVR--RS------ITIFRGVMYIIAQSI------G----AIAGAGFVYAVTPSNKRETLA-----------V-----------------------TNLGPE-----VEAWQ-G-----F----------LVELWATFVLVVT-I-LGSTN---ANRKG------RVY---MPTIFIGFAVTLGIMSA---F-NHT---G-GSLNPARSFGPAVVMNL----W---------------DNHW----VYWL------GP-IA--------GGVLA-ALIYEYVL--------------------------------------------------
>Ctel_115384
---------------MEIRSIE------LW---------------RCVIVECLATFLYVLLGCAATLR--------------------------WDPSLYAVHVTSADVIHVSL--------AF--G----FAMCALTQCFGHIS-------GG--HF-NPAVTIA-TTLT--CR------VTPLRGALYVGAQCG----G------GIAGAALLYGLTPSASRGSFG-----------V-----------------T------LLSPE-----LNVVQ-G-----F----------AVELLLTFLLTLT-F-FATVD---PKRRN-------HG---NQAMPIGVTVAFVHLVG---Y-RLT---G-GSCNPARSLGPAFLTNC----W---------------DDHW----IYWA------GP-LG--------GAVMA-GVLHHFIFDPSKHRL--QAKIPERTE--------------------------------
>Ctel_120819
-------------MFQECRDYK------FW---------------KAVRCELLCGLVYVLFGCGSFVY---------------------------------VGYSAAQTLVIAV--------SF--G----LSAAILVVCVGGIS-------GG--VC-NPALTLG-LLVT--RN------ISVTRATTYFIAQII------G----SLCGAAILYALSSADHVVSGH-----------LGA---------------------LSPHPQ-----MTPAQ-C-----F----------GVEFMATLLVTMT-T-LAAGD---DSKS----------------FYVGCSIVAAHLFA---L-PYT---G-CGLNPARCLAPAIFTGR----W---------------SNHW----VYWI------GP-LL--------GGVIG-GFTYEYSKPPSSLPQ-------------------QRVLECDHSAISIETCAT------
>Ctel_125390
---------------MRIRNQG----------------------AREFCAEFLGTMILIIIGDGSVAQ------------------------SVLSSE------TAGAFHSVNW--------AW--G----LAVAMGVWVSVGVS-------GG--HI-NPAVTLT-MCIL--RK------CPWKKLLPYWLAQYL------GAFAGAAVVYGVYYDALNAFDGGVRQ-----------VDGIN----G--------TAGIWATYPKEF-----LSAES-G-----F----------GDQLVGTAMLVCL-V-MAITD---KRNAN-----IPSG---IQPLCIGLVVVAIGMSF---G-FNC---G-YAINPARDLGPRVLTAI---AGWGDEVFTYR------DYNW-----FWVPLA---GP-HV--------GAMVG-AALYEWLVGLHFPDE-------------------EEYMFNN-----------------
>Ctel_142373
--------------------------------------------------------------------------------------------------------------SIQV------------T----FILIALILVFMPIS-------GS--FF-NPVGCFV-SYLD--GR------ISMAKAILYSIAEIS----G-------AATAVLLLRLRPSSMFTHPL----------R--------------------------PAES-----ITPVQ-G-----V----------MVEAVLTLFLIFM-V-MAVTD---DAVRK------VYDM--NISLVIAFTAGSMIISS---G-SYT---G-AAMNPLIALGPAVSSAD-------------------FSDHW----VYWI------GP-FI--------GGTVGYALYAGVRFGYHKGHV-------------------VASSKCTCF---------------
>Ctel_148029
----------LQCAVAEAKTLA------FW---------------RDALSEFVATFMLMSVQSALPLT--------------------------WSVS------MSSSIVQVGL--------GV--G----FIVATMAWALGDFG-------GG--HM-NPAVSLS-MALS--FD------ISFLRAGVYIAVQTI------G----AIAGAGFIYAVTPPSKRGNLA-----------A-----------------------TELGEG-----VDGWQ-G-----M----------LVELWITCILVLT-I-RGSTN---KQRKG------NIL---MHTLPIGLAVALGIMSG---F-GHT---G-GSMNPARSIGPAVVMGI----W---------------GDHW----VYWV------GP-FL--------GGTLA-TLIYVLLLDKVDKDSTKSSAALAH----------------------------------
>Ctel_164915
----------RKRLKSALRIKH--------------------PILKGMLAEFLGTFVLVVFGDGSVAQ------------------------VVLSKG------AAGTFLTINI--------AW--G----FAVAMGVWVSGGVS-------GG--HI-NPAVTLT-LCLM--GR------EKWRRLIPYWLAQYI------GAFVASACVYGVYIDALNEFDGGTRS-----------IRGTN----G--------TAGIWSTFPQEF-----LTAKV-G-----L----------ADQILATGLLVCM-V-LAITD---KNNMG-----APKS---LVPLAVGSVVAVIGMSF---G-YNC---G-YAINPARDWGPRMFTAL--AGWGRGCWMRIIPEMDFCDTEVTIHTLYTK------TP-SSLSLWFCQQGVILKWALKYDWMYRDSKE---------------------------------------------
>Ctel_166556
---------ARPEPKGMVRVFL--------------------KYLRPPIGEFHAVCLFVFVGVVASTN--------------------------------------VDTLSVAV--------AH--G----LAIALLVAVYGGIS-------GG--HV-NPAVTFG-VVIG--GR------CEVFIGLLYIIFQLL------GGVFGAALARMVLTVGYTSTGNVTNV-------------DLYEAIGGG------V------PQLAEG-----VTAWN-G-----V----------FVEAILTFILVLT-VLMTAVD----QQLS------------IAPLCIGFAVLVDIIVG---G-SIT---G-AAMNPARSFGPALVAGI----W---------------TNEW----IYWI------GP-IL--------GALFA-GGSYRVFLAKSEYRILFKDKSE------------------------------------
>Ctel_172599
--MGREEVCKKGCSLGEARERS------FW---------------RDLAAEFVATFLLVSVQCALPLT--------------------------WGRN------DIGSGIHTAL--------GM--T----FIVTTTLWSLSEFG-------GI--HM-NPALSLS-MMCV--RR------ISIFRGLVYMVVQSA------G----GVAGAALIWGLTPEQFRETLA-----------S-----------------------TELNPS-----MTVWQ-G-----L----------GVEIWLTFNLILT-L-HGCTY---TGRKV------NIL---MFSVPIGMAVGTGVLSG---F-AST---G-ASMNPARSLGPAVMMGK----W---------------DHHW----IYWV------GP-CL--------GSVLA-TFTYYVVFDKPDKNQ-------------------KASHGTKPS---------------
>Ctel_176137
----------QCCVPSELKAIR------FY---------------VACLGEVLGTFFLVLVGCGSCSP-------------------------------------PGDVVRISL--------TF--T----LAIATIVWNVGRVS-------GG--HL-NPAVTIG-FLVA--RR------ITVGRAFFYVLAQVV------GAILGAVTLKGLVANREGWEKFRESL-----------GT----------------------STRADG-----VTEVE-V-----F----------GVELLITFVLVWT-V-FATVD---SKRSD------TQG---SKPLAIGLAIGMCHLWA---V-PFT---G-AGMNPARVAGPAIVSSS-------------------YDAHW----AYWA------GP-IV--------GGILA-ALIYEFIFAVNATSS-------------------KLRGWATTFTYDEEEYDN------
>Ctel_180401
-------------MTKEIKSAT------FW---------------RDVIAEFLATFLLMTVQSAIVMD--------------------------WGKD------DPAKSIRVGL--------AL--G----FIVATMAWALGDFG-------GG--HI-NPAVTVA-MVFG--GC------CTILRGILYVIAQCV------G----AIAGAGFIYAVTPADFRGNLA-----------L-----------------------TDLNEG-----MEPWQ-G-----Y----------LVETWVTCILVLT-I-LGATN---ERRKG------NVY---MPTILIGFAVCLGIMSA---F-NHT---G-GSLNPARSFGPAVVINK----W---------------NNHW----VYWA------GP-CS--------GGILA-SLLYSYMLDRVDRGK-------------------KEESYDMRG---------------
>Ctel_184073
---------EPTGLTRLFLKYV-----------------------RPPVGEFHAVALFVFVGVLSSTN--------------------------------------ADTLSVAV--------AH--G----LAIALLVAVYGGIS-------GG--HV-NPAVTLG-VVIG--GG------CEVFVGLLYIIFQLL------GGVFGAALARMVLTVGYATTDNVTQV-------------D--------------LYEAIGGGVPQLADGV---KAWN-G-----V----------FVEAILTFILVLT-VLMTEVD----QQLS------------VAPLCIGFAVLVDIIVG---G-SIT---G-AAMNPARSFGPALVAGI----W---------------TNEW----IYWI------GP-IL--------GALFA-GGSYRAFLAKSEYRILFKDKSE------------------------------------
>Ctel_197140
----------FGLTLGSLKDLK------MW---------------VGVLAEFFACFLMMFVIVFLQVN-------------------------HENSS------YIPSTFQTGM--------AV--G----VLVMVLVDVFGPIS-------GG--FV-NPVATFS-FFLD--GR------MPFFQAIFYISAQLS------G----TVAGCLLLGALIPYDMEFMP--------------V--------------I--------PQGG-----ISALR-S-----F----------VIEVVLSIVLFFT-C-LSVTD-----------------------------------------------------HKIRKVDDAV--------------------------------LYWA-------ADYT--------GGVLA-VIMYKILRFGLLYNK-------------------NQSNEAGDQ---------------
>Ctel_219373
---TGIHFKDMADEKTPFYHAS-TSTTDRC-------LRIFLKYVRPAFAEMTGSFSYVWVGTLAYAY--------------------------------------GGPLWAAI--------AY--G----VTLTFLVATFAGIS-------GS--HI-NPAITLG-VIIA--GE------CELLQGFVYVLAQLV------GGIIGAGLAQMSLTAAENNGTTLYDL-----------SNR-------------------GVVRLPNG-----MGDLI-G-----V----------VIVATMTCLLVLT-FIMTAIE---QGTP-------------ISSVAIGFAVFGVTMAG-------N---G-LITNPAQEFGTAVVANL----W---------------SDQW----IFWV------GP-LL--------GALAA-GALYRFIFASSDKRL-------------------FLKDKYQ-----------------
>Ctel_224285
----------MTSSREDVRSPH------VW---------------RGVAAEFLGTGLMVLVGCGACVG---------------------------GKG------QAESVVQISL--------AF--G----IAVSITMWTVGHVS-------GG--HI-NPAVSFA-MLVS--RR------ISLAKAAMYVLAQCL------A----ATTGAGVLYGLTPGPIRGTLG-----------A-----------------------TVPHAD-----ITAAQ-S-----F----------TIEAILAFVWVLT-L-FATSD---ANRAD------LSR---GAPLATGLSVTMCHLYA---V-RLT---G-ASMNPARSFGPAIVTNT----W---------------TDHW----VYWF------GP-LL--------GSALA-AILYENTLALNPQEG-------------------DLL---------------------
>Djap_BAR87948.1
----------LESSIKDVKTFN------FW---------------QSLVAEFLGTFILVFVGFGTAYN-------------------------------------NMNPVKLGL--------GF--G----LAGAVAIVCIGPIS-------GA--HI-NPAVSCG-LLVA--RQ------ISLIRYIFYTIFQII------G----ATAGFGLISGVSSGEVLYKSY-----------YKI-----------------NFTSSPSLGEARIDEVIHRV-TNPYLKI----------ICELVITFVLVFT-V-MRLCV--EKRRSP-----TEKG---IAPLFIGLSITAGVYCG---M-NIS---G-GSMNPAASLGKYFFKGG--------------------TTIM----THII------GP-LL--------GGALA-GVSQQMFFTSDLSMS-------------------HIKSYLFDSEFEDHSDNY------
>Djap_BAR88202.1
----------IWSSLQDITTRN------FW---------------TALFAECCGTFILVFIGLGACYS-------------------------------------NGGLVGAAL--------AF--G----LGGSIGIYVSGPIS-------GG--NI-NPAVSIG-LLIA--RQ------ISFIRCMLYMLFQVI------G----ALLAAKCISIMTYETFNKTHG----------I------------------S------HPSV-------PWDK-A-----L----------FCEIVISFILVFT-V-MRMCV--EKSRSE-----VERG---LAALLIGISIVVGILCG---G-NIS---G-GSMNPARTLGPAIVNNK-------------------LNNVW----IYIA------GP-LI--------GGILA-GLVQQLLFTSELSKD-------------------YLFDYLTNPKFNMEEEYKKYEERK
>Dpul_EFX66203.1
-----------MRLCCRVHPLV-----------------------RAAFAEFIGTFILVAIGNGSVAQ------------------------SQLTQG------EKGNYFTINW--------GWCIG------CCLGILVSAKAS-------GG--HL-NPAVTMA-LAVA--KD------FPWKRLPVYWFAQY--L----GALAASGTVLGVYYEAIIVRKIDGKFRIH--------ANA----------------SEPGSAAIFANYPAPYSSVVT-G-----L----------VEEILCTTIFMLV-I-CVVTN--PKYSKV------PSF---LQPFYIGFTLLAVGVAY---G-SNG---G-YALNPARDLAPRLVSYF--GGFGSRVFSFR-------GYNW-----FWI---FLVGPHV---------GAILG-VFIFHFILMETDKPA-------------------SVEEKMNSSQLPIVDYEY------
>Dpul_EFX88757.1
---------MAPKLMKMIRVEA--------------------PLLREIMAEFLGTFILVLFGDASVAQ------------------------SKLSNE------ANGDFFSINW--------GW--A----VGVMMGVLVAGGVS-------GA--HL-NPAVTLA-MACA--GR------IAIIKVFFYMLAQY--L----GAFAAAASVLGVYSDAIEYYSNTNHNGTLYMNNEANDPGL----------------AGIFSTYPAPW-----LSIAG-G-----I----------GDQILGTMLLLLC-I-CAITD--KKNTQI------PSA---LVPMYVGFTILGIGVCF---G-ANC---G-YALNPARDLSPRLITLI--AGW-------------DQSFSWNNYNWFWI-------P--IVGPHI---GAILG-VFIYIAFVEAHWPEE-------------------GDEVVPITV---------------
>Dpul_EFX88760.1
----------FTSALKLLKSSVSAIYHRLY--------------VRAFLAEFISTFAILAFVNGLIAQ------------------------AVLTDG------EKGSGVAPKW-------GAF-------VAAMSGILIACGAS-------GA--HS-NPAFSLL-FALR--GI------LPWAKLPVYWIAQY--L----GAFCGAAAVLGVYWDAIMFKGNGEFY-------------I--------------TNEDPGLAAIFATYPMPYVSIAG-C-----I----------IDQLFGSALLALC-V-AALTD---PKNMR-----IPLP---LVALYIGFLVLELAIGF---S-LNT---G-GSPNPARDLSPRILTYF--AGWGIQVFR---------DWTW-----FWI-------P--VVIPHI---GVVIG-YLIYFILIEAHWPTQ-------------------------------------------
>Eand_COMP57
----------STSSLQDLKTRR------FW---------------VALVAEFLGTLLLVLVACGSCAS---------------YTTSYSFRNQTDGTEVIKTKPLPSDFVQISL--------AF--G----LSVATIVWSIAHVS-------GG--HI-NPGVTIG-FLVT--RK------ISLIRAILYTAVQSV------G----AVLGAVILKLVSPPGLNDALG-------------T--------------T-------SPGNG-----VSIGQ-A-----F----------TIELFITFVLVYT-V-FATCD---GQRQG------FNG---SGPLAIGLSISMCHLWA---I-PYT---G-SGMNPARAFGSALVSGN-----------------LKADIHW----LYWA------GP-LL--------GGALA-GVLYDFLFATNASLD-------------------KLKGFFTSDYDDSQYDS-------
>GALF01000240.1:110-904
--------------SLRIRSSL----------------------VREGLAEFIGTFILVAIGCGSVAQ------------------------SVLSRE------ANGEFLSINI--------GW--G----WAVSLGVWVSGGVS-------GG--HI-NPAISLL-MTVL--GR------ISLKQMIVYMLAQYL------GSFLGAACVYGTYVDAINAFDHGERQ-----------VFGEN----A--------TAGIFATYPSPY-----LSTLQ-G-----F----------WDQVFGTMLLALC-V-MAITD---RHNMK-----TSSS---VTPLAVGGVVLAIGLSF---G-MNC---G-YALNPARDLSPRLFTLA--AGWGSQVFSA--------YDYW-----FWV-------PFVAPHI-----GGLLG-GWLYLLMVGIHLEAA-------------------ALKEET------------------
>GALF01001894.1:c919-71
------------SDSLKANSED-FCSPNLW---------------RALAAEIIGTGFLVFLGCSSCID-----------------NSWTVHVNETSPLAIVETGNPSSILAIAL--------TF--G----LAVATVVWCTAHVS-------GG--HV-NPAVTCG-MLLA--RK------ITFVRALCYIAAQCV------G----AIVGAAILSGINPITLDDYKE-----------QTQ------------------VCPTTLQAP-----VTAGK-G-----V----------IVELLITFLLVFT-V-FASCD---KKRKD------LSG---SAALTIGLSVGLCHIIA---I-KYT---G-SSMNPARTFGPAVVGGV----W---------------TDHW----VYWL------GP-IA--------GGVIA-GLLYEFVFAADSSME-------------------KAKAMLSASGVEDDDDDDEVPGG-
>GALF01005744.1:c2832-2135
-------------IQEDIKTLT------FW---------------RSLIAEFMGTMFLVMIGCGAWAD--------------------------QDRL------AYLFALKVAL--------AF--G----FTLAAVLYCMRSLG-------KDPPHL-NPAISLA-LLIT--KR------TSVIKLALFVLCQMI----G------AILGAAFVKAITSGGRPSGTG----------C------------------T------EPAEG-----VGEGQ-G-----F----------GAEFFATFFFVFV-V-FACYD---RAKKG------EEF---VTPFVIGLTYSAVLLFA---I-PYT---G-GSANTARSFGPALVNNK----W---------------TAHW----IYWF------GP-LF--------GGIAG-GGVYDLIFSTKASFKRL-----------------------------------------
>GALF01006996.1:c2082-1336
---------------EELKMSR------FW---------------LCLLTEIIGTALLINIVGGSGIM-------------------------------------GHDNVQTSL--------CA--G----FSVAVIVWCICHVS-------GG--CI-NPAVPVA-FFVT--RK------MSLTRAVFYAVSECF------G----GVLGAATIYITAPYYINNPLP-------------T--------------N----KTVNPLDKVPRPDMAWFQ-I-----V----------SVEMIITFFLLLT-V-FATVD---RRRPG------LVANDASAVIIIGLAVSAGHFWA---G-PLT---G-GVMNPAAAFGSAVVSRN----W---------------KFQW----AYWL------GE-MS--------GAVTA-GLLYELLLAANASKA-------------------KVKAFFTRYDYDD-----------
>GALF01007504.1:1-495
---------------------------------------------------------------------------------------------------------------------------------------------------------------------G-FVVT--RK------ITLIRGAFYIVAQCV----G------GIAGAGILKLLSPAGKNDGLG-----------S-----------------C------EPGSG-----INHGQ-L-----F----------GVEMFISFVLVMT-V-FATCD---SLRND------ISG---SGPLAIGLSISMCHLFA---M-PYT---G-SGMNPARVLGPAIVRGA------------------LEGYHW----AYCV------GP-LV--------GGAVA-ALLYDLVMAVNATGA-------------------KLRGFFT-----------------
>GALF01014967.1:83-817
---------------SELNSSL------FW---------------RAVLAELLGTGILVFFGAGSTIS---------------------------FPD------SSPSVAVISF--------AA--G----LAAGTAIWTLAHLG-------NA--HL-NPAITIG-TLLT--RK------ITLVRALLFVAAQCG------G----SIASSYFLKLLTPPQLRGNLG-----------A-----------------------TLLSPL-----LSEVQ-G-----V----------FVEFIITFVLVIC-F-FATTD---EKRVD------LKG---SGALAVALSVVIGHLFA---L-NYT---G-ASMNPAASLGPAVVMNI----W---------------TNFW----IYIC------GP-LT--------GGATA-ALLYDNLFTPSASWR-------------------KTRAFLTSSRYKHTDF--------
>GALF01016970.1:c1023-286
------------------------------------------------LAEFIGTLVLLIFGYGCVAQ------------------------LVLSRV------GTPLITVPAL--------HWGWA----IGVAMGVWVSAGVS-------GG--HL-NPAVTLT-MAVL--GR------LQWRKVPVYWLAQYL------AGFVAAFVVYIVYLDALNEFDGGVRQV----------VDHPN----A--------TGGIWATYPQPY-----VTVLG-G-----I----------IDQILGTALLVLC-V-CAVTD---LNNTA------PSGG--LAPLAIGLVVLGIGVSL---G-FNC---G-YPINPARDLSARLFTAV--AGWGTPVFTA--------RNYW-----CWV-------PVIIPHF-----GALLG-ALFYKLFIDLH-----------------------------------------------
>GART01000835.1:151-846
----------------ELTSPS------FW---------------RDVVTEGVATFFLVSIQCAVPLA----------------------WVAGSANGTVPDEISTTRIILNGV--------SM--G----FVILVLAEAFGEFG-------GA--HM-NPAVSVS-MMVA--TK------ITVLRGILYIVLQCA------G----GIAGAGLIYGMTPEQYRESLA-------------N--------------T-------HVNPA-----LHLWQ-G-----V----------IVEAWLTSLLLFA-I-YGSTN---LARRK-------VF---MPAIPIGLTVGLDIMTG---V-KYT---G-ASMNPARSLGPAVVMSQ----Y---------------EDLW----VYWV------GP-IA--------GGLIA-TAIYHALNA-------------------------------------------------
>GASB01009877.1:c1324-743
----------------------------------------------------------------------------------------------------------VDRVQVAL--------AM--G----CTVTAMIEAFGPVG-------GA--HM-NPAITIG-FVVS--RR------ISILKMLVYVAAQLL------G----AVAGSYFIYAITPDSQLRDAF-----------AV----------------------TRISDK-----ISTWQ-A-----I----------AVEIWLTAVFLAV-I-HGTSN---RRRHR------YN----MFSIPIGMVVIIAVLCS-----GHT---G-SSMNPARSFGPAFCTSN----W---------------KNQW----VYWV------GP-IT--------GGIVG-SFIYEYILDRPDRHDTED----------------------------------------
>GASB01016695.1:c2369-1689
----------------ELRSPS------FW---------------RDVVTEGVATFFLVSIQCAVPLT----------------------FVDVDADGPISTEVTTTRIALNGI--------SM--G----FVILVLAEAFGEFG-------GA--HM-NPAVSVS-MMVA--AK------ITVLRGIFYIILQCA------G----GIAGAGLIYGMTPEKYREGLA-------------N--------------T-------HVHDD-----LALWQ-G-----V----------IVEGWLTALLLFA-I-FGATN---LARRK-------VF---MPAIPIGLTIGLDIMTG---N-KYT---G-ASMNPARSLGPAVIMSQ-------------------YQDLW----VYWV------GP-IA--------GGLIA-TGVYAAMNS-------------------------------------------------
>GASB01028216.1:96-803
-------------CSDGVRQPR------FW---------------QAFLAELVGTMLFTLLGCGSWIE----------------------TQETAGTK------VPNDVVRIAL--------TF--G----FTYAVLVYVFRYIS-------GG--HL-NPVVSLC-AAAV--RK------ISLARALIYVIAQCV------G----AIIGAALLWGFTPYDHHDHLG-------------A--------------T-------LPKAG-----VTQSQ-A-----F----------AVEFFGAFVFLFV-I-TALMD-CVKGEDN------PKA---AHPFVIGLVLIVVELYA---I-PYT---C-GGLNPARSLGPAVVKKV----W---------------GDHW----VYWF------GP-IL--------GGLAG-ALLYDFVFSSNAN---------------------------------------------
>GASB01029351.1:271-972
------------GSVKDIKSRN------FW---------------TAVFAELLGTMILVLIGCGSCIV-------------------------------------DGNKVAIAL--------AF--G----LSVASVVWAICRVS-------GG--HI-NPAVTIG-FLAT--RK------ISCARAIFYILAQTI------G----GFCGAALLQALNNLDRDNLGQ----------S------------------L-------VADG-----VSVGQ-A-----F----------GIEFMITFIFVFV-V-LASCD---PDRKD------LGG---SIPLAVGLTITMCHLFA---V-PFT---G-SGMNPARSLGPAILSGK-------------------TANHW----LYWV------AP-LL--------GGVVG-ARVYDLLFAVNASPE-------------------KFKGTFT-----------------
>GASB01036106.1:377-1102
-------------MEKEVRTIE------LW---------------RSVVSECLAMFFFIFLSLLATLS------------------------WTSRHEGPRGISESADVIRVAL--------TF--G----LNITVLTHCFGHIS-------GA--HF-NPSVTFA-MVVT--GK------ATVVRGILYLFAQCG----G------SIAGAALLFGITPTHHRAQLG-----------V-----------------L------HLHRS-----LGATQ-G-----F----------GIELLLTFLVVFT-F-FATHD---KSRQV------ATA---LQPFLIGCSVILVHIIG---L-PLT---G-CGVNPARALGPAFISNK----W---------------NHHW----IYWV------GP-LI--------GAFLA-GLLYEYIFAPHKKPKQE-----------------------------------------
>GASB01041456.1:241-981
-----------SGRFRLFDEYV-----------------------RPVFTEGYATFMFVFTGVMVSYS--------------------------------------GELVGAAL--------GH--G----LTIALLVAATGPIS-------GG--HI-NPAVTLG-VFIA--GA------IGWLKALFYFIAQLI------GGVLGASVARGVLSFNVVVKGTNMTA-----------FAS----------------ISGGGQALAEG-----VNEAE-G-----F----------WAEAMMTMLLVGA-VLIAAVE--------------SNGENTLAPLAIGFAVAVDIFGG---A-HIT---G-ASMNPARSFGPAVASSG----IDSFNLW---------QNHW----IYWI------GP-FT--------GATIV-AVLYKLFIASPNKRWICKHD--------------------------------------
>GASB01071524.1:c943-215
----------VEKSSSGFSISDNF---------------------RPIFAEFIATLLFVFVGVMSIYT------------------------------------ADGDLTAIGL--------AH--G----LTIALLITGFGHIS-------GG--HI-NPAVTLG-VLIS--GG------ISWLMAIFYVIAQLL------GGIVGAGIAKGVLSFQVPGDVTAFVS-----------IYG-------------------GGQLTGEG-----VPIYC-A-----L----------VAEIMMTMVLVGT-VLLSAVD----TTNP------------IAPLAIGFAVAVDIFCG---G-AIS---G-ASMNPARSFGPAVVASGSVDLW---------------TNSW----IYWL------GP-FA--------GAALI-ALLYKLFLANDDKRWCVK----------------------------------------
>GASB01073234.1:103-891
----------KVKNALRIRNGS----------------------VRAGLAEFLGTLTLVVLGDGSVAQ------------------------YVLSNK------ELNSFLSVNV--------AW--G----IAVMMGVYIAGGVS-------GG--HI-NPAVSVV-MWLF--GR------LSFLNCMVYMLAQYI------G----AFVGSAIIYFVYHDALNKFDGG-----NRTAFGPQ--------------ATAGIWATYPAGY-----LGTSI-G-----L----------VDQIVGTMLLLMI-V-MAVTD---ERNMA-----VPKG---LVPVSIGLGVLAIGASY---G-MNC---G-YAINPARDLGPRLFTLA--AGWGKEPFD---------FTTLDGIMYWWI---PVLGPHI---------GAILG-AGVYQLFVGIH-----------------------------------------------
>GBIL01004104.1:174-746
--------------------------------------------------------------------------------------------SNNPDH------YKPNTTHAGL--------FA--G----FLICMLVEGFGPIS-------GA--HM-NPAVSLG-LFVV--GH------ISGARFLAYVAIQFA------G----ALAGTGLGYLCTPYDSRGNFH-----------P-----------------------LGPNPS-----MAIGQ-C-----V----------LLEAALTFNLVFI-A-MSCTD-SKSRTVS------------VAGLPIGFAIGLAIMAA---G-THS---G-GVLNPVAALGPAMLAGD-------------------FHLLW----VYFV------GP-CI--------GGPVG-ALSYTLL---------------------------------------------------
>GBIL01025451.1:c1227-535
---------FFLSMGSALRFLI-----------------------RRNIAEPSRTYWLDLVTTFSVLA-------------------------CSLEN---------SHVRQHY--------GY--GAYVTVLYILCSWHFYTLH-------DS--SA-NPINNVV-FYAQ--GR------YSLGRVAWLTTAQI--L----GAVLSYQAASIFWSLGLCRNHRMRYK-------------A--------------V-----DCKTDMS-----VSLPV-G-----F----------LIESAGSAFDVFLGL-SVFTK--------------------VLLIDVAVKCLVMCLLTAALV-SLT---G-FYINPMNASNQSFGCSG--------------------TSVHEHLLVYWI------GP-----------------CLFAYLMTHAHQ----------------------------------------------
>GBIL01025621.1:103-795
---------------DDIRSGS------FW---------------RAVASEGLGSLVLVLVGCGASVE--------------------------TGVE------DHPYSLKVAL--------AF--G----LAYTAVLFCVRTSE----DKEEG--HI-NPAVTAA-LLAT--RR------TSVVRALLYLSAQML----G------AVIAALVIHVVTPDDHSGQFG----------C------------------T------VLREK-----VTEGQ-G-----F----------GVEFLASFFFVFV-V-FATYD----GKHQ-T----ETA---TAPLVIGLSFTGVYLLT---V-PYT---G-GSVNTARSLGPAVVNNA----W---------------TSHW----VFWL------GP-LL--------GGIFG-GATYDLLFSERAN---------------------------------------------
>GBIL01026290.1:c6134-5421
-------------LQEDIRRLR------FW---------------RALVAEFLGTMFLVLFGCGAWTQ--------------------------GDTE------SGPDPVKIAF--------AF--A----LTYIAVLFCIRHVS-------DG--YI-NPAVTVA-MLAT--RR------ASVIRSLLYLLCQVI----G------GILGAAFVLGVTPAEYRAKHR----------WAIG---------------C-----TVLGKD-----VAESH-G-----F----------GVEFFATFFFVFV-V-FACSE---KTRRE------EVV---TSPLVIGLTYGAVTLFA---I-PYT---G-GSANPARSFGPALVSGI----W---------------SHHW----VYWF------GP-LL--------GGVTG-GATYDLIFSTKASFKRL-----------------------------------------
>GBIL01026293.1:c958-257
-------------LQEDIRRLR------FW---------------RALVAEFLGTMFLVLFGCGAWTQ--------------------------GDTE------SGPDPVKIAF--------AF--A----LTYIAVLFCIRHVS-------DG--YI-NPAVTVA-MLAT--RR------ASVIRSLLYLLCQVI----G------GILGAAFVLGVTPAEYRAKHR----------WAIG---------------C-----TVLGKD-----VAESH-G-----F----------GVEFFATFFFVFV-V-FACSE---KTRRE------EVV---TSPLVIGLTYGAVTLFA---I-PYT---G-GSANPARSFGPALVSGI----W---------------SHHW----VYWF------GP-LL--------GGVTG-GATYDLIFSTKAS---------------------------------------------
>GBIL01026455.1:c1556-846
------------SSLEDLRNPL------LW---------------RGVLAELVGTLFLVFVGCGSCIG--------------------------WEKS------CSSPIVQISL--------AF--G----LSVATIVWAIGHVS-------GG--HI-NPAVTAG-MLIT--RK------ISLARGLLFIIAQCV------G----AVSGAGILKALTPPHLHGALG-------------A--------------T-------RVNEH-----LYPGQ-A-----M----------GVEALITFVLVLT-V-FGSCD---TKRTD------LNG---SAPLTIGLSVTMCHLAA---I-GYT---G-SSMNPARTLGPAALMGI----W---------------HEHW----VYWC------GP-IL--------GGVLA-ALLYENIFAANASLTKAKD---------------------------------------
>GBIL01026456.1:c1547-864
---------------EDLRNPL------LW---------------RGVLAELVGTLFLVFVGCGSCIG--------------------------WEKS------CSSPIVQISL--------AF--G----LSVATIVWAIGHVS-------GG--HI-NPAVTAG-MLIT--RK------ISLARGLLFIIAQCV------G----AVSGAGILKALTPPHLHGALG-------------A--------------T-------RVNEH-----LYPGQ-A-----M----------GVEALITFVLVLT-V-FGSCD---TKRTD------LNG---SAPLTIGLSVTMCHLAA---I-GYT---G-SSMNPARTLGPAALMGI----W---------------HEHW----VYWC------GP-IL--------GGVLA-ALLYENIFAANAS---------------------------------------------
>GBIL01026978.1:c910-143
-------------HKLHVRNRL----------------------IRNFFAEFLGTFILIVFGVGVNAQ------------------------TTLGKS------ATGDFLSVNL--------GW--G----WALAVGVWASGGVS-------GG--HL-NPAVSLT-CAIL--GR------LKFIQLPVYCLGQLL------G----AFVASACVYGVYYEALNNYDGG-----VRSVVGEN--------------ATAGIWATYPQPY-----LSTLA-G-----F----------GDQVFGTMLLVVG-V-MSITD---RFNTA-----PSSG---LTPLAAGGLLTVIGMSF---G-LNC---G-YAINPARDFGPRAFTAC--AGWGVEVFTA--------HEYW-----FWV-------PLVAPLV-----GSLCG-AWLYLILIGIH-----------------------------------------------
>GBIL01029605.1:c1194-406
-----------ITKKLRIKNVY----------------------IREGLAEFLGTFILIAFGCGVNAQ------------------------TTLSKG-----AAGGGFLSVNL--------GW--A----FGITFGVFASGTVS-------GG--HI-NPAVTLV-MVIL--GR------LQVRKLPIYWLAQYL------G----AIVASACVYGVYHEALDVYDGG-----VRSVRGDN--------------ATAGIWGTFPQDY-----LSNLG-G-----L----------GDQVFGTMLLLLC-V-LAVTD--SKNNVA-----APYC---MTPICVGLIVGTIGMAF---G-YNC---G-FALNPARDLGPRIFTAM--AGWGGDVFSE--------HDYW-----FWV---PIVGPHI---------GALCG-AFMYLLAVGIHLEE--------------------------------------------
>GBIL01030643.1:c2954-2154
------------SSLQDLKTRK------FW---------------LALVAEFLGTMLLVLVACGSCAR----------------FPIGEIQCTNRTDAAPIAKFLPADLVQISL--------AF--G----LSVATIVWSIAHVS-------GG--HI-NPGVTIG-FLVT--RK------ISFIRALLYVAVQSV------G----AVLGAVILKLVSPTGVNDALG-----------T-----------------------TSPGAG-----VWLGQ-A-----F----------TVEFFITFVLVYT-V-FATCD---GQRTD------LNG---SGPLAIGLSIAMCHLWA---I-PYT---G-SGMNPARAFGSALVAGT-----------------LEPSVHW----VYWA------GP-LM--------GGATA-GILYDFLFATNATGE-------------------KLKGFFSSDYDDNRFD--------
>GBIL01042104.1:321-981
-----------------------------------------------VVAEALGTLVLVFIGCGACIG------------------------KDWEDF-------APTQLHISL--------SF--G----LAVATIVWCIGHVS-------GG--HI-NPAVTAG-MLVT--RK------VSLVRAVVFIAAQCA------G----AISGSAILKVLTPINVQGNLG-----------M-----------------------TSVDSG-----LTMEQ-G-----F----------GVELIITFILVFT-V-FASCD---SSRKD------LNG---SAPLTIGLCVALCHLFA---I-KYT---G-SSMNPARTLGPAVLTNS----W---------------DNHW----IYWC------GP-LC--------GGIVA-ALLYETVFAADASFR-------------------------------------------
>GBIL01042105.1:221-908
---------------NDLKDPY------FW---------------RGVVAEALGTLVLVFIGCGACIG------------------------KDWED-------FAPTQLHISL--------SF--G----LAVATIVWCIGHVS-------GG--HI-NPAVTAG-MLVT--RK------VSLVRAVVFIAAQCA------G----AISGSAILKVLTPINVQGNLG-----------M-----------------------TSVDSG-----LTMEQ-G-----F----------GVELIITFILVFT-V-FASCD---SSRKD------LNG---SAPLTIGLCVALCHLFA---I-KYT---G-SSMNPARTLGPAVLTNS----W---------------DNHW----IYWC------GP-LC--------GGIVA-ALLYETVFAADAS---------------------------------------------
>GBIL01052128.1:c1278-502
-----------QRMKDTIRVKN--------------------FFIRAFLAEFLGTFTLIVFGCGANAQ------------------------YVLSRQ------VAGTYLTTNL--------AW--G----LAAAMGTWVSFEVT-------GA--HI-NPAVTLA-MVTI--GR------RTFQHLLVYWSGQYL------GAFVASAVVFGVYRDALDNFDGGIRS-----------VVGQN----A--------TAGIWATYPQPY-----LSQLS-G-----F----------GDQVLGTMLLMMC-C-MGVVE---KFRGV------GTG---MLPLGIGGVVAILAMTF---T-FNC---G-GAINPARDFSPRVFTAI--AGWGGEVFTV--------YSYW-----FWV-------PLVAPHI-----GAVLG-AWVYLAFVAIH-----------------------------------------------
>GBIL01053221.1:176-874
------------SSLDDLKNSY------FW---------------RGLVAEALGTMVLVLIGCGTCIG-----------------------EQEWET-------FKPTMVQIAL--------SF--G----LAVATMVWCIAHLS-------GG--HI-NPAVTMA-MLAC--RR------ISIARALFYVSVQCV------G----AMAGAGILKGLTPLVVQGNLG-----------L-----------------------TTINPT-----VTKEQ-A-----F----------GVEFLITMVLVLT-V-FASCD---AKRTD------LNG---SAPLTIGFAVTLCHLFA---V-KYT---G-SSMNPARSFGPAVVTGN----W---------------SDHW----VYWC------GP-LL--------GGVVG-GLLYDFVFASDAS---------------------------------------------
>GBIL01055316.1:219-908
-----------RRLKDALRIRN--------------------EYVRLFLAELLSTFILIAFGLGANAQ------------------------LILSRH------KAGPYLTNNI--------AW--G----WSVAMATWVSFGIS-------GA--HL-NPAVTFA-MFVL--GR------RTIKQLLVYWVGQYI------GAFAASAAVYGVYKEALDKFDGGNRA-----------VVGEN----A--------TAGIWATYPQPY-----LSTQA-G-----F----------GDQVFGSMMLLLV-C-MAVTD---KFNTP-----PTLG---LIPMCIGSVITLIGMTY---N-LNC---G-GAINPARDFSPRLFTAI----------------------------AGWG-------------------------VEVFTV----------------------------------------------------
>GBIL01055347.1:c1395-628
-------EMPRNSNVKDLQSGK------FW---------------LALLAEFLGTALLVTFGCGSCAS-------------------------------------GASILDISI--------AF--G----LSVGTIVWAIAHIS-------GG--HI-NPAVTAG-FLVT--RK------ISIVRGLFYIVTQSI------G----AIAGAGILLIVTPRNLTSVG--------------AENPNP---------T------LGTSAPPKDGTISSFQ-V-----F----------IIENLITFLLVLT-V-FATCD---SRRTG------FVG---SGPLAIGLSVTVGHLWA---V-RFT---G-AGTNPARVFGPAVVTHT----W---------------VHHW----AYWL------GP-IL--------GGISA-AFLYDFGLAVNASRA-------------------KITSFFSSDYDDD-----------
>GBIL01057404.1:163-924
-------------ICEELRSGQ------LW---------------RAMAAEFVGTLMLVVIGCGACVN------------------------VSDSDI------PAANIVQIAF--------AF--G----LIVATVIWCIGHVS-------GG--HV-NPAVTIG-MLVA--RR------ITLARCFFYIVSQST------G----AIAGAGILRGLIPWGHNETFG----------V------------------T------TVWDK-----MAPGQ-G-----L----------GVEIVITFVLVFT-V-FASID---PKRAD------LNG---STPLTIGLSVGVCHLFA---I-KFT---G-SSMNPARSLGPAVVNNS----W---------------VLHW----VYWI------GP-II--------GGIIG-ALLYELIFSEDATLD-------------------NIRQFFKSSNYGDGEGYDVN----
>GBIL01058618.1:1695-2447
-----------DRLVSDLKNPK------VW---------------RGVVAEFFGTMILVLVGCGTCIG------------------------EAWEHV------TNPTMVQIAL--------AF--G----LIVATVVWSIGHVS-------GG--HV-NPAVTVG-MLVA--RK------ITLVRAILYIISQSL------G----AIAGAAILKGLTPENSNETFG-------------L--------------T------TVWTE------LSAGQ-G-----F----------GVEILITFILVFC-I-FASVD---QKRTD------LNG---STPLTIGFAVTVCHLFA---I-KYT---G-SSMNPARTFGPAVITNR----W---------------KNHW----VYWC------GP-IL--------GGIIA-ALLYELVFSESASIS-------------------NTHNFFTSSSYGQGE---------
>GBIL01058619.1:1429-2184
-----------DRLVSDLKNPK------VW---------------RGVVAEFFGTMILVLVGCGTCIG------------------------EAWEHV------TNPTMVQIAL--------AF--G----LIVATVVWSIGHVS-------GG--HV-NPAVTVG-MLVA--RK------ITLVRAILYIISQSL------G----AIAGAAILKGLTPENSNETFG-------------L--------------T------TVWTE------LSAGQ-G-----F----------GVEILITFILVFC-I-FASVD---QKRTD------LNG---STPLTIGFAVTVCHLFA---I-KYT---G-SSMNPARTFGPAVITNR----W---------------KNHW----VYWC------GP-IL--------GGIIA-ALLYELVFSESASIS-------------------NTHNFFTSSSYGQGEYDV------
>GBIL01058620.1:1138-1890
-----------DRLVSDLKNPK------VW---------------RGVVAEFFGTMILVLVGCGTCIG------------------------EAWEHV------TNPTMVQIAL--------AF--G----LIVATVVWSIGHVS-------GG--HV-NPAVTVG-MLVA--RK------ITLVRAILYIISQSL------G----AIAGAAILKGLTPENSNETFG-------------L--------------T------TVWTE------LSAGQ-G-----F----------GVEILITFILVFC-I-FASVD---QKRTD------LNG---STPLTIGFAVTVCHLFA---I-KYT---G-SSMNPARTFGPAVITNR----W---------------KNHW----VYWC------GP-IL--------GGIIA-ALLYELVFSESASIS-------------------NTHNFFTSSSYGQGE---------
>GBIL01058621.1:331-1077
----------------DLKNIL------MW---------------RGVLAEFFGTMLLVVVGCGTCIG------------------------EAWEHV------TNPTMVQIAL--------AF--G----LIVATVVWSIGHVS-------GG--HV-NPAVTVG-MLVA--RK------ITLVRAILYIISQSL------G----AIAGAAILKGLTPENSNETFG-------------L--------------T------TVWTE------LSAGQ-G-----F----------GVEILITFILVFC-I-FASVD---QKRTD------LNG---STPLTIGFAVTVCHLFA---I-KYT---G-SSMNPARTFGPAVITNR----W---------------KNHW----VYWC------GP-IL--------GGIIA-ALLYELVFSESASIS-------------------NTHNFFTSSSYGQGEYDV------
>GBIL01067785.1:c4210-3440
---------LESFGNKNFRIKN--------------------KYVREFLAEFVGIFILMAFGLGVNAQ------------------------STLSKG------SGASFLAVNW--------GW--G----MGVAMGVWVSGGVS-------GG--HI-NPAVSLA-MTII--GK------LKFRKLFVYWVAQYL------GAFAASACVYGVYYDALRNFTGEFNN-----------E-----------------TAGIWGTYPQPY-----LSTRG-G-----F----------ADQVFGTMLLLLC-I-MAITD---SKNMT----P-PKG---MVPFCVGLVVFLIGMAY---G-WNC---G-FAINPARDLSPRIFTAL--AGWGTKVFSV--------NNYW-----SWV-------PVVAPHV-----GAIFG-ALIYLLTVGFH-----------------------------------------------
>GBIL01071111.1:c2700-1993
---------MFRASLRDLRNPV------FY---------------RDLACEMLAVTILMTIITFVLIS-------------------------NDEKA------YPITTTHIGL--------FA--G----FLVFLLIEGYGPIS-------GA--QM-NPAASFS-LWIA--GK------ISLVRAIAYIFVQTL------GSAAGSGIGYILTPGSKIQGDQPAFH-----------AF----------------------NPANHD-----LTNIQ-G-----V----------AIEAIFTFNLIFV-A-LSCHD---TENRA------SPAV--LPSLAIGFCIGIGILAA---G-THT---G-GLMNPIVALGPALLAKN-------------------FTNHW----VYWV------GP-FV--------GGPLA-VGVYKLFV--------------------------------------------------
>GBIL01075327.1:246-998
-------------PKSNQRPTESSIFTRVI---------------RPCAAEFLTTAIFVFAGTTSVQT--------------------------------------GNGLAVAL--------VH--G----MTITVLVYCFGHIS-------GA--HI-NPSVTVAVYVGS--SS------INVVLALLYILSQLI------GSLAGAALTRAILWFPTQSVHSNQTV-----------YEQ----------------IAGGTHHFCPG-----LSEGQ-G-----F----------LIEVILTFILCQT-VLHQAID----RQNP------------QAAVAIGLAVFVDIAIG---G-GLT---G-ASMNPARSFGPAVVISD------------------LELNPWSYHYIYWV------GP-FA--------GALVA-ALLYRFCMASERKPLFRRPA--------------------------------------
>GBIL01075328.1:297-1001
---------------------------------------------RPCAAEFLTTAIFVFAGTTSVQT--------------------------------------GNGLAVAL--------VH--G----MTITVLVYCFGHIS-------GA--HI-NPSVTVAVYVGS--SS------INVVLALLYILSQLI------GSLAGAALTRAILWFPTQSVHSNQTV-----------YEQ----------------IAGGTHHFCPG-----LSEGQ-G-----F----------LIEVILTFILCQT-VLHQAID---RQNPQ-------------AAVAIGLAVFVDIAIG---G-GLT---G-ASMNPARSFGPAVVISD------------------LELNPWSYHYIYWV------GP-FA--------GALVA-ALLYRFCMASERKPLFRRPAV-------------------------------------
>GBRF01000290.1:1174-1887
-----VDSGRMANQFEEVKTSS------FW---------------KAVLAEIVGTFILVVCGCAACLG------------------------SDWDRV------DSPRLVEISL--------AF--G----LGVATAVWCIGHVS-------GG--HI-NPAVSCG-MVVA--RR------ITVVRCVMYILAQCV------G----AIFGAGVLYGLTPANSTGNLG----------M------------------T------ELGNE-----VTDVQ-G-----F----------GVELIITFVLVLT-V-FASCD---GKRKD------LKG---SIPLSIGLSVTLCHFFA---V-KFT---G-ASMNPARSFGVAVIMNL----W---------------NDHW----IYWV------GP-IL--------GGVVA-ASLYEIFFAKD-----------------------------------------------
>GBRF01000291.1:c1118-405
-------SGRMANQFEEVKTSS------FW---------------KAVLAEIVGTFILVVCGCAACLG------------------------SDWDRV------DSPRLVEISL--------AF--G----LGVATAVWCIGHVS-------GG--HI-NPAVSCG-MVVA--RR------ITVVRCVMYILAQCV------G----AIFGAGVLYGLTPANSTGNLG----------M------------------T------ELGNE-----VTDVQ-G-----F----------GVELIITFVLVLT-V-FASCD---GKRKD------LKG---SIPLSIGLSVTLCHFFA---V-KFT---G-ASMNPARSFGVAVIMNL----W---------------NDHW----IYWV------GP-IL--------GGVVA-ASLYEIFFAKDGS---------------------------------------------
>GBRF01000990.1:c999-283
---------------SEVKKSS------FW---------------LAVLAECLGSFLLVLFGCGSCGY-------------------------------------GDSIVSIAL--------GF--G----LSVGTIVWIIGHVS-------GG--HI-NPAVTFG-FLVT--RK------ISLLKAIFYIIFQCC------G----ATLGSVVLLLTYLNSELKGAL-----------C------------------------APSVV-----VTEFS-G-----F----------LVEALITFLLVLV-V-FSTCD---SLRKG------FSG---SGPLAIGLSVTVGHFWA---L-KLT---G-AGTNPARVFGPAVVSGS-------------------FRSHW----VYWV------GP-LV--------GGAVA-ALLYDLVFAVNACRD-------------------KFKAFFTSKFYDEAD---------
>GBRF01002872.1:1342-2058
-----------------VRHFT------FW---------------RSMLAEFIGSAFLVLIGCGAWTQ--------------------------SSNQ------DHPDAVKIAL--------AF--G----FTYTVVVYCFKTLG-------DC--HI-SSSVTVA-LLAT--RK------CSVVKALLYLLCQLF----G------AILGACFVFGVTSYEQRNMTA----------HRIG---------------C-----TVPAEN-----VPESH-A-----F----------GVEFFATFFLVFV-V-FACYEKRPPEETS-----IPEP---VAPLLIGITYAAVTLFA---V-PYS---G-ASMNPSRSFGPALIGGV----W---------------TKHW----IYWF--G----P-IF--------GGILG-AALHELIFSARASFE-------------------RLK---------------------
>GBRF01003203.1:1661-2398
---------------EDLKSYN------LW---------------LAAFAELIGTLLLVLVGCGSCGR-----------------FKVDVQEFNATSLITVEKLLPNDLVQISL--------CF--G----LSVATIVWSIAHIS-------GG--HI-NPGVTIG-FFVT--RK------ISLARTLVYMFFQVI------G----ALLGASFLKLLTPSGVNESLG-------------S--------------T-------LLGKN-----VDIAQ-G-----L----------VIEMFITFVLVWT-V-FSTCD---TNRTG------LSG---SGPLAIGLSIAMCHLWA---V-PYT---G-SGMNPARAFGSHVISQT----------------ILDHRYVW----LYWV------GP-LL--------GGAIA-AVLYDLIFAANAS---------------------------------------------
>GBRF01024873.1:352-1092
-----------NRNIEEFKSPL------FW---------------RAIFSEFMGTFLLIFFGCFSIID--------------------------WNPE----AKNPPSIVQIAL--------CF--G----LIITVLVSALGSVS-------GC--NI-NPAVTIA-MLIT--RR------MCLGRALVYMLVQCL------G----AIAGARLLAYMIPEHLRGNLA-----------A-----------------------LELPKF-----VEPVN-A-----M----------LMEVFMTFMLLLS-V-FAACD---EGKPE------YKS---SGPLMIGLSVTAGAFAA---G-HYT---G-GCMNPARALGPAVVANH----W---------------DHHW----IYWC------GP-IL--------GGIIA-SLLYDLLFDTGASVR-------------------KFKNLLTKVSY-------------
>GBRF01024874.1:342-1076
-------------NIEEFKSPL------FW---------------RAIFSEFMGTFLLIFFGCFSIID--------------------------WNPE----AKNPPSIVQIAL--------CF--G----LIITVLVSALGSVS-------GC--NI-NPAVTIA-MLIT--RR------MCLGRALVYMLVQCL------G----AIAGARLLAYMIPEHLRGNLA-----------A-----------------------LELPKF-----VEPVN-A-----M----------LMEVFMTFMLLLS-V-FAACD---EGKPE------YKS---SGPLMIGLSVTAGAFAA---G-HYT---G-GCMNPARALGPAVVANH----W---------------DHHW----IYWC------GP-IL--------GGIIA-SLLYDLLFDTGASVR-------------------KFKNLLTKVSY-------------
>GBZT01001092.1:90-818
--------VEESSRNKKFEEYV-----------------------QPVAAEFLSTAIFVFIATASVVQ--------------------------------------GDIHAIAV--------AH--G----FTIAILVITFGQIS-------GA--HI-NPAVTLG-FIIA--GG------ITWLKAIFYVLAQLI------GGIVGAALTRGMLSFQVAGNTTMYEH----------IKGG---------------G-----HFLGPG-----VSVAE-G-----V----------LGEIALTTILVIV-ILMCAYD--------------SNGTNLLHPLAIGFAIVVDILAA---G-GIT---G-GSMNPARSFGPAVVLSS--------------LSTTLWTNHW----IYWV------GPAI---------GASIA-GLFYRLIFANNQKRLFK-----------------------------------------
>GBZT01004858.1:530-1225
--------SFTICLASFLRNIS-----------------------RNIFPRKTVIYILDLITTFQVCA------------------------------------CSLENASVRF--------YH--GFPGYLFAVFTLATLHNVT------HKG--FRGNPLANVT-GYMR--NE------QTLQKTILRMAFQM--T----GGLMSYRYAKTLWKFRLNDIHLTRAD-----------ML----------------------CRNDLS-----VDPTL-G-----F----------LVEFAGTVFETYI-S-FCTIS-----SKP------------AIDLAVKQTIAIINLAL---AVELT---G-YYLNPANATAQTFGCGG---SN--------------PSIFI---VVYWI------GP--IV--------ATAGAVYLRS---N-------------------------------------------------
>GDAF01005927.1:c1430-687
--------------RQDLRTKK------FY---------------VAVFAEYIGTLLLVLVACGSTLQ--------------------------GGDD------VQPATVRISL--------SF--A----FSVGSIVWAIGNVS-------GG--NI-NPGVSIA-FFIT--RR------LSVVGFFLYIIAQTL------G----AITGAALLYAFVPEELSSKGL-------------G--------------T------PGLAG------VSVVQ-G-----F----------FIEMFLVFVLVLV-V-FAACD---DLRGD------VGG---SVPLQIGVAIGMCHLWA---V-PLT---G-AGMNPARAFGPAVIANR------------------LTSDHW----LYWI------GP-LL--------GGALA-GLMYEFLFAVNATPA-------------------KLKGFFTRNYDDKDYD--------
>GDAF01014760.1:c938-153
-------------MMFRVRNKL----------------------ARQCMAEFLGTMILIIIGDGSVAQ--------------------------FVLSGKADGALGINFLSVNV--------AW--G----VAVAMGVYVSAGVS-------GG--HI-NPAVSLA-MTLA--RK------LSIVQCVAYSAAQYL------GAIVGSAVVYGVYIDALNAYDGGNRQ-----------TEGPQ----A--------TAGIWATYPEAF-----LSTGI-A-----F----------ADQVVGTAVLLLC-V-MGITD---DRNSA-----APPG---VVPLAVGTAVLGIGASY---G-FNC---G-YAINPARDMGPRLFTAM--AGWGADPFSFR-------GTNW-----FWI-------PWLAPHL-----GAILG-VFLYLLLIGLHH----------------------------------------------
>GDAF01016519.1:c1135-392
--------------VNDLRNKV------FW---------------RDVGSELFATSLLVAVQCALPMQ------------------------FVDSDD----EIDWAILTKIAL--------GM--G----FVVTCMIETFGEMG-------GA--HM-NPAVSIS-LTVA--GN------MCILKGFFYIVAQCT------G----ATLGALFAYSMSPPEYRGNLA-----------V-----------------------TTTDSQ-----LPPWK-G-----M----------MVELWLTCMLVLT-I-WGSTD---SQRKK-------VY---MPSIPIGLAVAMCIMTG---G-LHS---G-SSLNPARSLGPAIVMNK----W---------------DHHW----VYWA------GP-IA--------GGLLA-TFMYKIVYSPFDNDE------------------DKFEHVDQVRQHDL-----------
>GDAF01018567.1:c931-224
---------EVAQQRGAFNNYI-----------------------RPAAAEFLATAIFLFIGCTSVVQ--------------------------------------GNIIGVAV--------AH--G----LTIALLVASFGHIS-------GA--HI-NPAVTLG-VFIG--RG------ITWLKAILYIVAQLT------GSLVGASLTRGFLSYKVVGNTTMYEE-------------I--------------L---GGGHALAKG-----VSPAE-G-----V----------LGEIVLTMVLVEV-ILMSALD--------------SEGTNVLHPLAIGFVVFVDIIAA---G-EIT---G-ASMNPARSFGPAVVLSS--------------LNTTLWKNHW----VYWV------GPAA---------GACIA-AIFYRLIFARS-----------------------------------------------
>GDAF01019561.1:c1582-878
------------KSLDDVKSPL------FW---------------RGVAAELLGTMFLVFVGCGSCVK-------------------------MGEEG--------PTVVQIAL--------CF--G----LIVATMVWCLAHVS-------GG--HI-NPAVTVA-MLIT--RK------VSVARAVLYVFSQCV------G----AIIGAGLLYGVIPAEKRSGMG-----------F-----------------------TGPNAD-----VNPHQ-A-----F----------GIEFLITFVLVFT-V-FATCD---SKRTD------ING---SGPLTIGLSVTVCHLFA---V-PFT---G-SSMNPARSFGPALVGKV----W---------------EEHW----VYWC------GP-LL--------GGVVA-GLLYDNAFAANASMKKAR----------------------------------------
>GDAF01049684.1:c986-186
RELFSRIHVKMAPSSDGIRTSR------FW---------------QTVMAESVGTLFLVMIGCGSFVD-----------------------PNSPPSKDDPDALVPPNALRVGL--------SF--G----LTYGTLVYALRYVS-------GG--HL-NPAVTIA-MLAA--RK------ISILRALLYVLGQII------G----ALVGAALLRGVTPPNLQGTLG-------------A--------------T-------LPQHG-----ITAEK-A-----F----------MVEFFATFIFLFV-V-RATGD---TVSGED-NPPA------MRPFVMGLALVAVELYA---V-PIS---G-GGINPARSLGPAAIMGR-------------------MEYHW----VYWF------GP-IL--------GGVIG-AILYEYVFASNASLA-------------------RVKSCLTS----------------
>GDAF01058452.1:c784-50
---------FTVALATLLRSFT-----------------------RAIFPRSSAIYLLDLITAFQVCA------------------------------------TSLENASVRY--------YH--GLTGYLIAIVFLALLASLT---FKDFKG-----NPLANVT-GYLH--KE------QSLKRTLLRIVFQL--V----G----GLMSYRYAKTLWAFKMNDVHS-------------S--------------R-------LYKLCSNDLTVDPWL-G-----F----------MIEFGGTIFETYI-S-FCTLS-----KNP------------AMDLSIKVAIGTINLAL---AVEYT---G-YYINPINATAQTFGCGG---SD--------------PVIFV---LIYWL------AP--IL--------ATSG-AIYLRRLWTSNSKVT-------------------TENHQN------------------
>GDBG01127572.1:c2023-1373
-----------------------------------------------VVVEAICSFILIFFLTSTQLV---------------------------YSD------FKMTPTHAGV--------MM--G----LVVFSIIEMFGHMS-------GA--HM-NPAVTLL-FVCT--KD------ITFSRAAFYMVAQVA------G----CASGAATVYALATYEKQALFH-----------P-----------------------LGPAEG-----VTLWQ-A-----V----------GAEVCLTFFLCTV-I-QGAGD--KHERPG------PCP---LPSFPVAMMVAADIMAG---A-TWT---G-AAMNPLIPLGPDVITGE-------------------FPHYW----VYWV------GP-FI--------GALLS-FLVYSLLSYINQK---------------------------------------------
>GDBG01129100.1:c2729-1980
----QPTPSNMTSSLQDLKTKK------FY---------------VALVAELLGTALLVLVACGSCLS------------------------------------PGTDVTQIAL--------AF--G----LSVASIVWAICGVS-------GG--HI-NPAVTMG-FLAT--RK------ISLVRAVLYMVFQCG------G----ALIGAALLKGFTPEAYRGTLG-----------TS-----------------GPMTNSAGDII-----INQGQ-V-----F----------GVEMFLGFVLVFV-V-FGTCD---SQRKD------ISG---SGPLAIGLSIAMCHLWA---V-KFT---G-SGMNPARVFGPAVVSGN----W---------------TYHW----AYWA------GP-LV--------GGAVA-GLLYDFLFAVNASPA-------------------KIAGFFS-----------------
>GEHO01011758.1:c720-220
-----------------------------------------------------------------------------------------------------------------------------------------------VS-------GA--HI-NPAVTVA-LAVI--GK------FPWRKVPHYLLGQY--L----GGFWASMVVFGVYYDALQHFDGGVRV----------TVGPN----A---------TAGIFTTLPNVY-----LSTQS-A-----M----------FDQLVGTGLLLIG-I-LAMTD---PRNTM----RPSPG---MLPLCIGLFIAGLTMAF---S-LNM---G-APINPARDLPSRIFLAL--AGWGKEPLS----------VSS------VE-----------------------------------------------------------------------------------
>GEHO01045277.1:2-595
-----------------------------------------------------------------------------------------------------------------------------------------IYAAGGVS-------GG--PL-TPAVSLA-MSTL--GR------LPWRKLPVYMLAQYI------G----AFLASAVLYAVYFDALNAYDG-----GIRAVSGDT--------------GTAGIWATFPAAF-----LGVGN-G-----L----------LDQIVGTALLMLG-I-LAVVD---PSNMR-----PSSG---VTPIAIGSILAALGMAF---G-MNF---G-FAVNPARDFAPRVFVAI--AGWGGEAFS---------FRKY----TFWI---PILGPHI---------GAIVG-AAVYQLFVGLH-----------------------------------------------
>GEHO01046561.1:3-419
-------------------------------------------------------------------------------------------------------------------------------------------------------------------------------------------LARIACQL--L----GGRLSYQFARLFWSLGLSDGHAQRLT-----------RTQ---------------------CVSDLK-----VPLVA-G-----F----------AIEFLGTISLILL---AKATS---TCRLP------------GLHLARYIAAAAVVLVG---V-DFT---G-MYLNPINATNQTFGCHG--------------------TGRLEHLVVYW--------------------GAPFA-ATVCACVTQR------------------------------------------------
>GEHO01050950.1:11-703
-------------MKLLIRNEA----------------------AREYLAECLGTFLLLAFGFGSCAQ------------------------WILGGK------GFTPLTSVNF--------GW--G----FGVAFGVWVAGPVS-------GA--HI-NPAVTVA-LAVI--GK------FPWRKVPHYLLGQY--L----GGFWASMVVFGVYYDALQHFDGGVRV----------TVGPN----A---------TAGIFTTLPNVY-----LSTQS-A-----M----------FDQLVGTGLLLIG-I-LAMTD---PRNTM----RPSPG---MLPLCIGLFIAGLTMAF---S-LNM---G-APINPARDLPSRIFLAL--AGWGKEPLS----------VSS------VE-----------------------------------------------------------------------------------
>GEHO01073579.1:c929-159
-------------FRLKITNVL----------------------LREGLAECLGTFLLVLFIDAAVAQ--------------------------WVLG---MKDFSSDFLSVNI--------AS--G----IGLTIGIYAAGGVS-------GG--HL-NPAVSLA-MSTL--GR------LPWRKLPVYMLAQYI------G----AFLASAVLYAVYFDALNAYDG-----GIRAVSGDT--------------GTAGIWATFPAAF-----LGVGN-G-----L----------LDQIVGTALLMLG-I-LAVVD---PSNMR-----PSSG---VTPIAIGSILAALGMAF---G-MNF---G-FAVNPARDFAPRVFVAI--AGWGGEAFS---------FRKY----TFWI---PILGPHI---------GAIVG-AAVYQLFVGLH-----------------------------------------------
>GEHO01083860.1:79-798
---------------DDMQSPL------FW---------------RAVSAEALGTFVLVFVCCASGTG--------------------------WQDA-------PPTIVQLSL--------TS--G----LSVATIVWCLADVS-------GA--HI-NPAVTLP-MLLT--RR------VSLARAILYMFAQCV------G----ALAGAAVLKVMTPAKLHGTLV-------------P--------------N-------MLNPD-----VSPGP-G-----L----------VMEVIITFVLVFT-V-FATCD---TKRTD------LKG---SGPLAIGLSVTMCHLVA---I-KYT---G-SGMNPARTFGPAVVQGI----W---------------EHHW----VYWC------GP-LL--------GGSLA-GLLYDNVYTANASVV-------------------KTKAYFLARTY-------------
>GEHO01083861.1:79-756
---------------DELQSLL------FW---------------RAVTAEALGTSVLVFFCCASGTG--------------------------WQDA-------PPTVVQLSL--------TV--G----LSVATIVWCLADVS-------GA--HI-NPAVTLP-MLLT--RR------VSLARAILYMFAQCV------G----ALAGAAVLKVMTPAKLHGTLV-------------P--------------N-------MLNPD-----VSPGP-G-----L----------VMEVIITFVLVFT-V-FATCD---TKRTD------LKG---SGPLAIGLSVTMCHLVA---I-KYT---G-SGMNPARTFGPAVVQGI----W---------------EHHW----VYWC------GP-LL--------GGSLA-GLLYDNVYAANA----------------------------------------------
>GEHO01084359.1:2-685
------------------RTAA------FW---------------RDVFAEFVATFMLVSVQSALPLT--------------------------WGSA-----AGIGGPVHTAL--------GM--G----FIVCTMAWTFGDFS-------GG--HM-NPAVTFS-MAIS--AK------ITVVRALVYVIAQCA------G----GAAGTGFVYLVTPAAHREGLS-----------A-----------------------TMVNSE-----IEPWR-G-----M----------LVETWITAILVLT-I-YGATN---DRRKE------NLF---MPTIPIGFAVTLGILTG---W-SYT---G-GSMNPARSFGPALIMNL----W---------------KDHW----VYWA------GP-LL--------GGAVA-TLIYAMFVDRIGRVR-------------------------------------------
>GEHO01084463.1:c907-188
---------------DDMQSPL------FW---------------RAVSAEALGTFVLVFVCCASGTG--------------------------WQDA-------PPTIVQLSL--------TS--G----LSVATIVWCLADVS-------GA--HI-NPAVTLP-MLLT--RR------VSLARAILYMFAQCV------G----ALAGAAVLKVMTPAKLHGTLV-------------P--------------N-------MLNPD-----VSPGP-G-----L----------VMEVIITFVLVFT-V-FATCD---TKRTD------LKG---SGPLAIGLSVTMCHLVA---I-KYT---G-SGMNPARTFGPAVVQGI----W---------------EHHW----VYWC------GP-LL--------GGSLA-GLLYDNVYTANASVV-------------------KTKAYFLARTY-------------
>GEHO01084464.1:c873-154
---------------DDMQSPL------FW---------------RAVSAEALGTFVLVFVCCASGTG--------------------------WQDA-------PPTIVQLSL--------TS--G----LSVATIVWCLADVS-------GA--HI-NPAVTLP-MLLT--RR------VSLARAILYMFAQCV------G----ALAGAAVLKVMTPAKLHGTLV-------------P--------------N-------MLNPD-----VSPGP-G-----L----------VMEVIITFVLVFT-V-FATCD---TKRTD------LKG---SGPLAIGLSVTMCHLVA---I-KYT---G-SGMNPARTFGPAVVQGI----W---------------EHHW----VYWC------GP-LL--------GGSLA-GLLYDNVYAANASVV-------------------KTKAYFLARSY-------------
>GEHO01088577.1:419-1081
----------------------------FY---------------RDLVSELVGTMILVFVSCALSAH--------------------------WEGK-------HPSIVQISL--------AA--G----ICIATIVWCLANAS-------GS--HI-NPAISIA-FAVA--GH------ITPVRAFCYSISQCF------G----ALLAVVFAKALTPVSLIGPYF-------------A--------------V------NRLNPL-----VTPGQ-G-----V----------GMEAVCTFLLTFT-V-FATVD---QSRRD------LHG---SGPLAIGLSVSLTHLFG---F-EYT---G-SAINPARTLGPAIIANK----W---------------EDHW----VYWV------GP-IL--------GSIVA-VVFYQYVIAGDAT---------------------------------------------
>GEHO01088705.1:c2785-2123
----------------------------FY---------------RDLVSELVGTMILVFVSCALSAH--------------------------WEGK-------HPSIVQISL--------AA--G----ICIATIVWCLANAS-------GS--HI-NPAISIA-FAVA--GH------ITPVRAFCYSISQCF------G----ALLAVVFAKALTPVSLIGPYF-------------A--------------V------NRLNPL-----VTPGQ-G-----V----------GMEAVCTFLLTFT-V-FATID---QSRRD------LHG---SGPLAIGLSVSLTHLFG---F-EYT---G-SAINPARTLGPAIIANK----W---------------EDHW----VYWV------GP-IL--------GSIVA-VVFYQYVIAGDAT---------------------------------------------
>GEHO01088706.1:c2797-2123
------------------RNGR------FY---------------RDLVSELVGTMILVFVSCALSAH--------------------------WEGK-------HPSIVQISL--------AA--G----ICIATIVWCLANAS-------GS--HI-NPAISIA-FAVA--GH------ITPVRAFCYSISQCF------G----ALLAVVFAKALTPVSLIGPYF-------------A--------------V------NRLNPL-----VTPGQ-G-----V----------GMEAVCTFLLTFT-V-FATID---QSRRD------LHG---SGPLAIGLSVSLTHLFG---F-EYT---G-SAINPARTLGPAIIANK----W---------------EDHW----VYWV------GP-IL--------GSIVA-VVFYQYVIAGDAT---------------------------------------------
>GEHO01088707.1:c1134-454
----------------EFKKGF------FY---------------RDLVSELVGTMILVFVSCALSAH--------------------------WEGK-------HPSIVQISL--------AA--G----ICIATIVWCLANAS-------GS--HI-NPAISIA-FAVA--GH------ITPVRAFCYSISQCF------G----ALLAVVFAKALTPVSLIGPYF-------------A--------------V------NRLNPL-----VTPGQ-G-----V----------GMEAVCTFLLTFT-V-FATID---QSRRD------LHG---SGPLAIGFSVLLTHLFG---F-QYT---G-SAMNPARTLGPAIIANK----W---------------EDHW----VYWV------GP-IL--------GSLVG-VLFYQYVIAGDAT---------------------------------------------
>GEHO01088708.1:c1134-454
----------------EFRNGR------FY---------------RDLVSELVGTMILVFVSCALSAH--------------------------WEGK-------HPSIVQISL--------AA--G----ICIATIVWCLANAS-------GS--HI-NPAISIA-FAVA--GH------ITPVRAFCYSISQCF------G----ALLAVVFAKALTPVSLIGPYF-------------A--------------V------NRLNPL-----VTPGQ-G-----V----------GMEAVCTFLLTFT-V-FATID---QSRRD------LHG---SGPLAIGFSVLLTHLFG---F-QYT---G-SAMNPARTLGPAIIANK----W---------------EDHW----VYWV------GP-IL--------GSLVG-VLFYQYVIAGDAT---------------------------------------------
>GEHO01152796.1:3-425
-----------------------------------------------------------------------------------------------------------------------------------------------------------------------------------------KMLARIACQL--L----GGLMSYQFARLFWSLGLSDGHAQRLT-----------RTQ---------------------CVSDLK-----VPLVA-G-----F----------AIEFLGTISLILL---AKATS---TCRLP------------GLHLARYIAAAAVVLVG---V-DFT---G-MYLNPINATNQTFGCHG--------------------TGRLEHLVVYW--------------------GAPFA-ATVCACVTQR------------------------------------------------
>GEHO01167584.1:c1031-318
-----------------FSLYM-----------------------QPSCVELIGVAMYVFVGGLVSQT-------------------------------------ETSSLTNGV--------VH--G----LAITLLGFSFSKIS-------GG--HF-NPVVTLS-VWAA--GG------VTLPLAVLFVVCQIV------GSILGAVFSLMVMSFRVTNTATGHAL----------TAFD---------------AFGGGSPELGDG-----VRWWH-G-----L----------LCEAGLTFVWVITAL-MTAVN--RRTATD------------FSPLAVGFAVAAGVAAG---M-KVS---G-ASMNPARSLGPTIVMTL------------------YHPGVWREHFVYWV------GPAL---------GGLVA-TVAYRLLLADTERRL-------------------------------------------
>GEHO01173777.1:c1084-602
------------------------------------------------------------------------------------------------------------------------------G-------------------------SA-----DPCHYLM-VYTQ--GM------MGIRKMLARIACQL--L----GGLMSYQFARLFWSLGLSDGHAQRLT-----------RTQ---------------------CVSDLK-----VPLVA-G-----F----------AIEFLGTISLILL---AKATS---TCRLP------------GLHLARYIAAAAVVLVG---V-DFT---G-MYLNPINATNQTFGCHG--------------------TGRLEHLVVYW--------------------GAPFA-ATVCACVTQR------------------------------------------------
>GEHO01186978.1:280-1047
--------------KIRIHNLT----------------------ARECLAETFGMCILLVFGYGSVVQ-------------------------LVMGG------PYYPLLAVNF--------AW--G----FAVSISVWVTGSVS-------GA--HI-NPAVTVA-LAVI--GK------FPWRKVPHYLLGQY--I----G----AFVAATIVYGVYYEALENFDGG-----VRITSGVN--------------ATAGIFVTFPKPY-----LSVQE-A-----I----------FDQLVGTGLLLIG-I-LAMTD---PRNSL----RPPPG---LLPLCVGFIVTCIGLCF---C-YNM---G-YPINPARDFASRVFIAM--AGWGKKPFSVN-------NYNY-----FWI---PVAGPHL---------GGILG-AVLYELFIGIH-----------------------------------------------
>GEHO01188172.1:6-428
----------------------------------------------------------------------------------------------------------------------------------------------------------------------------------------------LGQY--I----GGFWASMVVFGVYYDALQHFDGGVRV-----------TVGPN----A---------TAGIFTTLPNVY-----LSTQS-A-----M----------FDQLVGTGLLLIG-I-LAMTD---PRNTM----RPSPG---MLPLCIGLFIAGLTMAF---S-LNM---G-APINPARDLPSRIFLAL--AGW------GKEPLSLNNYNYF------W------------------------------------------------------------------------------------
>GEHO01190614.1:c532-32
---------------------------------------------------------------------------------------------------------------------------------------------------------------------------------------------YLLGQY--L----GGFWASMVVFGVYYDALQHFDGGVRV----------TVGPN----A---------TAGIFTTLPNVY-----LSTQS-A-----M----------FDQLVGTGLLLIG-I-LAMTD---PRNTM----RPSPG---MLPLCIGLFIAGLTMAF---S-LNM---G-APINPARDLPSRIFLAL--AGWGKEPLSL--------NNYK----YFWI---PVVGPHI---------GGILG-AVVYELFIGIH-----------------------------------------------
>GEHO01197321.1:c1250-483
--------------RSRIHNLT----------------------ARECLAETFGMCILLVFGYGSVVQ-------------------------LVMGG------PYYPLLAVNF--------AW--G----FAVSISVWVTGSVS-------GA--HI-NPAVTVA-LAVI--GK------FPWRKVPHYLLGQY--I----G----AFVAATIVYGVYYEALENFDGG-----VRITSGVN--------------ATAGIFVTFPKPY-----LSVQE-A-----I----------FDQLVGTGLLLIG-I-LAMTD---PRNSL----RPPPG---LLPLCVGFIVTCIGLCF---C-YNM---G-YPINPARDFASRVFIAM--AGWGKKPFSVN-------NYNY-----FWI---PVAGPHL---------GGILG-AVLYELFIGIH-----------------------------------------------
>GEHO01198592.1:312-1025
-----------------FSLYM-----------------------QPSCVELIGVAMYVFVGGLVSQT-------------------------------------ETSSLTNGV--------VH--G----LAITLLGFSFSKIS-------GG--HF-NPVVTLS-VLAA--GG------VNLPLAVLFVVCQIV------GSILGAVFSLMVMSFRVTNTATGHAL----------TAFD---------------AFGGGSPELGDG-----VRWWH-G-----L----------LCEAGLTFVWVITAL-MTAVN--RRTATD------------FSPLAVGFAVAAGVAAG---M-KVS---G-ASMNPARSLGPTIVMTL------------------YHPGVWREHFVYWV------GPAL---------GGLVA-TVAYRLLLADTERRL-------------------------------------------
>GEHO01198593.1:312-782
-----------------FSLYM-----------------------QPSCVELIGVAMYVFVGGLVSQT-------------------------------------ETSSLTNGV--------VH--G----LAITLLGFSFSKIS-------GG--HF-NPVVTLS-VLAA--GG------VNLPLAVLFVVCQIV------G----SILGAVF------------------------S------------------------------------------------------------------LMVM--S-FRVTN-----------------------TATGHALTAFDAFG---G-------G----------SPELGDGV----------------------------RWWH-------------------GLLCEAGLTFVWVITALMTAVNRR----------------------------------------
>GEHO01220641.1:c2751-2071
----------------EFRNGR------FY---------------RDLVSELVGTMILVFVSCALSAH--------------------------WEGK-------HPSIVQISL--------AA--G----ICIATIVWCLANAS-------GS--HI-NPAISIA-FAVA--GH------ITPVRAFCYSISQCF------G----ALLAVVFAKALTPVSLIGPYF-------------A--------------V------NRLNPL-----VTPGQ-G-----V----------GMEAVCTFLLTFT-V-FATID---QSRRD------LHG---SGPLAIGLSVSLTHLFG---F-EYT---G-SAINPARTLGPAIIANK----W---------------EDHW----VYWV------GP-IL--------GSIVA-VVFYQYVIAGDAT---------------------------------------------
>GEHO01220642.1:c2751-2071
----------------EFKKGF------FY---------------RDLVSELVGTMILVFVSCALSAH--------------------------WEGK-------HPSIVQISL--------AA--G----ICIATIVWCLANAS-------GS--HI-NPAISIA-FAVA--GH------ITPVRAFCYSISQCF------G----ALLAVVFAKALTPVSLIGPYF-------------A--------------V------NRLNPL-----VTPGQ-G-----V----------GMEAVCTFLLTFT-V-FATID---QSRRD------LHG---SGPLAIGLSVSLTHLFG---F-EYT---G-SAINPARTLGPAIIANK----W---------------EDHW----VYWV------GP-IL--------GSIVA-VVFYQYVIAGDAT---------------------------------------------
>GEHO01220643.1:c1435-827
-------------------------------------------------------------SCALSAH--------------------------WEGK-------HPSIVQISL--------AA--G----ICIATIVWCLANAS-------GS--HI-NPAISIA-FAVA--GH------ITPVRAFCYSISQCF------G----ALLAVVFAKALTPVSLIGPYF-------------A--------------V------NRLNPL-----VTPGQ-G-----V----------GMEAVCTFLLTFT-V-FATID---QSRRD------LHG---SGPLAIGLSVSLTHLFG---F-EYT---G-SAINPARTLGPAIIANK----W---------------EDHW----VYWV------GP-IL--------GSIVA-VVFYQYVIAGDAT---------------------------------------------
>GEHO01220644.1:c1435-827
-------------------------------------------------------------SCALSAH--------------------------WEGK-------HPSIVQISL--------AA--G----ICIATIVWCLANAS-------GS--HI-NPAISIA-FAVA--GH------ITPVRAFCYSISQCF------G----ALLAVVFAKALTPVSLIGPYF-------------A--------------V------NRLNPL-----VTPGQ-G-----V----------GMEAVCTFLLTFT-V-FATID---QSRRD------LHG---SGPLAIGLSVSLTHLFG---F-EYT---G-SAINPARTLGPAIIANK----W---------------EDHW----VYWV------GP-IL--------GSIVA-VVFYQYVIAGDAT---------------------------------------------
>GEHO01220645.1:c730-114
----------------EFRNGR------FY---------------RDLVSELVGTMILVFVSCALSAH--------------------------WEGK-------HPSIVQISL--------AA--G----ICIATIVWCLANAS-------GS--HI-NPAISIA-FAVA--GH------ITPVRAFCYSISQCF------G----ALLAVVFAKALTPVSLIGPYF-------------A--------------V------NRLNPL-----VTPGQ-G-----V----------GMEAVCTFLLTFT-V-FATID---QSRRD------LHG---SGPLAIGLSVSLTHLFG---F-EYT---G-SAINPARTLGPAIIANK----W---------------EDHW----IPRA-----------------------------------------------------------------------------------
>GEHO01220646.1:c730-114
----------------EFKKGF------FY---------------RDLVSELVGTMILVFVSCALSAH--------------------------WEGK-------HPSIVQISL--------AA--G----ICIATIVWCLANAS-------GS--HI-NPAISIA-FAVA--GH------ITPVRAFCYSISQCF------G----ALLAVVFAKALTPVSLIGPYF-------------A--------------V------NRLNPL-----VTPGQ-G-----V----------GMEAVCTFLLTFT-V-FATID---QSRRD------LHG---SGPLAIGLSVSLTHLFG---F-EYT---G-SAINPARTLGPAIIANK----W---------------EDHW----IPRA-----------------------------------------------------------------------------------
>GEHO01220647.1:c633-4
----------------EFRNGR------FY---------------RDLVSELVGTMILVFVSCALSAH--------------------------WEGK-------HPSIVQISL--------AA--G----ICIATIVWCLANAS-------GS--HI-NPAISIA-FAVA--GH------ITPVRAFCYSISQCF------G----ALLAVVFAKALTPVSLIGPYF-------------A--------------V------NRLNPL-----VTPGQ-G-----V----------GMEAVCTFLLTFT-V-FATID---QSRRD------LHG---SGPLAIGLSVSLTHLFG---F-EYT---G-SAINPARTLGPAIIANK----W---------------EDHW----VLPI-------------------CTPFM-----------------------------------------------------------
>GEHO01220648.1:c633-28
----------------EFKKGF------FY---------------RDLVSELVGTMILVFVSCALSAH--------------------------WEGK-------HPSIVQISL--------AA--G----ICIATIVWCLANAS-------GS--HI-NPAISIA-FAVA--GH------ITPVRAFCYSISQCF------G----ALLAVVFAKALTPVSLIGPYF-------------A--------------V------NRLNPL-----VTPGQ-G-----V----------GMEAVCTFLLTFT-V-FATID---QSRRD------LHG---SGPLAIGLSVSLTHLFG---F-EYT---G-SAINPARTLGPAIIANK-----------------------W---EDHWV-----------------------------------------------------------------------------------
>GEHO01221157.1:c1071-301
-------------FRLKITNVL----------------------LREGLAECLGTFLLVLFIDAAVAQ--------------------------WVLG---MKDFSSDFLSVNI--------AS--G----IGLTIGIYAAGGVS-------GG--HL-NPAVSLA-MSTL--GR------LPWRKLPVYMLAQYI------G----AFLASAVLYAVYFDALNDYDG-----GVRAVSGAT--------------ATAGIWATFPAGF-----LGVGN-G-----L----------FDQIVGTALLMLG-I-LAVVD---PSNMR-----PSSG---VTPIAIGSILAALGMAF---G-MNF---G-FAVNPARDFAPRVFVAI--AGWGGEAFS---------FRKY----AFWI---PILGPHI---------GAIVG-AIVYQLFVGLH-----------------------------------------------
>GEHO01221158.1:c1002-301
---------------------------------------------ILFIDAAVAQWVLGMKD------------------------------------------FSSDFLSVNI--------AS--G----IGLTIGIYAAGGVS-------GG--HL-NPAVSLA-MSTL--GR------LPWRKLPVYMLAQYI------G----AFLASAVLYAVYFDALNDYDG-----GVRAVSGAT--------------ATAGIWATFPAGF-----LGVGN-G-----L----------FDQIVGTALLMLG-I-LAVVD---PSNMR-----PSSG---VTPIAIGSILAALGMAF---G-MNF---G-FAVNPARDFAPRVFVAI--AGWGGEAFS---------FRKY----AFWI---PILGPHI---------GAIVG-AIVYQLFVGLH-----------------------------------------------
>GEHO01221255.1:262-942
----------------EFRNGR------FY---------------RDLVSELVGTMILVFVSCALSAH--------------------------WEGK-------HPSIVQISL--------AA--G----ICIATIVWCLANAS-------GS--HI-NPAISIA-FAVA--GH------ITPVRAFCYSISQCF------G----ALLAVVFAKALTPVSLIGPYF-------------A--------------V------NRLNPL-----VTPGQ-G-----V----------GMEAVCTFLLTFT-V-FATVD---QSRRD------LHG---SGPLAIGLSVSLTHLFG---F-EYT---G-SAINPARTLGPAIIANK----W---------------EDHW----VYWV------GP-IL--------GSIVA-VVFYQYVIAGDAT---------------------------------------------
>GEHO01221256.1:201-881
----------------EFKKGF------FY---------------RDLVSELVGTMILVFVSCALSAH--------------------------WEGK-------HPSIVQISL--------AA--G----ICIATIVWCLANAS-------GS--HI-NPAISIA-FAVA--GH------ITPVRAFCYSISQCF------G----ALLAVVFAKALTPVSLIGPYF-------------A--------------V------NRLNPL-----VTPGQ-G-----V----------GMEAVCTFLLTFT-V-FATVD---QSRRD------LHG---SGPLAIGLSVSLTHLFG---F-EYT---G-SAINPARTLGPAIIANK----W---------------EDHW----VYWV------GP-IL--------GSIVA-VVFYQYVIAGDAT---------------------------------------------
>GEHO01221257.1:262-891
----------------EFRNGR------FY---------------RDLVSELVGTMILVFVSCALSAH--------------------------WEGK-------HPSIVQISL--------AA--G----ICIATIVWCLANAS-------GS--HI-NPAISIA-FAVA--GH------ITPVRAFCYSISQCF------G----ALLAVVFAKALTPVSLIGPYF-------------A--------------V------NRLNPL-----VTPGQ-G-----V----------GMEAVCTFLLTFT-V-FATVD---QSRRD------LHG---SGPLAIGLSVSLTHLFG---F-EYT---G-SAINPARTLGPAIIANK----W---------------EDHW----VLPI-------------------CTPFM-----------------------------------------------------------
>GEHO01221258.1:201-830
----------------EFKKGF------FY---------------RDLVSELVGTMILVFVSCALSAH--------------------------WEGK-------HPSIVQISL--------AA--G----ICIATIVWCLANAS-------GS--HI-NPAISIA-FAVA--GH------ITPVRAFCYSISQCF------G----ALLAVVFAKALTPVSLIGPYF-------------A--------------V------NRLNPL-----VTPGQ-G-----V----------GMEAVCTFLLTFT-V-FATVD---QSRRD------LHG---SGPLAIGLSVSLTHLFG---F-EYT---G-SAINPARTLGPAIIANK----W---------------EDHW----VLPI-------------------CTPFM-----------------------------------------------------------
>GEHO01239345.1:122-841
---------------DDMQSPL------FW---------------RAVSAEALGTFVLVFVCCASGTG--------------------------WQDA-------PPTIVQLSL--------TS--G----LSVATIVWCLADVS-------GA--HI-NPAVTLP-MLLT--RR------VSLARAILYMFAQCV------G----ALAGAAVLKVMTPAKLHGTLV-------------P--------------N-------MLNPD-----VSPGP-G-----L----------VMEVIITFVLVFT-V-FATCD---TKRTD------LKG---SGPLAIGLSVTMCHLVA---I-KYT---G-SGMNPARTFGPAVVQGI----W---------------EHHW----VYWC------GP-LL--------GGSLA-GLLYDNVYTANASVV-------------------KTKAYFLARTY-------------
>GEHO01240360.1:c867-148
---------------DDMQSPL------FW---------------RAVSAEALGTFVLVFVCCASGTG--------------------------WQDA-------PPTIVQLSL--------TS--G----LSVATIVWCLADVS-------GA--HI-NPAVTLP-MLLT--RR------VSLARAILYMFAQCV------G----ALAGAAVLKVMTPAKLHGTLV-------------P--------------N-------MLNPD-----VSPGP-G-----L----------VMEVIITFVLVFT-V-FATCD---TKRTD------LKG---SGPLAIGLSVTMCHLVA---I-KYT---G-SGMNPARTFGPAVVQGI----W---------------EHHW----VYWC------GP-LL--------GGSLA-GLLYDNVYTANASVV-------------------KTKAYFLARTY-------------
>GENQ01002029.1:411-1191
----------NLRFEMGTQNLV------L----------------RCIMAEFLXTFIVVCLGTSAIAQ--------------------------GYFS------VNYNATTGAI--------GY--G----IAYMMGMYVAMGVT-------GG--HL-NPCVTLV-TLLQ--QK------IHAFHAIGYVIAQL--L----GAFLANACVFGVYKDALDKRLPSKDL-----------YVTP-----Q--------FDSIYTSYPHPD-----SGEWI-G-----F----------ADQIMASALLVIM-Y-LAVTD--DENGAP------PLG---LRPFFIGLSYISIGYGF---T-YNTTP-G-PSCNPARDFAGRVFVSM--AGWKKYPFFSIY------DDNW-----FWI-------PIIAPLL-----GALIG-LVVYQLFIALHE----------------------------------------------
>GENQ01005184.1:17-562
--------------------------------------------------------------------------------------------------------------------------------------------------------GG--HI-NPAVTLA-FLVT--RR------ISIIKALFYIIAQVV----G------AILGSVILKALTPSNLQGNLG-----------C-----------------P------ALGNS-----VTQGQ-G-----F----------GVELLITFIFVFV-I-FSAVD-GYRKSNS------------PATLMIGFALLACHLFA---V-PIT---G-SGMNPARSFGPCLISKA----W---------------DNHW----IYWV------GP-IV--------GGILA-GLLYDLLYAGNSSRS-------------------KVRGFFKGGYDNDHYD--------
>GENQ01014110.1:98-673
----------NLRFEMGTQNLV------L----------------RCIMAEFLGTFIVVCLGTSAIAQ--------------------------GYFS------VNYNATTGAI--------GY--G----IAYMMGMYVAMGVT-------GG--HL-NPCVTLV-TFLQ--QK------IHVFHAIGYVIAQL--F----GAFLANACVFGVYKDALDKRLPSKDL-----------YVTP-----Q--------FDSIYTSYPHPD-----SGEWI-G-----F----------ADQIMASALLVIM-Y-LAVTD---DENGA-----PPLG---LRPFFIGLSYISIGY---------------------------------------------------------------------------------------------------------------------------------------------------
>GENQ01035561.1:c6446
-----------------------------------------------------MHFILLTITMQLYHL-------------------------TWQSD------DMGQVVQIAL--------GM--G----IVVMVLVEMFCSYL-------ET--HIFNPAVTIA-MLVA--KK------VSINRAIIYMIAQCA------G----AILGAYFTYGITPVGFHDTLA-----------V-----------------------TALHPE-----VSPLM-G-----V----------AIECWLTMLLVLT-I-FGSTS---PKRTV-------SG---PPALPIGLAVSMDILAG---I-RYT---G-ASLNPARSLGPALVMHL----W---------------DHQW----VYWL------GP-IL--------GGXMA-----------------------------------------------------------
>GENQ01037895.1:705-1124
----------NLRFEMGTQNLV------L----------------RCIMAEFLGTFIVVCLGTSAIAQ--------------------------GYFS------VNYNATTGAI--------GY--G----IAYMMGMYVAMGVT-------GG--HL-NPCVTLV-TFLQ--QK------IHVFHAIGYVIAQL--F----G----AFLANACVFGVYKDALDKRL------------P--------------------------SKD-----LYVTP------------------QFDSIYTS-YPR-----------------------------------------------------------------------------------------------------------------------------------------------------------------------------------------------
>GFPL01001982.1:c987-376
-------------MKAEWKSCA------FW---------------RDVFVEFLGTFLLMSFQSYLPIS--------------------------WGSE------KLGNVVQVAL--------GM--G----FLIFVLASSLGEFG-------GA--HF-NPAVTFS-MLTC--GK------ITINRAVLYMLVQSG------G----AVCGAGFISLTTPDKHQGLLA-----------A-----------------------TMIHPS-----MTVVQ-G-----F----------FIETWTTFMLCMV-V-HSVTS---DANYA------------IPPLAIGLCVSMDIMAT---F-EST---G-ASMNPARSLGPAVITMT----W---------------DNHW----VYW------------------------------------------------------------------------------------
>GFPL01005650.1:c1416-616
---------KKMKSCLTIRNET-------L---------------RQFLAEFLGTFVLMIFGDCSVAQ------------------------YKLFDD------NLGTYLSVNW--------SW--G----IAVMMGVYVCGGVS-------GG--HI-NPAVTVA-QTIL--GR------LHIGKCFVYMAGQYL------G----AFVASAVVYGVYYDALVNYEF----------VNNASLTFDD--------NTHAIETAGIWATYPADFVGWGT-C-----L----------GDQIVGTGMLVLC-V-MAITD---KYNMK-----ADSG---VVPLAVGLSVVAIGMAL---G-SNC---G-YAINPARDLGPRIFTAI--AGWGEAPFAVR-------DYNY-----FWI---PVVGPHI---------GAIVG-AWLYLLCVGIH-----------------------------------------------
>GFPL01014938.1:c984-307
---------------KELCTAV------FW---------------RDMWTEMMCSMILLFAATACGLK-------------------------LTEDE------DPQPALVLAF--------AN--G----MVVFVIIETLGHVS-------GA--CM-NPTVTLM-FMIT--KK------LSPLKAFAYIVAELA------G----AAFGAGIAYGVSTEVAQEAFA----------P------------------I------SLQN------VTIGQ-G-----I----------AAEAMITHTLALA-I-QGATD--AQHRTL------GVF---MPGLVVGMAVVVNLLSV---V-RIT---G-AAMNPLISFGPCAVTGN-------------------FKDHW----IYWV------GP-II--------GMVIA-ALEYNLIYS-------------------------------------------------
>GFPL01015724.1:203-910
-----------QRSVNELKTKT------LW---------------RDVFAEFLGTFFLVAAQCSLLGN--------------------------WSSR------SQGGAPMNGL--------GM--G----FVVIILATTVGDFS-------GA--QL-NPAVTIP-FILA--RR------TPILRGILYIIVQVI------A----GILGAGFLYLMTPAGLREGLG-----------V-----------------------TTHGNG-----VSSWQ-A-----M----------CIEAWITCTLVLT-I-LASTN---SRRKL------PSF---MAPLPIGFAVGLGLLIG---Y-GYT---G-GSMNPARSFGPAVIHNV----W---------------LDHW----VYWA------GP-IG--------GGLLA-MLFYSVILDPVERPLHD-----------------------------------------
>GFPL01018330.1:182-922
-----------------FDTYV-----------------------QPCIAEFLGSVMLIYIGAMVVRT--------------------------------------DNIFAIAV--------GH--G----FILTAICVAFGEIS-------GA--HV-NPAVTVG-ALIA--GN------ISEIMSVLYLICQMC------GSVVGAFLVRGCLDFLPTMEPGSEQG----------AAKT-----------------EFETMGGGAPSVAGGLTAFA-A-----M----------MTEAELTFLLVLV-VLLSTAR---DRDNS------------LAPIAIGFTLTACILAG---G-PST---G-AALNPVRAFGPAVANLG-------------VQFMNPWKNHW----IYWL------GP-LL--------GGVVA-GIVFKTVCGPYSVRIFC-----------------------------------------
>GFPL01039328.1:c959-339
-----------------------------------------------------------------------------------------------------------SNLHISL--------CF--G----FSVASIVWAIANVS-------GG--HI-NPAVTAG-FLIT--RK------ISLVRAILYIAVQSL------G----AIVGASLLKALTPASMQGTLG-----------T-----------------------SAPAPG-----VSAGQ-V-----F----------GIELFLGFIFVFV-V-FATCD---GQRGD------LAG---SGPLAIGLAISMCHLWA---V-PFT---G-SGMNPARVFGAAVVSGT----W---------------KVHW----AYWA------GP-LV--------GGIAG-GILYDFVFAVNATPS-------------------KIAGYFSRNYDDANYD--------
>GFPL01056466.1:c520-3
-------------SLDDLKSAL------FW---------------RGVVAELLGTCFLTLVGCGSCIG--------------------------WDES------YNPTIVQISL--------CF--G----LSVATVVWCIGNCS-------GG--HI-NPAVTVA-MLVT--RH------ISVVRAILYVFAQMA------G----AAAGAGILLGLTPAQYRGNLG-----------A-----------------------TLVNPS-----LSSGQ-G-----F----------GVELLITFVLVLT-V-FAACD---AHRKD------LGG---SAPLQIGLSVTV------------------------------------------------------------------------------------------------------------------------------------------------------
>GFPL01066123.1:258-1010
-----------PRAPQGLYEKR-V---------------------QAGLAEFYGTLLFVFLSTMLQQN--------------------------------------ELLLANAI--------GN--G----LAIGLLILSLGQLS-------GG--HF-NPAVSLG-AWLA--GG------IDLIQMIIYWIGQFS------GGIIGAAITRGCLSYQKQVMWRPPSN-----------GTVY-----E--------QIEGGAVMLQEG-----AGEWE-G-----I----------LTEFFLTAILVGT-VILTSID---TRTKMP-----------TAGLAIGFAVVADTAAG---G-SVT---E-ACMNPARALGPAILVSD------------------FLPVVWTYHYIYWV------GP-FL--------GAAYA-GLVYRLFFAASDRRLLFKKEQ-------------------------------------
>GGGS01064154.1:5-379
---------------------------------------------------------------------------------------------------------------------------------------------------------------------------------------------------I------G----AILGIAILYGVTPHSVHKCFA-----------C-----------------T------MVHKD-----VSPGQ-A-----F----------GVEFMITFTLVFT-V-FANTE---ANRVD-------TG---SKSLSIGLAVVLGHLFG---F-RYT---G-ASMNPARSLAPALFSNT----W---------------RYHW----VYWV------GP-IL--------GAILG-GFTYE-----------------------------------------------------
>GGGS01100752.1:c1083-403
-------------LKSEPKKKT------FW---------------RDVLIEFFATFFLMSAQAALPLS--------------------------WGKG-------LGGVVQVSM--------GM--G----FVVCTMAWALGDFG-------GG--HM-NPAVSIA-MALR--LE------ITILRAALYTVSQCL------G----ALAGAGFVYGITPSNYTDSLA-----------A-----------------------TTLGDR-----VEPWQ-G-----V----------LTEAWITCMLVIT-I-LGSTN---MRRKG------EIY---MATIPIGFAVTLGIMSA---F-AST---G-ASMNPARSLGPAVVMGI----W---------------DDHW----VYWF------GP-IL--------GGAIA-VILYTLSDMVD-----------------------------------------------
>GGGS01157458.1:61-732
-----------SSSAHFYTSYI-----------------------QPLAAELFGTAMFVFIGSMTQQN--------------------------------------ELLLATAI--------GS--G----LSLAMLVYSFGKLS-------GG--HF-NPAVTLG-IVLS--SG------MPVLLAPLYVIAQVI------GCILGAALNRGVLSIDGDVFFLEPQPNKSI-------YYQ-----------------IHGGAHMLHSNQYYEATPFA-G-----I----------LNEAIMTYLLVTV-YLVTSID---TKTKS-----PMYG------LSIGLAFTAGMVAG---G-SVT---E-GCMNPARALGPAVVISD------------------LRPEVWQHHYVYW------------------------------------------------------------------------------------
>GGGS01196355.1:c1770-1087
----------------EYKTRE------FW---------------RDVCVEMLATFILMSVQCALPLQ--------------------------WGPD--FVALGFGNIVQIGI--------GM--G----FVVCATAWTFGDFG-------GC--HM-NPAVTVA-MMTC--AK------MTFMKGSFYIIAQCI------G----AMVGACFIYGVTPSSYRGTLA-------------A--------------T-------VLNPS-----LSPWQ-G-----M----------LIELWLTFILVCT-I-LGATN---EQRKG------NVY---MPTIIVGFVVTVGVLSG---S-AQT---G-ASMNPARSLGPAVVMGI----W---------------NDHW----IYWV------GT-VL--------GGILA-ALVYHFMIDK------------------------------------------------
>GGGS01201883.1:216-893
---------------EDLKTKK------FW---------------CALIAEFLGTMFLVIMSCGSALA--------------------------NDGG------DTVAVLRISL--------TF--Y----FSIATLVWATAHVS-------GG--HL-NPAVSLG-FLFT--RK------ISVVRFLFYCVSQML------G----AVTGAGILYGIHKPNQATLGT-------------S--------------A--------PAPG-----VSAAE-T-----F----------GIELLITFVLVWT-V-FATVD---DNRD-------MAG---SGPGAIGLAIGMCHLYA---V-PYT---G-AGMNPARVFGPAVVSGT----W---------------DTHW----AYWV------GPAI---------GAIIA-SFLYEFVFAANAT---------------------------------------------
>GGGS01264692.1:c1747-1175
----------------------------------------------------------------------------------------------------------PPPTHVGL--------VM--A----FIVFALVESFGHMG-------GC--HM-NPGVTLM-MFFR--GD------ISFLKGLLYFVSQCL------G----AAMGSAIVYGLTPEAHRDAFQ-------------P--------------F-------QPSEE-----LGPYR-G-----M----------AMEIIISFMLFFV-I-LAVTD---PKRPT------PIN---MPGLPVGCTVGVGIFCT---M-SYT---G-GAMNPLIALGPAIITSN-------------------FKHHW----IYWV------GP-ML--------GSITA-FGLYSALSALNPRP--------------------------------------------
>GGGS01264693.1:c876-304
----------------------------------------------------------------------------------------------------------PPPTHVGL--------VM--A----FIVFALVESFGHMG-------GC--HM-NPGVTLM-MFFR--GD------ISFLKGLLYFVSQCL------G----AAMGSAIVYGLTPEAHRDAFQ-------------P--------------F-------QPSEE-----LGPYR-G-----M----------AMEIIISFMLFFV-I-LAVTD---PKRPT------PIN---MPGLPVGCTVGVGIFCT---M-SYT---G-GAMNPLIALGPAIITSN-------------------FKHHW----IYWV------GP-ML--------GSITA-FGLYSALSALNPRP--------------------------------------------
>GGGS01264695.1:c890-186
---------------EELTTPV------FW---------------RDAIAEIFNSAILLTYLTFNQIT-------------------------YFSWG------WTPPPTHVGL--------VM--A----FIVFALVESFGHMG-------GC--HM-NPGVTLM-MFFR--GD------ISFLKGLLYFVSQCL------G----AAMGSAIVYGLTPEAHRDAFQ-------------P--------------F-------QPSEE-----LGPYR-G-----M----------AMEIIISFMLFFV-I-LAVTD---PKRPT------PIN---MPGLPVGCTVGVGIFCT---M-SYT---G-GAMNPLIALGPAIITSN-------------------FKHHW----IYWV------GP-ML--------GSITA-FGLYSALSALNPRPTRNDD---------------------------------------
>GGGS01264696.1:c1731-1159
----------------------------------------------------------------------------------------------------------PPPTHVGL--------VM--A----FIVFALVESFGHMG-------GC--HM-NPGVTLM-MFFR--GD------ISFLKGLLYFVSQCL------G----AAMGSAIVYGLTPEAHRDAFQ-------------P--------------F-------QPSEE-----LGPYR-G-----M----------AMEIIISFMLFFV-I-LAVTD---PKRPT------PIN---MPGLPVGCTVGVGIFCT---M-SYT---G-GAMNPLIALGPAIITSN-------------------FKHHW----IYWV------GP-ML--------GSITA-FGLYSALSALNPRP--------------------------------------------
>GGIQ01001891.1:1787-2509
----HSKAGRMANQFEEVKTSS------FW---------------KAVLAEIVGTFILVVCGCAACLG------------------------SDWDRV------DSPRLVEISL--------AF--G----LGVATAVWCIGHVS-------GG--HI-NPAVSCG-MVVA--RR------ITVVRCVMYILAQCV------G----AIFGAGVLYGLTPANSTGNLG----------M------------------T------ELGNE-----VTDVQ-G-----F----------GVELIITFVLVLT-V-FASCD---GKRKD------LKG---SIPLSIGLSVTLCHFFA---V-KFT---G-ASMNPARSFGVAVIMNL----W---------------NDHW----IYWV------GP-IL--------GGVVA-ASLYEIFFAKDGS---------------------------------------------
>GGIQ01001894.1:475-1194
-----VDSGRMANQFEEVKTSS------FW---------------KAVLAEIVGTFILVVCGCAACLG------------------------SDWDRV------DSPRLVEISL--------AF--G----LGVATAVWCIGHVS-------GG--HI-NPAVSCG-MVVA--RR------ITVVRCVMYILAQCV------G----AIFGAGVLYGLTPANSTGNLG----------M------------------T------ELGNE-----VTDVQ-G-----F----------GVELIITFVLVLT-V-FASCD---GKRKD------LKG---SIPLSIGLSVTLCHFFA---V-KFT---G-ASMNPARSFGVAVIMNL----W---------------NDHW----IYWV------GP-IL--------GGVVA-ASLYEIFFAKDGS---------------------------------------------
>GGIQ01061931.1:561-1295
-------------NIEEFKSPL------FW---------------RAIFSEFMGTFLLIFFGCFSIID--------------------------WNPE----AKNPPSIVQIAL--------CF--G----LIITVLVSALGSVS-------GC--NI-NPAVTIA-MLIT--RR------MCLGRALVYMLVQCL------G----AIAGARLLAYMIPEHLRGNLA-----------A-----------------------LELPKF-----VEPVN-A-----M----------LMEVFMTFMLLLS-V-FAACD---EGKPE------YKS---SGPLMIGLSVTAGAFAA---G-HYT---G-GCMNPARALGPAVVANH----W---------------DHHW----IYWC------GP-IL--------GGIIA-SLLYDLLFDTGASVR-------------------KFKNLLTKVSY-------------
>GGIQ01061932.1:309-1043
-------------NIEEFKSPL------FW---------------RAIFSEFMGTFLLIFFGCFSIID--------------------------WNPE----AKNPPSIVQIAL--------CF--G----LIITVLVSALGSVS-------GC--NI-NPAVTIA-MLIT--RR------MCLGRALVYMLVQCL------G----AIAGARLLAYMIPEHLRGNLA-----------A-----------------------LELPKF-----VEPVN-A-----M----------LMEVFMTFMLLLS-V-FAACD---EGKPE------YKS---SGPLMIGLSVTAGAFAA---G-HYT---G-GCMNPARALGPAVVANH----W---------------DHHW----IYWC------GP-IL--------GGIIA-SLLYDLLFDTGASVR-------------------KFKNLLTKVSY-------------
>GGIQ01061934.1:279-1013
-------------NIEEFKSPL------FW---------------RAIFSEFMGTFLLIFFGCFSIID--------------------------WNPE----AKNPPSIVQIAL--------CF--G----LIITVLVSALGSVS-------GC--NI-NPAVTIA-MLIT--RR------MCLGRALVYMLVQCL------G----AIAGARLLAYMIPEHLRGNLA-----------A-----------------------LELPKF-----VEPVN-A-----M----------LMEVFMTFMLLLS-V-FAACD---EGKPE------YKS---SGPLMIGLSVTAGAFAA---G-HYT---G-GCMNPARALGPAVVANH----W---------------DHHW----IYWC------GP-IL--------GGIIA-SLLYDLLFDTGASVR-------------------KFKNLLTKVSY-------------
>GGIQ01078896.1:229-1005
-----------KNSIEDLKSYN------LW---------------LAAFAELIGTLLLVLVGCGSCGR-----------------FKVDVQEFNATSLITVEKLLPNDLVQISL--------CF--G----LSVATIVWSIAHIS-------GG--HI-NPGVTIG-FFVT--RK------ISLARTLVYMFFQVI------G----ALLGASFLKLLTPSGVNESLG-------------S--------------T-------LLGKN-----VDIAQ-G-----L----------VIEMFITFVLVWT-V-FSTCD---TNRTG------LSG---SGPLAIGLSIAMCHLWA---V-PYT---G-SGMNPARAFGSHVISQT----------------ILDHRYVW----LYWV------GP-LL--------GGAIA-AVLYDLIFAANASRA-------------------KLEGFFS-----------------
>GGIQ01082838.1:458-1168
----------------------------FW---------------RSMLAEFIGSAFLVLIGCGAWTQ--------------------------SSNQ------DHPDAVKIAL--------AF--G----FTYTVVVYCFKTLG-------DC--HI-SSSVTVA-LLAT--RK------CSVVKALLYLLCQLF------G----AILGACFVFGVTSYEQRNMTA----------HRIG---------------C-----TVPAEN-----VPESH-A-----F----------GVEFFATFFLVFV-V-FACYE----KRPP-EETSIPEP---VAPLLIGITYAAVTLFA---V-PYS---G-ASMNPSRSFGPALIGGV----W---------------TKHW----IYWF--G----P-IF--------GGILG-AALHELIFSARASFE-------------------RLKSCF------------------
>GGIQ01082844.1:548-1168
---------------------------------------------------------------------------------------------------------HPDAVKIAL--------AF--G----FTYTVVVYCFKTLG-------DC--HI-SSSVTVA-LLAT--RK------CSVVKALLYLLCQLF------G----AILGACFVFGVTSYEQRNMTA----------HRIG---------------C-----TVPAEN-----VPESH-A-----F----------GVEFFATFFLVFV-V-FACYE----KRPP-EETSIPEP---VAPLLIGITYAAVTLFA---V-PYS---G-ASMNPSRSFGPALIGGV----W---------------TKHW----IYWF--G----P-IF--------GGILG-AALHELIFSARASFE-------------------RLKSCF------------------
>GGIQ01082848.1:799-1509
----------------------------FW---------------RSMLAEFIGSAFLVLIGCGAWTQ--------------------------SSNQ------DHPDAVKIAL--------AF--G----FTYTVVVYCFKTLG-------DC--HI-SSSVTVA-LLAT--RK------CSVVKALLYLLCQLF------G----AILGACFVFGVTSYEQRNMTA----------HRIG---------------C-----TVPAEN-----VPESH-A-----F----------GVEFFATFFLVFV-V-FACYE----KRPP-EETSIPEP---VAPLLIGITYAAVTLFA---V-PYS---G-ASMNPSRSFGPALIGGV----W---------------TKHW----IYWF--G----P-IF--------GGILG-AALHELIFSARASFE-------------------RLKSCF------------------
>GGIQ01082850.1:889-1509
---------------------------------------------------------------------------------------------------------HPDAVKIAL--------AF--G----FTYTVVVYCFKTLG-------DC--HI-SSSVTVA-LLAT--RK------CSVVKALLYLLCQLF------G----AILGACFVFGVTSYEQRNMTA----------HRIG---------------C-----TVPAEN-----VPESH-A-----F----------GVEFFATFFLVFV-V-FACYE----KRPP-EETSIPEP---VAPLLIGITYAAVTLFA---V-PYS---G-ASMNPSRSFGPALIGGV----W---------------TKHW----IYWF--G----P-IF--------GGILG-AALHELIFSARASFE-------------------RLKSCF------------------
>GGIQ01100196.1:c555-34
---------------SEVKKSS------FW---------------LAVLAECLGSFLLVLFGCGSCGY-------------------------------------GDSIVSIAL--------GF--G----LSVGTIVWIIGHVS-------GG--HI-NPAVTFG-FLVT--RK------ISLLKAIFYIIFQCC------G----ATLGSVVLLLTYLNSELKGAL-----------C------------------------APSVV-----VTEFS-G-----F----------LVEALITFLLVLV-V-FSTCD---SLRKG------FSG---SGPLAIGLSVTVGHFWA---V-SLI---G-------------------------------------------------------------------------------------------------------------------------------------
>GGLP01010073.1:c553-2
------------KSNLDLKSKK------FY---------------VALIAEFLGTALLVLVGCGSVEN------------------------------------VGRTYLHIAL--------TF--G----LSVASIVWAIAHVS-------GG--HI-NPAVTIG-FLIT--RR------ISLVRGLLYMVVQTV------G----AIVGAGLLKALSVSGATSTLD-----------ASL-------------------GTVGLDKG-----LNVGQ-G-----F----------GVELLITFIFIFV-I-FSAVD---SHRGD------VGG---SVPLTVGLCLAMCHLWA---I-PFT---G-------------------------------------------------------------------------------------------------------------------------------------
>GGLP01033129.1:c1099-434
----------------ELRSPR------LW---------------RDVACEVFAVTVLIAFVVGFVAN------------------------FRTQEN------PTTTLLLVGF--------GA--G----VQVFVLIETFAHIQ-------HA--AM-NPAVVVF-FTLT--GK------MSIVRGLLMVCAECT------G----SMLGTILVYSCAPPVVRENFR-------------P--------------V-------GLHEG-----IAPWQ-G-----V----------ILECLVTTSLIML-V-AGATD---ARNRK------VN----MPGLPVGMSIAAGILMG---G-HFT---G-GTMNPMIVFGPAVVTGI----W---------------THQW----VYWV------GP-VA--------GGFLG-TILYHFF---------------------------------------------------
>GGLP01038453.1:c3023-2430
---------------------------------------------------------------------------------------------GSVEN------VDATKLHIAL--------MF--G----LSVASIVWAIGYKS-------GG--HI-NPAVTLG-FLVT--RR------VSLARGVLYMAAQTA------G----AITGALLLKLLTPTSSDKIK-----------DSLG---------------T-----VGLDKD-----LHVVQ-G-----V----------FVEAIITFVLVFV-V-FSAVD---PHRRD------TGG---SIPLTVGLTITMCHLWA---I-PFT---G-SGMNPARSFGPALITGK----W---------------DNHW----IYWV------GP-LV--------GGALG-AILYDFVFAVN-----------------------------------------------
>GGRB01002378.1:c578-3
-------------LREDVRRIR------FW---------------RSVVGEFIGSLFLVLIGCGASVE--------------------------TDHV------ERPVTVRVAL--------AF--G----VTYAAGLYCLHSDN-------DG--HL-NTAVTVA-MAVT--RR------ISVIRSVLYMATQLL------G----AVVGALALYWVTSDDYKTELG-----------A-----------------T------RLSRS-----VSEGQ-G-----F----------LVEFFATSILVFV-V-FASYDDRNRDRTS------------MAPFVIGLTLMSVSLFS---I-PYT---G-GSMNTARSFG--------------------------------------------------------------------------------------------------------------------------
>GGRB01007410.1:453-1211
------KKMARSSNLEDLQSAK------FW---------------VALLAEFIGTQLLVTVGCGACAS--------------------------------TPT-LTPSIVQLSL--------AF--G----LSVATIVWVIAHVS-------GG--HI-NPAVTIG-FLVT--RK------ISLVRGLFYIISQCL------G----AIAGAGLLHFATPRGVSNSSI-----------ANP----------------TLGTSAPPFGDQ----VEVYQ-I-----V----------IIEYTITFLLVLT-V-FATVD---KRRVG------FAG---SGPLAIGLSVAMGHFWA---V-PFT---G-AGTNPARVFGPAVISHT----W---------------THHW----AYWV------GP-LL--------GGVAA-GLTYDMMLAVNASRA-------------------KMSAFFS-----------------
>GGRB01007411.1:489-1217
------KKMARSSNLEDLQSAK------FW---------------VALLAEFIGTQLLVTVGCGACAS-----------------------------------TPTQSIVQLSL--------AF--G----LSVATIVWVIAHVS-------GG--HI-NPAVTIG-FLVT--RK------ISLVRGLFYIISQCL------G----AIAGAGLLHFATPRGVSNSSI-----------ANP----------------TLGTSAPPFGDQ----VEVYQ-I-----V----------IIEYTITFLLVLT-V-FATVD---KRRVG------FAG---SGPLAIGLSVAMGHFWA---V-PFT---G-AGTNPARVFGPAVISHT----W---------------THHW----AYWV------GP-LL--------GGVAA-GLTYDMMLAVNASR--------------------------------------------
>GGRB01007729.1:220-894
-------------SRRDLRNPV------FW---------------RDVVSELLVVTILMTVITFVLVS-------------------------NDEKA------YPITMTHIGL--------FA--G----FLVHILIEGYGPIS-------GA--HM-NPVSSFS-LWVA--GN------ISLARAVLYMIVQTA------G----SATGSGIGYILTPWDKASNAS-----------TFK------------------AFNPAIHG------LTNAQ-G-----V----------AIEAFFAFNLIFV-A-LSCHD---TKNRP------SPAL--LPSLTIGFCIGIGILAA---G-THT---G-GLMNPIVALGPALLAKD-------------------FANHW----VYWV------GP-FI--------GGPLAVG---------------------------------------------------------
>GGRB01015131.1:183-902
-----------SSDANLFIRFV-----------------------KPCVAEFLTTAIFVFAGTLSVQT--------------------------------------GNGLLVAF--------VH--G----IVIALMVFCFGHIS-------GG--HI-NPAVTLA-VLIG--SS------LRYITALLYVVCQLI------GGIVGAALTRAVLSFPVAPNSNETVY-----------MSI-----------------AGGTHHICPG-----MSEFQ-G-----L----------LLEVIMTFMLCQT-VLMMAVD----RQSP------------FAPLAIGLTVFADIASG---G-NLT---G-GSMNPARSFGPAVVISD------------------LSLDPWTYHYVYWV------GP-FL--------GAVLA-GLLYRFFMASGRYQVLR-----------------------------------------
>GGRB01025652.1:783-1358
-------------------------------------------------------CLIIWISVTFNAS-----------------------------------VYKPSITHFGL--------YA--G----FFVFVCIEGWGPLC-------GA--SV-NPARTWA-VFLA--GR------MTFIKAFVYTIVEVG------G----AAAGTMIGYGLTPANATNQIT----------P------------------L------LPGEG-----VTAVQ-G-----M----------AIEAILTFNLIFVGLVLGQPV---GQPSA------------ITSLTVGFCVGTGVMAA---G-THT---G-GLQNPIVAFGPAIVSGN-------------------FKDHW----LYWV------GP-YV--------GSTVA-----------------------------------------------------------
>GGRB01032355.1:c800-246
-----------------------------------------------------------------VTA------------------------------------YSPNTTHFGL--------FA--G----FIIMLLIEAYGPIS-------GA--PI-NPAGCWG-FFLA--GR------ISLARMVLYTGVEIG------G----CAAGSTAAFYLSPVDNQRNFT-----------A-----------------I------KIGHG-----LIPVH-G-----M----------FIEAILTFNLLFV-A-LICTD-PKRKTSI------------MPSLPIAWCIGTGIFAA---G-THT---G-GLQNPLVPFGPALVTRD-------------------FQHHW----IYWA------GP-YL--------GATFG-TMFY------------------------------------------------------
>GGRB01034026.1:289-1002
-------------LQEDVRRLR------FW---------------RSLVAEFLGTMFLVLFGCGAWTQ--------------------------AGHE------SSPDTVKIAF--------AF--G----LTYIAVLYCIRNVS-------DG--YI-NPAVTIA-LLAT--RR------ASVIRSLLYLLCQII------G----AILGAAFVFSITSAELRAKHP----------SGIG---------------C-----TVLSAN-----VAESH-G-----F----------GVEFFATFFFVFV-V-FACAE---KTRRE------EVV---TSPVIIGLTYGAMALFA---I-PYT---G-GSMNPARSFGPALVSGV----W---------------SHHW----IYWF------GP-LL--------GGVTG-GATYDLIFSTKASFKRL-----------------------------------------
>GGRB01034474.1:722-1390
-----------KQSIEDIKSAT------FW---------------REVLAEGMATLTLIFFIALVMIS-------------------------NDRDH------YIPSTTHAGL--------FA--G----FLVCMLVEGYGPIS-------GA--HM-NPAVSLG-LFVA--GH------ISGARLIIYVIIQIA------G----GLGGAGLGYLVTPYDQRGSFH----------P------------------L------GPNPA-----MTPAQ-C-----V----------LLEAALTFNLLFI-A-MSCTD---FKSRP------VA----VAGLPIGFAIGLGIMAA---G-THS---G-GVQNPVAALATAVLSGN-------------------RNNLW----IYFV------GP-CI--------GGPVG-ALTY------------------------------------------------------
>GGRB01034475.1:593-1270
-----------KQSIEDIKSIT------FW---------------REVIAEGMATLTLIFFITLVMIS-------------------------NDRDH------YLPSTTHAGL--------FA--G----FLVCMLVEGYGPIS-------GA--HM-NPAVSLG-LFVA--GH------ISGARLILYVIIQIA------G----GLGGAGLGYLVTPYDQRGSFH----------A------------------L------GPNPA-----MTPAQ-S-----V----------LLEAALTFNLLFI-A-MSCTD-FKSRPVA------------VAGLPIGFAIGLGIMAA---G-THS---G-GVQNPVAALATAVLSGN-------------------RDLLW----IYFV------GP-CI--------GGPVG-ALTYTLL---------------------------------------------------
>GGRB01040274.1:c832-53
--------SRREPTGNVFGDYV-----------------------QPASAELFGALLLVYVEVVAQLS--------------------------------------PCAVVRGA--------AH--G----LTLGALMVCFQDVS-------VG--CF-NPALTIA-ILIVGCGGADEFRLLHWRLALCLIGAQML------AGLIGAALARATLSYPISGQNDSSNT-----------TAF--------------EMAKGGVPYLSPG-----VGGLQ-G-----F----------LCEAILTCLLATI-LLMTLVD---ALPFP------QQQ---LSALAVGMAAMAATSAT---V-DVT---G-GILNPARSLGPALVGCD------------------LPTTNISDQLIYIV------AP-LL--------GASVA-AALYRMLFASTDKRMFFTD---------------------------------------
>GGRB01041320.1:249-929
----------------DLRRPL------FW---------------RAIIAEFIGTLVLTFIGCMSCIG--------------------------WEES------YSPTIVQISL--------AF--G----LSVTTVVWAIGHVS-------GG--HI-NPAVTAG-MLVT--RK------ISLARGLLFIVAQSL------G----AVTGAALLKVITPVHARGALG-------------A--------------T-------TVNDH-----LSPGQ-A-----M----------GVEALVTFVLVLT-V-FGSCD---NKRTD------LNG---SAPLTIGLSVTMCHLAA---I-KYT---G-SSMNPARTLGPAVVMGI----W---------------HEHW----VYWC------GP-IL--------GGVVA-ALIYENLFAANAS---------------------------------------------
>GGRB01047505.1:c1022-207
----------KIKSSLRVRNQM----------------------IREFIAEFLGTFVLISLGTGATAQ------------------------SILGHH------NYGTFLSVNL--------AW--G----WAVALGIWVCGGVS-------GA--HL-NPSITLA-IAVL--GR------MKWIKVPYYCLAQLL------GSFVASACVFGIYYDALNEYDGGTRS----------VIGAN----A---------TAVIWASYPQPY-----LSTAS-G-----F----------GEQVFLTMLFVLC-I-MAIID---KYNMA------PDPR--MSPLAVGGVVTVIGMSY---G-LNA---G-YPINPAKDFAPRAFTAC--AGWGVEVFTA--------YDYW-----FWV-------PLVAPNI-----GAVCG-AWVYQIFVGIHTEPEKTLPTTVMD----------------------------------
>GGRB01048416.1:251-1036
---------LESIGRKQLRIKN--------------------KYAREFLAEFLGIFVLMVFGLGVNAQ------------------------ATLSRG------KAASALAVSW--------GW--G----LAVAMGVYVSGGVS-------GG--HI-NPAVTLA-MTIV--GK------LKIRQLPVYWLAQYL------GAFAASATVYVVYSDALKAFDDGVRQ----------VTGAN----A---------TAGIWATYPNEF-----LSTMG-G-----F----------TDQVFGTMLLLLG-I-FAVTD---GRNMS-----PPKG---MVPFVVGLIVFLIGMSF---A-WNC---G-YAINPARDLSPRLFTAI--AGWGTKTFSH--------GNYW-----FWI-------PLVATHV-----GAIFG-ALIYLGFVGFH-----------------------------------------------
>GGRB01056783.1:c967-167
--------------KLRVKNSL----------------------IREFLSEFIGTFTLIGVGCAVNAE----------------------SVLINDRK------TGVAHLSIAL--------GW--G----WTMTMAAWISGGVT-------GA--QL-NPAISVA-MAFL--GR------LNIAQMFVYWAAQYS------G----AFAGSACVYGIYSDALNNFDGG-----NRSVIGET--------------ATAGIWATYPQPF-----LSVRS-G-----I----------CDQIFGTFLLAVC-A-MALTD---KFNMC-----PPGG---MFPLCIGGVIATLNMTY---T-FNC---G-GAVNPARDFSPRLFTAI--AGWGVEVFTV--------YDYW-----FWV-------PLVIPHF-----GAIFG-ALFYQLMVGIHAESDDEIERQ-------------------------------------
>GGRB01058162.1:c2231-1428
----------------KLRLRR------LW--------------IRQFLAEFLGTFLLVTFGCGALAQ------------------------MTLSKG------ASGEFLSVNL--------AF--G----WGVAMGAWVSGGVS-------GG--HM-NPAVTLA-VAIL--GR------MKWKMLPVYWLAQYL------G----AFAAAACIFGIYYEAIDNYDGG-----IRSIMGNT--------------STAGIFGTYPQPY-----VSILS-G-----F----------GDQVFGTMLLVLA-I-MALTD---RFNMA-----PNKG---VLPLAVGGALTAIGLSY---G-LNC---G-YAINPARDFGPRALTAC--VGYGVEVFTS--------YDYW-----FWV-------PLVAPHI-----GGVCG-AFFYQLFVGIHTEEIEITPASISD----------------------------------
>GGRB01058163.1:c2255-1452
----------------KLRLRR------LW--------------IRQFLAEFLGTFLLVVFGCGALAQ------------------------MTLSKG------ASGEFLSVNL--------AF--G----WGVAMGAWVSGGVS-------GG--HM-NPAVTLA-VAIL--GR------MKWKMLPVYWLAQYL------G----AFAAAACIFGIYYEAIDNYDGG-----IRSIMGNT--------------STAGIFGTYPQPY-----VSILS-G-----F----------GDQVFGTMLLVLA-I-MALTD---RFNMA-----PNKG---VLPLAVGGALTAIGLSY---G-LNC---G-YAINPARDFGPRALTAC--VGYGVEVFTS--------YDYW-----FWV-------P-LVAPHI----GGICG-AWFYQLFVGIHTEEIEITPASISD----------------------------------
>GGRB01063219.1:c1786-992
----------MESSRRDLTDPL------FY---------------RAAIAEAIGTLFLVLIGCGSCIG------------------------KEWEKS------PPPTQVQISL--------CF--G----LGVATMVWCIGHVS-------GG--HI-NPAVTVG-MLVA--RK------ISIIRAIVFIVAQCV------G----ALGGAAILHVLTPGSKRDTLG-----------M-----------------------TGIDKH-----LSVVQ-G-----L----------FVEVLITFVLVFT-V-FASCD---ENRED------LNG---SAPLTIGLSVTLCHLFA---L-RYT---G-SSMNPARTFGPAVISGT----W---------------DAHY----VYWC------GP-LL--------GGIIA-ALLYEMVFAADASVDKAKQFFLSKRSSNVSPRPTEDESSLPEE---------------
>GGRB01069632.1:c1127-426
-----------LSLGSSLRNII-----------------------RKYISARHQRYWLDLATTFSVLA-------------------------CGLEN---------SHIKHQY--------GY--GALVVAIYMLATWHSLTLF-------DS--SA-NPVYNIV-ALAH--GH------YDLARVLWLTTAQL--L----GAWLSYRAAFAFWSLGLCPHHRRRYA-----------AVG---------------------CTSNLN-----VSAPL-G-----L----------LIESAGVAFEIFL-SQFVFSG--------------------AAQNALSLKCLITSLLTASSV-HLT---G-YNLNPIKASTRSFGCTG---TS--------------IPVHL---LVYWV-------------------GPCVS-AYLTATAIPHLKKL--------------------------------------------
>GGRB01070573.1:2-607
--------------------------------------------------------------------------------------------------------------------------AF--G----LSVATIVWSIAHVS-------GG--HI-NPGVTIG-FLVT--RK------ISLIRAILYTAVQSV------G----AVLGAVILKLVSPPGLNDALG-------------T--------------T-------SPGNG-----VSIGQ-A-----F----------TIELFITFVLVYT-V-FATCD---GQRQG------FKG---SGPLAIGLSISMCHLWA---I-PYT---G-SGMNPARAFGSALVAGK-----------------LEPGIHW----VYWA------GP-LL--------GGALA-GILYDFLFATNATLD-------------------KLKGFFTSDYDDSQYD--------
>GGRB01043822.1:1-414
-----------------------------------------------------------------------------------------------------------------------------------------------------------------------------------------------------------------------------------GG-----VRSVTGPN--------------ATAGIWGTYPQEY-----LSIWS-G-----L----------GDQVFGTMMLVLC-A-MTVTD---PKNSM----GAPKG---LTALIIGLIVFAIGLAL---G-LNG---G-FAINPARDFGPRAFTAM--AGWGSETFSA--------YDYY-----FWV---PIVGPHI---------GAICG-AFFYLLTIGFH-----------------------------------------------
>GGRB01072014.1:162-668
--------------KLRIKNSY----------------------IREGLAEFVGTFILIVFGCGVNAQ------------------------TTLGNG------KAGEFLSVNW--------GWTLG------IAFGVYVSGTVS-------GG--HI-NPAVTLA-MTLL--GR------LPVKKLPVYWLGQYL------G----ALFASACIYGVYQDALDAYDGG-----VRSVTGPN--------------ATAGIWGTYPQEY-----LSIWS-G-----L----------GDQVFGTMMLVLC-A-MTVTD---PK---------------------------------------------------------------------------------------------------------------------------------------------------------------------------------
>GHDL01029555.1:c984-217
----------MDKLARAVRLDE-LKSGTFY---------------RDLAVEFFGTFFLLFIVGGLNAP---------------------------FDG------KHPSIVQVGL--------AA--G----LGVGLIVWGTASTS-------GG--HI-NPAISLA-VCLA--GH------ITIVRGVGYSIAQCA------G----AYLAILLTQSLTPAELIGDYY----------G------------------V-----TRLNPL-----LSPLQ-G-----C----------VMEIMLTFFLAFT-I-YAFVD---KERPD------LNP---CGPLMIGLSVTMTHMFG---V-PYT---G-CSVNPARSFGPALATGY----W---------------QDHW----IYWV------GP-IL--------GSILA-IFSYDYAIRSDASLQ-------------------KLKSTLFCSPPVSNAD--------
>GHDL01067853.1:300-881
-----------------------------------------------------------------------------------------------------------------------------------------------TT-------GA--HI-NPAVTVA-LVVI--GK------FPLRKVPHYLFGQY--L----GGFLAAVLVYGLYYDALNNFDGGVRA----------TTGAN----A---------TAVIFTTIPSAY-----LTMQS-A-----V----------LDQLIGTSLLMVG-I-LAMTD---PRNPH----CPSPG---LFPLCIGLFVASLTMCF---A-LNM---G-APINPARDLPSRIFIAI--AGWGMEPFSLN-------NYNY-----FWI---PVVGPHL---------GAIVG-AALYELLIAIH-----------------------------------------------
>GHDL01076982.1:c2185-1802
----------------------------------------------------------------------------------------------------------------------------------------------------------------------------------------------------------A----SLVGPYFAVNRLNPL-------------------V---------------------------------TPGQ-G-----V----------GMEAVCTFLLTFT-V-FATVD---KSRHD------LHG---SGPLAIGLSVSLTHLFG---F-EYT---G-SAINPARTLGPAIMADK----W---------------DDHW----VYWV------GP-II--------GSVVA-VLLYQYVIAGDATPA-------------------KAKAAF------------------
>GHDL01083218.1:242-904
-------------LAEEPRSAS------LW---------------RDVFAEFIATFMLVSVQSALPLT--------------------------WGEA------GLGGPVQTAL--------GM--G----FIVCTMAWTFGDFS-------GG--HM-NPAVTFS-MAIS--AK------ITVFRALFYVIAQCA------A----GAAGTGFVYLMTPSEHREYLS-----------A-----------------------TVVNTK-----MEPWQ-G-----M----------LVEAWITAILVLT-I-YGATN---DRRKE------NLF---MPTIPIGFAITLGILTG---W-KYT---G-GSMNPARSFGPAVILNV----W---------------ENHW----VYWV------GP-ML--------GGAVA-TLIY------------------------------------------------------
>GHDL01083873.1:c1322-633
---------------DELQSLL------FW---------------RAVAAECLGSFMLIFFCCASDTR--------------------------WPDT-------SPSVVQLSL--------TA--G----LNVATIIWCIHGVS-------GA--HI-NPALTLP-LFLT--RK------VSFVRALLYMLAHFA------G----ALIAVGTLKVITPIEFRGTLA-------------L--------------N-------RLHPG-----VSPIG-G-----C----------VLEAMMTFVLVFT-V-FATID---HKRTD---LVTLKG---SGPLAIGLSAAMVHLAG---I-KYT---G-CSLNPARTFAPALFQGN----WD--------------DSHW----VYWV------GP-MT--------GGAMA-GLVYEYIFAARA----------------------------------------------
>GHDL01085191.1:140-904
--------------RLKITNVL----------------------IREGLAECLGTFLLVLFIDASVAQ------------------------LVLGKN------VFGSFLSVNI--------AS--G----IGLTIGIYAAGGVS-------GG--HL-NPAVSVA-MSIL--GK------LSWRKLPVYMLGQYV------GAFLASALLYAVYYDALNEYDGGARA-----------VSGAT----A--------TAGIWATFPAAF-----LGAGN-G-----L----------LDQIVGTALLMLG-I-LAVVD---QSNMR-----PSSG---LTPIAIGSVLAAIGMAF---G-MNF---G-FAVNPARDFAPRVFVTI--AGWGGEAFS---------FRNY----AFWI---PILGPHI---------GAVAG-AAVYQLFVGLH-----------------------------------------------
>GHDL01098960.1:c981-451
---------------LDMQSPL------FW---------------RAVTGEGLGTFLLVFFCTGSGTN--------------------------WHDP-------PPTIVQLSL--------TS--G----LAVATIIWVLADVS-------GA--HI-NPAVTLP-MLLA--RR------ISLARAILYMFAQCV------G----AMTGAALLKAVTPVKFHGTLA-----------V-----------------------NMLHAD-----VTPGA-G-----L----------AMEAMITFVLVFT-V-FATCD---TKRTD------LKG---SGPLAIGLSVTMAHLVA---V-------S-------------------------------------------------------------------------------------------------------------------------------------
>GHDL01098962.1:c2846-2124
--------------LDDMQSPL------FW---------------RAVTGEGLGTFLLVFFCTGSGTN--------------------------WHDP-------PPTIVQLSL--------TS--G----LAVATIIWVLADVS-------GA--HI-NPAVTLP-MLLA--RR------ISLARAILYMFAQCV------G----AMTGAALLKAVTPVKFHGTLA-----------V-----------------------NMLHAD-----VTPGA-G-----L----------AMEAMITFVLVFT-V-FATCD---TKRTD------LKG---SGPLAIGLSVTMAHLVA---I-KYT---G-SSMNPARTFGPAVVQGI----W---------------EHHW----VYWC------GP-LL--------GGSLA-GLLYDNVYAANASMT-------------------KTKAYFLTRSY-------------
>GHDL01138751.1:25-522
-----------------------------------------------------------------------------------------------------------------------------------------------D--------GA--HI-NPAVTVA-SAAV--GR------FPWRKVPHYLLGQY--L----GGFIASVVVWGVYYEAINSYDSGVRV-----------TLGAN----A--------TAGIFTTFPRSY-----LTAKG-A-----M----------LDQLVGTGMLMIG-I-LALTD---PRNTL----RPSPG---MLPLCVGFIVTNIGMCF---C-LNM---G-YPINPARDLPSRIFIAI----------------------------AGWG-------------------KEPFSASTDF------------------------------------------------------
>GHDM01013064.1:c786-283
----------------------------------------------------------------------------------------------------------------------------------------MGWTVDEFG-------GG--HM-NPAVTFS-MALT--YR------VTIVRASAYIVAQCL------G----ATCGAAFVYGVTPAQHRETLA-----------A-----------------------TVLGKD-----ITSWQ-G-----F----------LVEAAITFILVMT-V-FGATN---TDRKC------DLH---MPTIPIGFAVALGIMSG---F-AYT---G-GSMNPARSLGPAVVMNI----W---------------DNHW----VYWL------GP-FA--------GSGLA-GLIYSIL---------------------------------------------------
>GHDL01111662.1:118-491
-----------------------------W---------------RDVLAEFVATTMLVTVQCFVPLR--------------------------HGNP------GYGGPVEVAL--------AV--G----FIVCVMGWTVDEFG-------GG--HM-NPAVTFS-MALT--YR------VTIVRASAYIVAQCL------G----ATCGAAFVYGVTPAQHRETLA-----------A-----------------------TVLGKD-----ITSWQ-G-----F----------L----------------------------------------------------------------------------------------------------------------------------------------------------------------------------------------------------------
>GHDM01023670.1:291-872
---------------------------------------------------------------------------------------------------------HPSIVQVGL--------AA--G----LGVGLIVWGTASTS-------GG--HI-NPAISLA-VCLA--GH------ITIVRGVGYSIAQCA------G----AYLAILLTQSLTPAELIGDYY----------G------------------V-----TRLNPL-----LSPLQ-G-----C----------VMEIMLTFFLAFT-I-YAFVD---KERPD------LNP---CGPLMIGLSVTMTHMFG---V-PYT---G-CSVNPARSFGPALATGY----W---------------QDHW----IYWV------GP-IL--------GSILA-IFSYDYAIRSDASLQ-------------------------------------------
>GHDM01047195.1:238-1008
--------------KLVIRNEG----------------------VRECVAECLGTFILLAFGFASIAS------------------------WLLSGE------GFTPLISVNF--------GW--G----FGVSTAVWVSMSVS-------GA--HI-NPAVTVA-LVVI--GK------FPLRKVPHYLFGQY--L----GGFLAAVLVYGLYYDALNNFDGGVRA----------TTGAN----A---------TAVIFTTIPSAY-----LTMQS-A-----V----------LDQLIGTSLLMVG-I-LAMTD---PRNPH----CPSPG---LFPLCIGLFVASLTMCF---A-LNM---G-APINPARDLPSRIFIAI--AGWGMEPFSLN-------NYNY-----FWI---PVVGPHL---------GAIVG-AALYELLIAIH-----------------------------------------------
>GHDM01051964.1:c1107-415
---------------DELQSLL------FW---------------RAVAAECLGSFMLIFFCCASDTR--------------------------WPDT-------SPSVVQLSL--------TA--G----LNVATIIWCIHGVS-------GA--HI-NPALTLP-LFLT--RK------VSFVRALLYMLAHFA------G----ALIAVGTLKVITPIEFRGTLA-------------L--------------N-------RLHPG-----VSPIG-G-----C----------VLEAMMTFVLVFT-V-FATID---HKRTD---LVTLKG---SGPLAIGLSAAMVHLAG---I-KYT---G-CSLNPARTFAPALFQGN----W--------------DDSHW----VYWV------GP-MT--------GGAMA-GLVYEYIFAARAP---------------------------------------------
>GHDM01053975.1:c414-2
--------------LDDMQSPL------FW---------------RAVTGEGLGTFLLVFFCTGSGTN--------------------------WHDP-------PPTIVQLSL--------TS--G----LAVATIIWVLADVS-------GA--HI-NPAVTLP-MLLA--RR------ISLARAILYMFAQCV------G----AMTGAALLKAVTPVK---------------------------------------------------------------------------------FHGTLA--VNMLHAD--------------------VTP-------------------------G---------------------------------------------------------------------AGLAMEAMI-------------------------------------------------------
>GHDM01055704.1:c2185-1730
------------------------------------------------------------------------------------------------------------------------------------------------------------------------------------------ALCYSISQCL------G----ALLAVVFAKALTPASLVGPYF----------AV-----------------N------RLNPL-----VTPGQ-G-----V----------GMEAVCTFLLTFT-V-FATVD---KSRHD------LHG---SGPLAIGLSVSLTHLFG---F-EYT---G-SAINPARTLGPAIMADK----W---------------DDHW----VYWV--G----P-II--------GSVVA-VLLYQYVIAGDATPA-------------------KAKAAF------------------
>GHDM01064906.1:333-1058
-----------ILLGRLLRSVAECACPVRL---------------RPYLLDLVTAFQLLACSLEYGHI-----------------------------------RAFAGGVGFAI--------AL---------VFIPFWAGFTIT-------QG--SD-NPCCYLM-MYTQ--GM------MGMQDVLTRIACQV--T----GGLLSYQYARLFWSLELADGHVQRLT----------S------------------T----HCMSDLK-----VPLVA-G-----F----------AIEFIGTISLTL----LAKAT--FTRQLP------------VMPFARCIAGAAVVLAG---V-EFT---G-MYLNPINATNQTFGCHG--------------------TDKLEHLIVYWG------AP-FA--------ATICA-GVTQRHLYDIWKTMTVED----------------------------------------
>GHDM01078624.1:c1089-310
----------RVASRLRIRNTL----------------------IRCGLAECLGTFLLVLFGNGAGAQ------------------------SMLTKH------AFGNIMTVHI--------AS--G----IALTMAVYSAGGVS-------GG--HV-NPAVSLT-MSIL--GR------LPWCHLPVYMLGQYI------GSFLASAVLYVVYYDALNAYDGGVRA-----------VFGVK----G--------TAGLWATFPAEF-----VSVGN-G-----L----------LDQIVGTALLMMC-I-LAIFD---PCNMH-----PSNG---LIPIALGALLTVLGMSF---G-VNF---G-YALNPARDLAPRIFVAI--AGWGME------------TFSFRNYAFFWI-------P-LLGPHI----GAVVG-AAIYQLFIGLH-----------------------------------------------
>GHDM01081201.1:242-904
-------------LAEEPRSAS------LW---------------RDVFAEFIATFMLVSVQSALPLT--------------------------WGEA------GIGGPVQTAL--------GM--G----FIVCTMAWTFGDFS-------GG--HM-NPAVTFS-MAIS--AK------ITVFRALFYVIAQCA------A----GAAGTGFVYLMTPSEHREYLS-----------A-----------------------TVVNTK-----MEPWQ-G-----M----------LVEAWITAILVLT-I-YGATN---DRRKE------NLF---MPTIPIGFAITLGILTG---W-KYT---G-GSMNPARSFGPAVILNV----W---------------ENHW----VYWV------GP-ML--------GGAVA-TLIY------------------------------------------------------
>GHDM01087533.1:10-528
----------------EFRNGR------FY---------------RDLLSEVIGTMILVFVSCALSAH--------------------------WEGK-------HPSIVQISL--------AA--G----ICIATIVWCLANAS-------GS--HI-NPAISIA-FAVA--GH------ITPVRALCYSISQCL------G----ALLAVVFAKALTPASLVGPYF-------------A--------------V------NRLNPL-----LTPGQ-G-----V----------GMEAVCTFLLTFT-V-FATVD---QSRHD------LHG---SGPLAIGFSVLLTHLF--------------------------------------------------------------------------------------------------------------------------------------------------
>GIFV01016486.1:242-1018
----------KIKRSLRVRNQY----------------------IREFLAEFLGTFVLISLGTGATAQ------------------------TILGHH------NYGTFLSINL--------AW--G----WAVAMGIWACGGVS-------GA--HL-NPAITVA-VAVL--GR------MKWVKVPYYCLAQYL------GSFVASACVFGIYYDALNEYDGGIRS----------VIGPN----A---------TAVIWASYPQPY-----LSTAS-G-----F----------GEQVFVAMLLVLC-I-MAIID---RYNMA-----PDPR---MSPLAVGGAVTVIGMAY---G-LNA---G-YPINPAKDFGPRAFTAC--AGWGVEVFTA--------YDYW-----FWV-------P-LVAPHI----GGVCG-AWVYQIFVGIH-----------------------------------------------
>GIFV01016487.1:462-1241
---------KNLKSKLRIRNLL----------------------LREFLAEFLGTLALIAFGCGANAQ------------------------SVLSHK------ELGGNTSVAL--------GW--G----WTVSMAVWISAGVT-------GG--HL-NPAITVA-MAFL--GR------IGIAQMFVYFAAQYL------GAFAGSACLYGLYYDALNNFDGGNRT----------VIGET----A---------TAGIWATYPQPF-----LSTVN-G-----V----------FDQIFGTFLLVVC-A-MALTD---KYNMC-----PPGG---MFPMCIGGMIAAFNMTY---T-FNC---G-GAINPARDFSPRLFTAI--AGWGVEVFTA--------YDYW-----FWV-------PLVAPHI-----GGVCG-AWVYQIFVGIH-----------------------------------------------
>GIFV01016488.1:462-1271
---------KNLKSKLRIRNLL----------------------LREFLAEFLGTLALIAFGCGANAQ------------------------SVLSHK------ELGGNTSVAL--------GW--G----WTVSMAVWISAGVT-------GG--HL-NPAITVA-MAFL--GR------IGIAQMFVYFAAQYL------GAFAGSACLYGLYYDALNNFDGGNRT----------VIGET----A---------TAGIWATYPQPF-----LSTVN-G-----V----------FDQIFGTFLLVVC-A-MALTD---KYNMC-----PPGG---MFPMCIGGMIAAFNMTY---T-FNC---G-GAINPARDFSPRLFTAI--AGWGVEVFTA--------YDYF-----FWI-------PLVIPHF-----GGILG-AIVYQLMVGIHAESEDEIEKQ-------------------------------------
>GIFV01042598.1:170-877
-------------SLDDLRSPL------FW---------------RAILAEFIGTLVLTFIGCMSCIG--------------------------WEES------YSPTIVQISL--------AF--G----LSVATIVWAIGHVS-------GG--HI-NPAVTAG-MLVT--RK------ISLARGLLFIVSQSL------G----AVTGAALLKVITPAHARGALG-------------A--------------T-------TVNDH-----LSPGQ-A-----M----------GVEALVTFVLVLT-V-FGSCD---SKRTD------LNG---SAPLTIGLSVTMCHLAA---I-KYT---G-SSMNPARTLGPAVVMGI----W---------------HEHW----VYWC------GP-IL--------GGVVA-ALIYENLFAANASLTKAKD---------------------------------------
>GIFV01042599.1:286-984
----------------DLRSPL------FW---------------RAILAEFIGTLVLTFIGCMSCIG--------------------------WEES------YSPTIVQISL--------AF--G----LSVATIVWAIGHVS-------GG--HI-NPAVTAG-MLVT--RK------ISLARGLLFIVSQSL------G----AVTGAALLKVITPAHARGALG-------------A--------------T-------TVNDH-----LSPGQ-A-----M----------GVEALVTFVLVLT-V-FGSCD---SKRTD------LNG---SAPLTIGLSVTMCHLAA---I-KYT---G-SSMNPARTLGPAVVMGI----W---------------HEHW----VYWC------GP-IL--------GGVVA-ALIYENLFAANASLTKAKD---------------------------------------
>GIFV01045548.1:121-939
---------LESLGRKKLRIKN--------------------KYFREFLAEFLGIFVLMVFGLGVNAQ------------------------ATLSRG------KAASPLAVSW--------GW--G----LAVAMGVYVSGGVS-------GG--HI-NPAVSLA-MTII--GK------LKIRQLPVYWLAQYL------GAFAASASVYVVYSDALKAFDGGVRQ-----------VTGAN----A--------TAGIWATYPNEF-----LSTMG-G-----F----------TDQVFGTMLLLLG-I-FAVTD---GRNMN-----PPKG---MVPFVVGLIVFLIGMSF---A-WNC---G-YAINPARDLSPRLFTAV--AGWGTKTFSH--------GNYW-----FWV-------P--LVATHV---GAIFG-ALIYLGFVGFHIEDD-------------------NSYEVES-----------------
>GIFV01045788.1:236-1015
------------SSLQDLKTRR------FW---------------VALVAEFLGTLLLVLVACGSCAS---------------YTTTYTYRNQTDGSEIVKTKPLSSDFVQISL--------AF--G----LSVATIVWSIAHVS-------GG--HI-NPGVTIG-FLVT--RK------ISLVRAILYTAVQSV------G----AVLGAVILKLVSPPGLNDALG-------------T--------------T-------SPGNG-----VSIGQ-A-----F----------TIELFITFVLVYT-V-FATCD---GQRQG------FKG---SGPLAIGLSISMCHLWA---I-PYT---G-SGMNPARAFGSALVAGK-----------------LEPGIHW----VYWA------GP-LL--------GGALA-GILYDFLFATNATLD-------------------KLKGFFTS----------------
>GIFV01045788.1:248-874
----------------DLKTRR------FW---------------VALVAEFLGTLLLVLVACGSCAS---------------YTTTYTYRNQTDGSEIVKTKPLSSDFVQISL--------AF--G----LSVATIVWSIAHVS-------GG--HI-NPGVTIG-FLVT--RK------ISLVRAILYTAVQSV------G----AVLGAVILKLVSPPGLNDALG-------------T--------------T-------SPGNG-----VSIGQ-A-----F----------TIELFITFVLVYT-V-FATCD---GQRQG------FKG---SGPLAIGLSISMCHLWA---I-PYT---G-SGMNPARAFGSAL-----------------------------------------------------------------------------------------------------------------------
>GIFV01077340.1:282-1046
----------------KLRLRR------LW--------------IRQFLAEFLGTFILVVFGCGSLAQ------------------------MTLSGG------ASGEFLSVNL--------AF--G----WGVAMGAWVSGGVS-------GG--HM-NPAVTLA-FAIL--GR------MKWAMVPVYWLAQYL------GAFVAAACIFGIYYDAIEHYDGGYRS----------IMGNV----S---------TAGIFGTYPQPY-----VSILS-G-----F----------GDQVFGTMLLVLA-I-MALTD---RFNMA-----PSKG---VLPLAIGGALTAIGLSY---G-LNC---G-YAINPARDFGPRAFTAC--VGYGVEVFTA--------YDYW-----FWV-------PLVAPHI-----GGICG-AWFYQLFVGIH-----------------------------------------------
>GIFV01086688.1:194-844
-----------LSVGSSLRNII-----------------------RKYIAARHQRYWLDLVTTFSVFA------------------------------------CGLENIHVKN--------QYGHGALIVAIYMLGTWHSLTLY-------DS--SA-NPVYNIV-AFAH--GR------YDLARVLWLTTAQL--L----GAWLSYRAAFAFWGLGLCPYHRKRFA-----------TVG---------------------CNTSLK-----VSAPL-G-----F----------LIESAGVAFDIFLSL-WVFSG---AAQNE---------------LSVKCLMVSLLTVS---AAHLT---G-YNINPIKASMRSFGCTG---TS--------------IPTHL---VVYWV------GP---------------------------------------------------------------------------
>GIFV01111149.1:176-985
--------------KLRINNSY----------------------IREGLAEFVGTFILIVFGCGVNAQ------------------------TTLGNG------KAGEFLSVNW--------GWTLG------IAFGVYVSGTVS-------GG--HI-NPAVTLA-MTLL--GR------LSVRKLPVYWLGQYL------G----ALFASACIYGVYQDALDAYDGG-----VRSVTGPN--------------ATAGIWGTYPQEY-----LSIWS-G-----L----------GDQVFGTMMLVLC-A-MTVTD---PKNSM----GAPKG---LTALIIGLIVFAIGLAL---G-LNG---G-FAINPARDFAPRAFTAM--AGWGSETFSA--------YDYY-----FWV---PIVGPHI---------GAICG-AFFYLLTIGIHLPEP-------------------QEEVVYDDDK--------------
>GIFV01117251.1:202-975
--------ESIRDNFEELRSWP------VW---------------RAMVAEFIGTLLLVFVGCGACIG------------------------GLWSDI------DDPSVLGIAM--------AF--G----LIVATMIWSFGHVS-------GG--HI-NPAVTFG-FLVA--RR------ITIVRAALYIISQCA------G----AIVGCGILKGLSPQNSNETFG-------------L--------------T-------VVWKE-----ITPGQ-G-----C----------GVEIIITFVLVFC-V-FASVD---GRRAD------LNG---STPLSIGLSVTVCHLFA---V-RYT---G-SSMNPARTFGPAVITNI----W---------------TNHW----VYWV------GP-II--------GGIIG-ALLYELVFSASASLR-------------------NLKHFFTSPVYGQEEDVDE-----
>GIFV01117252.1:235-1047
IEGNRKMGEFLMRNINDLRNAR------LW---------------RALLAEFIGTMVLVAVGCGTCIG------------------------EAWSDV------TNPTMVQISL--------AF--G----LAVATVVWSIGHVS-------GG--HI-NPAVTVG-MLVA--RK------ITVVRAIFYVISQSS------G----AVAGAGILRGLTPPNSNETFG-------------L--------------T-------VVWKE-----ITPGQ-G-----C----------GVEIIITFVLVFC-V-FASVD---GRRAD------LNG---STPLSIGLSVTVCHLFA---V-RYT---G-SSMNPARTFGPAVITNI----W---------------TNHW----VYWV------GP-II--------GGIIG-ALLYELVFSASASLR-------------------NLKHFFTSPVYGQEEDVDE-----
>GIFV01127996.1:414-1187
----------PKKMARSSNLED-LQSVKFW---------------VALLAEFIGTQLLVTVGCGACAS----------------------------TP------TPPSIVQLSL--------AF--G----LSVATIVWVIAHVS-------GG--HI-NPAVTIG-FLVT--RK------ISLVRGIFYIISQCL------G----AIAGAGLLHIATPRGTNSSIS-----------NPT----------------FGTSAPPANGS-----VEVYQ-I-----V----------IIEYTITFLLVLT-V-FATVD---KRRVG------FAG---SGPLAIGLSVAMGHFWA---V-PFT---G-AGTNPARVFGPAVISHT----W---------------THHW----AYWV------GP-LL--------GGVAA-GLTYDMVLAVNASRA-------------------KMAAFMSRDYDDD-----------
>GIFV01128605.1:c2566-1853
-------------LQEDVRRLR------FW---------------RSLVAEFLGTMFLVLFGCGAWTQ--------------------------AGHE------SSPDTVKIAF--------TF--G----LTYIAVLYCIRTVS-------DG--YI-NPAVTIA-LLAT--RR------ASVIRSLLYLLCQII------G----AILGAAFVFSITSAELRAKHP----------SGIG---------------C-----TVLSAN-----VAESH-G-----F----------GVEFFATFFFVFV-V-FACAE---KTRRE------EVV---TSPVIIGLTYGAMALFA---I-PYT---G-GSMNPARSFGPALVSGV----W---------------SHHW----IYWF------GP-LL--------GGVTG-GATYDLIFSTKASFKRL-----------------------------------------
>GIFV01158005.1:441-1028
-----------------------------------------------------------------VTS------------------------------------YSPNTTHFGL--------FA--G----FIIMLLIEAYGPIS-------GA--PL-NPAGCWG-FFLA--GR------ISLARLVLYTGVEIG------G----CAAGSTAAFYLSPVDNQRNFH-----------A-----------------I------KPGHG-----LIPVH-G-----M----------FIEAILTFNLLFV-A-LICTD-PKRKTSI------------MPSLPIAWCIGTGIFAA---G-THT---G-GLQNPIVPFGPALVARD-------------------FENHW----VYWA------GP-YL--------GATFG-TMFYVTVVYIKDHYE-------------------------------------------
>GIKF01000489.1:2-466
---------------------------------------------------------------------------------------------------------------------------------------------------------G-------------SLAV--GR------IGVVRAMFYIVTQMV------G----ATAGAGMVYALTPEEKRKGLG-----------V-----------------T--------STE-----LKEGQ-A-----V----------GVEFFITFILAFT-V-AASCD---RTRND------LAG---SAPLTIGLTVTACHLFA---I-KYT---G-ASMNPARSFGPALVTWS----W---------------KKHW----IYWL------GP-IL--------GAVTA-MFLYETLFVADHSKD-------------------------------------------
>GIKF01007200.1:c746-45
----------------QFGRII-----------------------KSCAAEFLATAIFVLFGTTSVHT--------------------------------------GNTLLVAL--------VH--G----MTIAVLVHCFADIS-------GA--HI-NPAVTLA-VYIGDYAS------QKLYVALAYVFSQLL------GSMTGAALTRASLWYTPAHTNVTVYE-----------TIV------------------GGTHQLTGG-----LNPGQ-G-----V----------LIEVILTFLLCQT-VLHVAVD----RKIP------------EASLAIGLAVFVDIAIG---A-DLT---G-GSMNPARSFGPAVVISD------------------LRVGAWVNHYVYWV------GP-LT--------GAVLA-ALSYRYLFSKRKNLF-------------------------------------------
>GIKF01007372.1:431-1015
-------------------------------------------------------------------------------------------------------SYQPNTTHMGL--------FA--G----FIIMTLIEAYGPIS-------GA--PI-NPAACLG-FFVA--GR------ISLVRALLYSGVEIG------G----CVAGSNAAFYLSPDKNQQTFQ-----------A-----------------L------KPGPG-----LVPVH-G-----M----------VIEAILTFNLLFV-A-LMCTN---PKGKP------SP----MPSLPIAWNIGTGIFAA---G-THT---G-GIQNPIVPFGPAVVTGD-------------------FEHHW----VYWV------GP-YI--------GAFFG-SLFYLVVVTVKERFE-K-----------------------------------------
>GIKF01020537.1:181-873
-----------LASGSVLRRLV-----------------------RQHVSEDWQQFFLFLVTTFSVLG------------------------CSLENG-----HIRAQYGRVAY--------VI-------VIYLLSLWYSFTIF-------DS--SP-NPISSII-NFSR--GR------YSFKLVLWLTVAQI--C----GTILAYRSAHVFWSFDLCEHHYQRFR-----------EEM---------------------CLTSLQ-----VSVPT-G-----L----------FIESVGTAFNVLM-N-LIVFN---KNRIG------------LEVAVKNLIMCLLTVAV---I-NTT---G-FYLNPLNASNQSLGCQG---TS--------------TADHF---LVYWI------GP--CV-------SAYLAAAIFYR-----------------------------------------------------
>GIKF01024218.1:160-882
----------------DLKSSY------FW---------------RGLVAEALGTAILVLIGCGACVG-----------------------EADWETF------KPPTAVQISL--------SF--G----LAVATVVWCLAHQS-------GG--HV-NPAVTMA-MLAC--RR------ISVARALLYVAAQCS------G----AMAGAAILKGVTPESVRGNLG-------------L--------------T-------TVNPG-----LTREQ-A-----F----------GVEFVITMVLILT-V-FASCD---SRRTD------LNG---SAPLAIGLSVTLCHLFA---I-KYT---G-SSMNPARTFGPAVVTGL----W---------------HDHW----VYWC------GP-VL--------GGVIG-GLLYEFVFAGDASVA-------------------KLRRFVLTS---------------
>GIKF01027384.1:c1508-819
----------------DLKNLR------LW---------------RGVAAEFLGTLLLVVIGCGTCIG------------------------EAWEKV------ANPTHVQIAL--------AF--G----LIVATVVWSIGNIS-------GG--HV-NPAVTVG-LLVG--RK------ITAVRAVFYVISQTV------G----ATTGAAILKGLTPGSNQNETY-------------G--------------L------TTIWSD-----LTVGQ-G-----F----------GVELIITFILVFC-V-FSSID---SNRTD------LNG---STPLTVGLAVGVCHLFA---I-KYT---G-SSMNPARSFGPAAISGN----W---------------VNHW----VYWV------GP-IS--------GGIIA-ALLYELLFAEKAS---------------------------------------------
>GIKF01044665.1:139-963
--------------LESLGNDK-LHISNTY--------------VREFLAEFLGTFILVSFGAGVNAQ------------------------HVLSRG------SAGSFLTVNF--------GW--G----MGCAMGVWVSGGIS-------GG--HI-NPAVSLA-MAII--GK------FKFRKVLIYWAAQYL------GAFAASACVFGVYYDALNHYDGGIRS-----------IHGDN----G--------TAGIWGTYPSSF-----LQTKS-G-----F----------ADQTFGTMLLLLC-V-MAITD---SRNMT-----PPKG---MVPFAVGIVVFLIGATF---G-YNC---G-FAINPARDLSPRIFTAI--AGWGSSCFSV--------DNYW-----FWV-------P-VVGSHV----GAVAG-ALIYLLFVGFHAEDE-------------------TDYDVEQKQ---------------
>GIKF01049216.1:c3531-2830
-------------LKDDIRSLC------FW---------------RGVACECLGSLILVLVGCGACVE--------------------------------TGFTEHSYTVKVSL--------AF--G----LAYTAVLFCVRYSD-------DDETHI-NPAVTVA-LLAT--RR------TSVVRALLYFVAQMV------G---AVVAAAAVYAFAAGGELDGGRA----------GC-----------------T------VLAEK-----VADAQ-G-----F----------VVEFLASFFFVFV-V-FSTYD----VKHQ-S----ETK---AIPFVIGLSFTGAYLLA---V-PYT---G-GSVNTARSFGPAVINNV----W---------------TSHW----VFWF------GP-LL--------GGIFG-GVIYDLLFSQKAS---------------------------------------------
>GIKF01064375.1:c378-1
-------------------------------------------------------------------------------------------------------------VQISL--------AF--G----LAVATVVWSIGHVS-------GG--HI-NPAVTCG-MLVA--RK------ITVVRAIFYVISQSS------G----AVAGAGILKGLTPTNKNETYG-----------L-----------------------TTVWKD-----LTPGQ-G-----C----------GVEILITFILVFC-V-FASVD---GRRAD------LNG---STPLSIGLS---------------------------------------------------------------------------------------------------------------------------------------------------------
>GIKF01075644.1:240-1019
---------KKMRSFLRVENLY----------------------VREFMAEFLAVFVLISLGCGSNAQ------------------------AILGHH------KYGSYLSTNL--------GW--G----LACATATWVSFRVS-------GA--HL-NPAVTFA-MWVV--RK------KNLKQLIIYSLAQYI------S----AFVASAAVYGIYYDALNNFDGG-----TREISGEN--------------GTAGIWATYPQPY-----MGTLA-S-----F----------GDQVFTTMLLLLC-A-LGITD--SYNMWP------EFG---MIPFCIGAIVALIGMTY---S-MNS---G-AGMNPARDFSPRLFTAV--AGWGTEVFTI--------YDYF-----FWI-------PLVAPYI-----GALCG-IFMYLAFVGIH-----------------------------------------------
>GIKF01077231.1:c914-162
--------SFMASNLNDLRDPC------FY---------------RGVLAEGLGTMFLVFIGCGSCIG-------------------------KHWAD------FAPTQVHISL--------SF--G----LAVATVVWCIGHVS-------GG--HV-NPAVTLG-MLVT--RK------ISLVRGIVFVAAQCV------G----AIAGSGLLRVLTPADVQGNLG-----------M-----------------------TEVDVA-----LRVEQ-G-----F----------GVELMITFILVFT-V-FASCD---SKRAD------LNG---SAPLTIGLCVTLCHLFA---I-KYT---G-SSMNPARTFGPAVVTGT----W---------------DNHW----VYWC------GP-LC--------GGVVA-ALLYDVLFASDASLT-------------------KAKYFLLTNRSDE-----------
>GIKF01086708.1:c1539-739
--PRPRKMESLRNNWDDLRSPQ------LW---------------RAMGAEFVGTLMLVVVGCGSCIN------------------------IGAPPL------NQPGNVQIAL--------AF--G----LIVATIIWCIGHVS-------GG--HV-NPAVTIG-LLVA--RK------ITVVRAFFYIISQCV------G----AIAGAGILRGVTPGNQLLGV------------T------------------------TVSPP-----LSVAQ-G-----Y----------GVEVVITFVLVFT-V-FSSID---GRRAD------LNG---STPLSIGLSVGVCHLWA---I-KFT---G-SSMNPARSFGPAVICNS----W---------------ADHW----VYWI------GP-IT--------GAIIA-ALLYELLFAEGANVR-------------------NVINFFTSPTYGEYDEEDPAPDIS
>GIKF01087220.1:c1477-674
----------PKMTLESLGNSK-LRIKNDY--------------VREFLAEFLGTFLLLVFGIGINAQ------------------------YTLSRG------EANSKLAVTL--------GW--S----IAVAMGVWISGGVS-------GG--HI-NPAVSLA-LVVV--GK------MKFRKMLVYWVAQYL------GVFAASACAYGIYYDALNHFDGGVRE-----------AFGVN----G--------TAGIWATYPNPQ-----NFLRI-SSG---F----------ADQIFGTMLLMLC-V-MAITD---KKNMM-----PPNG---MLPFCIGLIVFVIGSSY---A-MNC---G-YAINPARDISARIFTAV--AGWGSQVFSA--------YNYW-----FWV-------PLVAPHI-----GAVLG-AFIYLLFIGFH-----------------------------------------------
>GIKF01087377.1:c1185-535
-----------------------------------------------VLVEFILCAFVLTIVIWALTT-------------------------LNPDA------YKPSTTHFGL--------FA--G----FVIMALIEGYGPLC-------GC--PL-NPSGIWG-FFVA--GR------ISLARAIFYMGAEIS------G----AAAGGMIGYALTPRPQQEAFR----------P------------------I------LPGPG-----VTAGM-G-----M----------AIEAILTFNLLVV-A-LSCTD---PERKN------SV----MPSFPIAFCIGTGIMAA---G-SYT---G-GLQNPIVPFGPAVVAKD-------------------FTMHF---EVYWA------GP-FI--------GATVG-AIFYNLVMTAKR----------------------------------------------
>GIKF01096233.1:175-888
-------------LQEDVRRLR------FW---------------RALVAEFLGAMFLVLFGCGAWTQ--------------------------GDHE------DGPDSVRIAL--------AF--S----LTYVALLYCTRGIS-------DG--YF-NPAVTVA-LLAT--RR------SSVIRSLFFLLCQIL------G----AILGAAFVLGITPWAYRERHR----------GSIG---------------C-----TLLGNG-----VGESH-G-----F----------GVEFFATFFFVFV-V-FACSEKTKREETV------------TTPIIIGLTYGAVTLFA---I-PYT---G-GSINPARSFGPALVTGI----W---------------SHHW----VYWF------GP-LL--------GGVTG-GATYDLIFSTKSSFKRL-----------------------------------------
>GIKF01098849.1:332-1072
-------ASAMATSLEDLRSPL------FW---------------RGVLAEFFGTLVLVFVGCMSCIG--------------------------WEAS------YSPTVVQIAL--------AF--G----LSVATVVWAIGHVS-------GG--HI-NPAVTAG-MLVT--RK------ISVARGVLFVFSQSL------G----AITGAGLLKAVTPIHARGPLG-------------A--------------T-------TVNEH-----LSPGQ-A-----M----------GVEVLITFVLVLT-V-FGSCD---GGRTD------LKG---SAPLTIGLSVTMCHLGA---I-KYT---G-SSMNPARTLGPAVLMGI----W---------------EEHW----VYWV------GP-VL--------GGVIA-ALLYDNVFAENSSLT-------------------RFLTKNSSS---------------
>GIKF01101399.1:336-1112
----------KMKRKLRIENLY----------------------IRNFFSEFLGTFILIVFGVGVNAQ------------------------TTLGKS------SAGEFISVNL--------GW--G----WGLAMGVWASGGVS-------GG--HL-NPAVSCA-TVIL--GR------LRFAMFPVYVLGQLL------G----AFAASACVYGVYYDALNNYDGG-----IRSVIGEN--------------ATAGIWATYPQDY-----LSTLS-G-----F----------GDQVFGTMLLVIG-V-MAITD---RFNTA------PGSN--LTPLAAGGLLTVIGMSY---G-LNC---G-YAINPARDFGPRAFTAC--AGWGVEVFTV--------HEYW-----FWV-------P--LVAPFF---GALSG-AWLYQLLVGIH-----------------------------------------------
>GIKF01116874.1:682-1401
----------------DAHRIG------FW---------------RAVIGEFLGSLFLVLIGCGAGVE------------------------TDRPLQ------EKPAVLPVAL--------AF--G----VTYAAGLYCLHAPG----SDDPC--HL-NTAVSVA-MAVT--GR------ARVLRSALGVAAQLL------G----AIVGALVLYWVTSADYGTDFV----------C------------------T------RLRER-----SSEAQ-G-----F----------LVEFFGSLVLVFV-V-FASYD---DRSKE------RMAKSSLAPFVVGLTLLSVSLFA---I-PYT---G-GSLNTARSFGPALVLNS----W---------------SSHW----IYWF------GP-LF--------GGVGG-GVLYELLFSGRSLFDRVR----------------------------------------
>GIKF01126962.1:629-1430
-------------LREDVRKID------FW---------------RCIVGEFVGSFFLVLIGCGAGVE--------------------------TDHP------EQPMTVRVAL--------GF--G----AAYTAALYCLHAGN-------DG--HL-NTAVTVA-MAVT--RR------VSVLRSVLYSVTQVL------G----AIVAALVLHWVTAADYRNDLG----------C------------------T------RLSRK-----VNEGQ-G-----F----------LVEFFATLVLVFV-V-FSSYD----ERNK-D----KSS---LAPFIVGLTLMSVSLFS---I-PYT---G-GSVNTARSIGPAFIRNC----W---------------TSHW----IYWF------GP-IM--------GGTAG-GVLHELLFSAGSSFDRARQCLLAFRRRKPAAKKVRVKTAESVDKKQKKTK--------
>GIKF01128070.1:c984-244
----------------DLKSLR------LW---------------RGVAAEFVGTLLLVLIGCGTCIG------------------------EAWEKV------TNPTQVQISL--------AF--G----LIVATVVWSIGNIS-------GG--HV-NPAVTVG-LLVG--RK------ITVVRAVAYIISQSL------G----AVTGTAILKGLTPSNEKEAFG-------------V--------------T------SIWGE------MTVGQ-G-----F----------GVEVVITFILVFC-V-FASID---SKRTD------LNG---STPLTIGFAVSVCHLFA---I-KYT---G-SSMNPARSFGPALVSSR----W---------------KDHW----VYWL------GP-IT--------GGIIA-ALMYELLFSESASPQ-------------------HAVSFFTSPTYGEYEV--------
>GIKF01133799.1:c851-105
-------AMGRSSNVGDIQSGK------FW---------------LALLAEFLGTGLLVILGCGSCSA-------------------------VNSVA------------AISV--------SF--G----LSVGTIVWAIAHVS-------GG--HI-NPAVTAG-FLVT--RK------ISLVRGLFFIVSQCI------G----AVAGAGLLYVTIPVNASTGVS-------------P--------------I----PTLGTSAPGAGSPITAIQ-V-----F----------LIELIITFVLVFT-V-FATCD---SRRKG------FAG---SGPLAIGLSVTIGHLYA---V-QFT---G-AGTNPARVFGPAVVSHT----W---------------THHW----AYWL------GP-IV--------GGVVA-ALLYDFALAVNASKD-------------------KIGAFFTA----------------
>GIKG01001327.1:217-989
----------KMGKGIQGNIND-LKSCKLW---------------RSVVAEFIGTMVLVAVGCGTCIG------------------------EAWESV------TNPTMVQISL--------AF--G----LAVATVVWSIGHVS-------GG--HI-NPAVTCG-MLVA--RK------ITVVRAIFYVLSQSI------G----AVAGAGILSGLTPPNSNETFG-----------L-----------------------TTVWKE-----LTPGQ-G-----C----------GVEILITFILVFC-V-FASVD---GRRAD------LNG---STPLSIGLAVAVCHLFA---I-KYT---G-SSMNPARTFGPAVITNK----W---------------MNHW----VYWV------GP-II--------GGIIG-ALLYELVFSASASLK-------------------NLKKFFTSPNYGQEE---------
>GIKG01006841.1:c1442-921
------------------------------------------------------------------------------------------------------------------------------G----FIIMLLIEAYGPLT-------GA--PI-NPAGCWG-FFIA--GR------ISLARTILYTGVEIG------G----CAAGSLTAFYLSPEDNQKTFG-----------A-----------------I------KPAAG-----LIPVH-G-----M----------FIEAILTFNLLFV-A-LIVTD-PKRKTSI------------MPSFPIAFCIGTGIFAA---G-THT---G-GLQNPIVPLGPAIVSKD-------------------FENHW----VYWA------GP-YL--------GATVG-SLFYLTIF--------------------------------------------------
>GIKG01020338.1:c1343-537
-----------------FTDYI-----------------------QPTTAEFFGALLLIYVVVVSQLS--------------------------------------PSAIVRGA--------AH--G----LTLGALMLCFLDIS-------VG--CF-NPALTMA-ILIAGCGADDDFRLLNWRLALCLIGAQML------AGLIGAVLARGTLSYSVSTNNVASNNV---------SANNVTSNNASANNVSSSTTTAFEMAKGGVPYLSPGVGGFQ-G-----F----------LCETLLTCLLATV-LLMTLVE---AAPFS------EKP---LSAIAVGMVTTAATSAT---V-DVT---G-GVLNPARSLGPALVGCD---LP-----------STQFADQL----VYVV------AP-LL--------GAAIA-ALLYRSVFASTDKRMF------------------------------------------
>GIKG01039365.1:c2050-1304
------------SSLDDLKSSF------FW---------------RALAAEALGTLVLVLVGCGTCVG-----------------------GQEWET-------FAPSMVQISL--------AF--G----LAVATMVWCIAHLS-------GG--HI-NPAVTAA-MLAC--RR------ISIARALLYVAAQCA------G----AMAGAGILKGLTPTNVEGNLG-----------L-----------------------TSISTG-----VTREQ-G-----F----------GVEFMVTMILVLT-V-FASCD---VKRTD------LNG---SAPLTIGISVTLCHLFA---I-KYT---G-SSMNPARTFGPAVVTGI----W---------------KDHW----VYWC------GP-VL--------GGVVG-GLVYDFIFASDASMA-------------------KVKRFVLTSVQYEQ----------
>GIKG01052821.1:c1924-1115
------------SSLQDLKTRR------FW---------------VALVAEFLGTLLLVLVACGSCAS-----------FPATTSGYCTVNQTVCFPE--ETKSPPNDFVQIAL--------AF--G----FSVATIVWSIAHVS-------GG--HI-NPGVTIG-FLVT--RK------ISLVRAILYIAVQTV------G----ATLGAVILQLVSPTKANDSLG-----------T-----------------------TLPGPG-----VGNGQ-A-----F----------TIELFITFVLVYT-V-FATCD---GQRQG------FNG---SGPLAIGISISMCHLWA---I-PYT---G-SGMNPARAFGSALVSGN-----------------LKADIHW----LYWA------GP-LL--------GGALA-GVLYDFLFATNASLD-------------------KLKGFFTSDYDDSQYD--------
>GIKG01055762.1:118-865
-----------RASQRDLRNLV------FW---------------RDVTSELLVVTILMTIITFVLIS-------------------------NDEKL------YPITTTHIGL--------FA--S----FLVYLLIEGYGPFS-------GA--IM-NPAVAFA-LWID--GK------ISLARAIFYMIAETT------G----AAAGSGIGYVLTPPTKLDAFR-----------AF----------------------NPADHG-----LTNLQ-G-----V----------AIEAIFAFNLIFV-A-VSCLD---TKNRP------NPAT--MPSLAIGFSIGVGIMAA---G-THT---G-GLMNPIIALGPALLAKD-------------------FTNHW----IYWV------GP-FI--------GGPLA-VGVYNLFILVKDRCG-------------------PKVSDDSHELK-------------
>GIKG01062526.1:c710-105
---------------------------------------------------------------------------------------------------------------SDL-----------------LAVATVVWCIGHVS-------GG--HI-NPAVTVG-MLAA--RK------ISLIRAVLFVTAQCM------G----ALGGSAILKVLTPFDVQGNLG-----------M-----------------------TTVDET-----LTVEQ-G-----F----------GVELMITFLLVFT-V-FASCD---SNRSD------LNG---SAPLAIGLSVALCHLFA---I-KYT---G-SSMNPARTFGPAVITGI----W---------------SNHW----VYWI------GP-LS--------GGIIG-ALLYELIFAADSSLV-------------------KARAFLQAHYPPDEPDDD------
>GIKG01084041.1:183-995
--------------KLRISNVY----------------------IREGLAEFLGTFILIAFGCGVNAQ------------------------TTLGKG------TAGEFLSVNW--------GW--A----LGIAFGVYVSGAVS-------GG--HI-NPAVTLA-MALL--GR------VPVRKVPIYWLAQYL------G----AFVASACVFGVYQDALDNYDGG-----VRSVTGPN--------------ATAGIWGTYPQVY-----VSIWN-G-----L----------GDQIFGTTMLVLC-V-MSVTD---SKNSL----GAPKG---LIPLIVGLIVFAIGLAY---G-LNG---G-FAINPARDFGPRAFTAC--AGWGSETFSA--------YDYY-----FWV---PIVGPHI---------GAICG-AFLYLLTVGFHLQEV-------------------VHEEVVYDDDK-------------
>GIKG01086456.1:c1396-620
----------KIKSSLRVKNRM----------------------IREFFAEFLGTLVFIAIGTGANAQ------------------------ASLSHG------AYGHFLSIAL--------AW--G----WAVAMGVWIAGGVS-------GA--HL-NPAITVA-VAIL--GE------MKWVKVPIYCLAQYL------AAFVASACVYGLYYDALNTYDGGKRV----------VLGE------------------NGTAHIWTSFPQPFVSTLS-G-----F----------GDQVFGTMLLVLC-V-MALID---KYNIA------PDNR--MLPFAVGGVITVIAMSF---G-LNV---G-SPINPAKDFGPRAFIAC--AGWGVEVFTV--------CNYW-----FWV-------PLVAPHI-----GAVCG-ALFYMVFVGIH-----------------------------------------------
>GIKG01090008.1:267-980
-------------LQEDIRRLR------FW---------------RSLIAEFLGTMFLVLFGCGAWTQ--------------------------AGHE------SSPDTVKIAF--------AF--G----LTYIAVLYCIRTVS-------DG--YI-NPAVTIA-LLAT--RR------ASVIRSLLYLLCQIL------G----GILGAAFVFAVTAPELRAKHP----------SAIG---------------C-----TVLSAN-----VAESH-G-----F----------GVEFFATFFFVFV-V-FACAE---KTRRE------EVV---TSPVIIGLTYGAMALFA---I-PYT---G-GSMNPARSFGPALVSGV----W---------------SHHW----IYWF------GP-LL--------GGVTG-GATYDLIFSTKASFKRL-----------------------------------------
>GIKG01090016.1:c2037-1261
----------KIKSKLRLKNLI----------------------IRQFLAEFLGTFILVVFGCGALAQ------------------------MTLSNG------ASGEFLSVNL--------AF--G----WGVAMGAWVAGGVS-------GG--HM-NPAVTLA-VAIL--GR------MKWSRLPVYWLAQYL------GAFIAAACVFGIYYDAIGAYDFGVRS----------VTGNF----T---------TAGIFGTYPAPH-----TSILS-G-----F----------GDQVFGTMLLVLC-I-MALTD---KYNMA-----PDKG---VLPLAVGGALTAIGLSY---G-LNC---G-YAINPARDFGPRAFTAC--VGYGVEVFTA--------YDYW-----FWV-------P-LVAPHV----GGICG-AWFYQIFVGIH-----------------------------------------------
>GIKG01090627.1:440-1216
----------RVKNKLRIRNLL----------------------VREFLAEFLGTFALIALGCGANAQ------------------------SVLSHK------EAGGSVSVAL--------GW--G----LTVSMAIWISGGVT-------GG--HL-NPAITVA-MAFL--GR------VGIVKMIVYWIAQYV------GAFLGSACVYGIYSDALNNFDGGNRS-----------VIGET----A--------TAGIWATYPQPF-----LSIIT-G-----V----------CDQIFGTFLLTVC-A-LALTD---KFNMC-----PPGG---MFPWCIGGMIAAFNMTY---T-FNC---G-GAINPARDFSPRLFTAV--AGWGVEVFTV--------YNYF-----FWV-------PLVIPHF-----GAILG-AIIYQLFVGIHAESDEEMEKQT------------------------------------
>GIKG01096215.1:166-912
-------------SLDDLRDPL------FW---------------RAVLAELIGTLVLVFIGCMSCIG--------------------------WEES------YSPTIVQISL--------AF--G----LSVATMVWALGHVS-------GG--HI-NPAVTAG-MLVT--RK------ISLARGLLFILSQSI------G----AVSGAALLKVITPVHARGALG-------------A--------------T-------TVNDH-----LSPGQ-A-----M----------GVEALITFVLVLT-V-FGSCD---SKRSD------LNG---SAPLTIGLSVTMCHLAA---I-KYT---G-SSMNPARTLGPAVVMGI----W---------------HEHW----VYWC------GP-IL--------GGVVA-ALIYENLFAANASLT-------------------KAKDFLMTTAYDSNNYG-------
>GIKG01103688.1:c1275-511
-----------KKMPRNTNLQD-LQSTAFW---------------VALLAEFIGTNLLVTFGCGACAA-----------------------------------SSTQSTVQIAL--------AF--G----LSVGTIVWAIAHVS-------GG--HI-NPAVTLG-FLVT--RK------ISLVRGLFYIVSQCL------G----AIVGAGTLYMATPRHSDSNTTT----------SFN-----------------PNPTLGTSAPPGDGSVDVFQ-V-----L----------MIEYNITFLLVLT-V-FATVD---KRRTG------FAG---SGPLAIGLSVTLGHLWA---V-PFT---G-AGTNPARVFGPAVISHT----W---------------THHW----AYWL------GP-LI--------GGAAA-GLLYETVLAVNASKA-------------------KMAAFMT-----------------
>GIKG01108296.1:c1678-866
--------------KLRISNVY----------------------IREGLAEFLGTFILIAFGCGVNAQ------------------------TTLGKG------TAGEFLSVNW--------GW--A----LGIAFGVYVSGAVS-------GG--HI-NPAVTLA-MALL--GR------LPVRKVPIYWLAQYL------G----AFVASACVFGVYQDALDNYDGG-----VRSVTGPN--------------ATAGIWGTYPQVY-----VSIWN-G-----L----------GDQIFGTTMLVLC-V-MSVTD---SKNSL----GAPKG---LIPLIVGLIVFAIGLAY---G-LNG---G-FAINPARDFGPRAFTAC--AGWGSETFSA--------YDYY-----FWV---PIVGPHI---------GAICG-AFLYLLTVGFHLQEV-------------------VHEEVVYDDDK-------------
>GIKG01116374.1:396-1139
-------------NLQDLQSTA------FW---------------VALLAEFIGTNLLVTFGCGACAA-----------------------------------SSTQSTVQIAL--------AF--G----LSVGTIVWAIAHVS-------GG--HI-NPAVTLG-FLVT--RK------ISLVRGLFYIVSQCL------G----AIVGAGTLYMATPRHSDSNTTT----------SFN-----------------PNPTLGTSAPPGDGSVDVFQ-V-----L----------MIEYNITFLLVLT-V-FATVD---KRRTG------FAG---SGPLAIGLSVTLGHLWA---V-PFT---G-AGTNPARVFGPAVISHT----W---------------THHW----AYWL------GP-LI--------GGAAA-GLLYETVLAVNASKA-------------------KMAAFMT-----------------
>GIKG01125876.1:c2462-1779
--------------------------------------------LRSLIAEFLGTMFLVLFGCGAWTQ--------------------------AGHE------SSPDTVKIAF--------AF--G----LTYIAVLYCIRTVS-------DG--YI-NPAVTIA-LLAT--RR------ASVIRSLLYLLCQIL------G----GILGAAFVFAVTAPELRAKHP----------SAIG---------------C-----TVLSAN-----VAESH-G-----F----------GVEFFATFFFVFV-V-FACAE---KTRRE------EVV---TSPVIIGLTYGAMALFA---I-PYT---G-GSMNPARSFGPALVSGV----W---------------SHHW----IYWF------GP-LL--------GGVTG-GATYDLIFSTKASFKRL-----------------------------------------
>GIKG01125986.1:1448-2152
--------REMVRLREDVRRIQ------FW---------------RSVVGEFIGSLFLVLIGCGASVE--------------------------TDHA------EQPVTVRVAL--------AF--G----VTYAAGLYCLHWDN-------DG--HL-NTAVTVA-MAVT--RR------VSVIRGVLYIATQLL------G----AVVGASALYWVTSDDYKTELG-----------A-----------------T------RLSKS-----VSEGQ-G-----F----------LVEFFATSILVFV-V-FASYDDRNKDRTS------------MAPFVIGLTLMSVSLFS---I-PYT---G-GSMNTARSFGPALVLNS----W---------------ANHW----IYWF------GP-IL--------GGVAG-GVLHELLFSSSSS---------------------------------------------
>GIKG01133521.1:51-848
---------LESFGRKKLRIKN--------------------KYVREFLAEFLGIFILMVFGLGVNAQ------------------------ATLNRG------QPTNTLAVYW--------GW--G----LAVAMGVWVSGGVS-------GG--HL-NPAVSLA-MVIV--GK------LKVRQLPVYWLAQYL------GAFAASATVYVVYSDALKAFDGGIRE-----------VTGEN----A--------TAGIWATYPKEF-----LSIMG-G-----F----------TDQVFGTMLLLLG-I-FAVTD---ERNMS-----PPKG---LIPFVVGLIIFLIGLSF---A-LNC---G-YALNPARDLSPRLFTAI--AGWGFKTFSH--------GNYW-----FWI-------PLVATHV-----GGIFG-ALTYLSFVGFHNEDD-------------------------------------------
>GIKG01144128.1:c882-112
--------LDSTPEANIFIRFV-----------------------KPCVAEFLTTAIFVFAGTLSVQT--------------------------------------GNGLLIAF--------VH--G----ITIALMVFCFGHIS-------GA--HI-NPAVTLT-VFIG--SS------LRYITAFLYVICQLI------GSMVGAALTRAVLSFPMDPHTNETVY-----------MS-----------------IAGGTHHIHPG-----MSEFQ-G-----V----------LLEVIMTFMLCQT-VLMMAVD----RLSP------------FAPLAIGLTVFVDIAFG---G-NLT---G-GSMNPARSFGPAVVISS------------------LSLEHWTYHYVYWV------GP-FS--------GAVLA-ALLYRFFLASGRYQV-------------------IRALRLASETTLDIFD--------
>GIKG01145144.1:328-1029
-------------LQEDIRRLR------FW---------------RSLIAEFLGTMFLVLFGCGAWTQ--------------------------AGHE------SSPDTVKIAF--------AF--G----LTYIAVLYCIRTVS-------DG--YI-NPAVTIA-LLAT--RR------ASVIRSLLYLLCQIL------G----GILGAAFVFAVTAPELRAKHP----------SAIG---------------C-----TVLSAN-----VAESH-G-----F----------GVEFFATFFFVFV-V-FACAE----KTRR-E----EVV---TSPVIIGLTYGAMALFA---I-PYT---G-GSMNPARSFGPALVSGV----W---------------SHHW----IYWF------GP-LL--------GGVTG-GATYDLIFSTKAS---------------------------------------------
>GIKI01016212.1:c1735-956
----------------SRRDLR--NPVF-W---------------RDVASELMVVTILMTIITLVLIS-------------------------NNEKA------YPITTTHIGI--------FA--G----FLVYLLIEGYGPFS-------GA--HM-NPVASFS-FWVA--GN------ISLARAVLYMIVQTA------G----SATGSGIGYILTPLNKVNSVN-----------QSF-----------------HAFNPATHN------LTNAQ-G-----V----------GIEAFFAFNLIFV-A-LSCLD---TKNRP------SPAI--LPSLTIGFCIAIGILAA---G-THT---G-GLMNPIVALGPALLAND-------------------FTNHW----VYWV------GP-FI--------GGPLA-VGVYKLFVLIKIRFE-------------------PRTSDESNEMKTTESVTSKDL---
>GIKI01027327.1:c1466-693
----------PKKMARSSNLED-LQSAKFW---------------VALLAEFIGTQLLVTVGCGACAS-------------------------TPTQS----------IVQLSL--------AF--G----LSVATIVWVIAHVS-------GG--HI-NPAVTIG-FLVT--RK------ISLVRGLFYIISQCL------G----AIAGAGLLQIATPKGSNISNV-----------SNP----------------TLGTSAPPGNGS----VEVYQ-I-----V----------IIEYTITFLLVLT-V-FATVD---KRRVG------FAG---SGPLAIGLSVAMGHFWA---V-PFT---G-AGTNPARVFGPAVISHT----W---------------THHW----AYWV------GP-LL--------GGMAA-GLTYDMVLAVNASRA-------------------KMAAFMSRDYDDD-----------
>GIKI01030948.1:c665-3
--------------KLRIRNLL----------------------IREFLAEFLGTLALIAFGCGANAQ------------------------SVLSHK------ETGGNLSVAL--------GW--G----WTVSMAVWISGGVT-------GG--HL-NPAITVA-MAFL--GR------IGVAQMFVYFAAQYL------GAFAGSACLYGLYYDALNNFDGGNRS----------VIGDT----A---------TAGIWATYPQPF-----LSTVS-G-----V----------FDQIFGTFLLVVC-A-MGLTD---KYNMC-----PPGG---LFPMCIGGMISAIDMTY---T-FNC---G-GAINPARDFSPRLFTSI---------------------AGW---------------------------GVE-------------------------------------------------------------
>GIKI01035681.1:c1585-788
---------LESLGRKKLRIKN--------------------KYFREFLAEFLGIFVLMVFGLGVNAQ------------------------ATLSRG------KAASPLAVSW--------GW--G----LAVAMGVYVSGGVS-------GG--HI-NPAVTLA-MTIV--GK------LKIRQLPFYWFAQYL------GAFAASATVYVVYSDALKAFDDGVRQ-----------VTGAN----A--------TAGIWATYPNEF-----LSTMG-G-----F----------TDQVFGTMLLLLG-I-FAVTD---GRNMN-----PPKG---LVPFIVGLIVFLIGMSF---A-WNC---G-YAINPARDLSPRLFTAV--AGWGTKTFSH--------GNYW-----FWV-------PLVATHV-----GAILG-ALTYLGFVGFHIEDD-------------------------------------------
>GIKI01035984.1:c1242-493
-----------LSLGSSLRNII-----------------------RKYISARHQRYWLDLVTTFSVFA------------------------------------CGLENIHVKH--------QYGYGGLVAVIYMLGTWHSLTLY-------DS--SA-NPVYNIV-AFAH--GR------YDLGRVLWLTTAQL--L----GAWLSYRAAFAFWGLGLCPYHRKRFA-----------AVG---------------------CNTSLK-----VSAPL-G-----F----------LIESAGVAFDIFLSL-WIFSG---AAQNE---------------LSIKCLMVSLLTAS---AAHLT---G-YNINPIKASMRSFGCTG---TS--------------IPTHL---VVYWV------GP--CA-------SAYLTATAVPHLKKLFAQLKM-------------------NLNNKVNKQK--------------
>GIKI01036362.1:430-1194
----------------KLRLRR------LW--------------IRQFLAEFLGTFLLVVFGCGALAQ------------------------MTLSGG------ASGEFLSVNL--------AF--G----WGVAMGAWVSGGVS-------GG--HM-NPAVTLA-FAIL--GR------MKWAMVPVYWLAQYL------GAFVAAACIFGIYYDAIDHYDGGYRS----------IMGNV----S---------TAGIFGTYPQPY-----VSILS-G-----F----------GDQVFGTMLLVLA-I-MALTD---RFNMA-----PSKG---VLPLAIGGALTAIGLSY---G-LNC---G-YAINPARDFGPRAFTAC--VGYGVEVFTA--------YDYW-----FWV-------PLVAPHI-----GGICG-AWFYQLFVGIH-----------------------------------------------
>GIKI01041540.1:119-850
----------MESNLRDLKDPL------FY---------------RGAMAEAIGTLFLVFIGCGSCVG------------------------GNWEGK-------IPSTVQISL--------CF--G----LGVATMVWCIGHVS-------GG--HI-NPAVTVG-MLVA--RK------ISLVRAIVFIIAQCV------G----ALAGAAILRATTPSHLRGTLG-----------M-----------------------TTIDDA-----LSVVQ-G-----F----------VVELMITFVLVFT-V-FASCD---SNRED------LNG---SAPLTIGLSVTLCHLSA---I-KYT---G-SSMNPARTFGPAVITGI----W---------------DEHY----IYWC------GP-LL--------GGIIA-ALLYDMVFASDASVD-------------------KAKQFFLS----------------
>GIKI01042691.1:c1139-366
--------ESIRDNFEELRSWP------VW---------------RAMVAEFIGTLLLVFVGCGACMG------------------------GLGSDL------APPTVLGIAL--------AF--G----LIVATMIWSFGHVS-------GG--HV-NPAVTFG-FLVA--RR------ITIVRAALYIISQCA------G----AIVGCGILKGLSPHNSNETFG-------------L--------------T-------TVSKE-----ITPGQ-G-----C----------GVEIIITFVLVFC-V-FASVD---GRRAD------LNG---STPLSIGLSVAVCHLFA---V-RYT---G-SSMNPARTFGPAVITNK----W---------------QNHW----VYWV------GP-II--------GGIIG-ALLYELVFSASASLR-------------------NLKHFFTSPVYGQDEDVDE-----
>GIKI01042692.1:c1147-335
IEGNRKMGEFLKRNINDLRNAR------LW---------------RALLAEFIGTMVLVAVGCGTCIG------------------------EAWSDV------TNPTMVQISL--------AF--G----LAVATVVWSIGHVS-------GG--HI-NPAVTVG-MLVA--RK------ITVVRAIFYVISQSS------G----AVAGAGILRGLTPPNSNETFG-------------L--------------T------TVWKE------LTPGQ-G-----C----------GLEILITFILVFC-V-FASVD---GKRDD------LKG---STPLSIGLAVAVCHLFA---I-KYT---G-SSMNPARTFGPAVITNK----W---------------QNHW----VYWV------GP-II--------GGIIG-ALLYELVFSASASLR-------------------NLKQFFTSPVYGQDEDVDE-----
>GIKI01043423.1:329-1129
-------------SLQDLKTRR------FW---------------VALVAEFLGTLLLVLVACGSCAS---------------YTTTYTYRNQTDGSEIVKTKPLSSDFVQISL--------AF--G----LSVATIVWSIAHVS-------GG--HI-NPGVTIG-FLVT--RK------ISLVRAILYTAVQSV------G----AVLGAVILKLVSPPGLNDALG-------------T--------------T-------SPGNG-----VSIGQ-A-----F----------TIELFITFVLVYT-V-FATCD---GQRQG------FKG---SGPLAIGLSISMCHLWA---I-PYT---G-SGMNPARAFGSALVAGK-----------------LEPGIHW----VYWA------GP-LL--------GGALA-GILYDFLFATNATLD-------------------KLKGFFTSDYDDSQYD--------
>GIKI01052757.1:468-1055
-----------------------------------------------------------------VTS------------------------------------YSPNTTHFGL--------FA--G----FIIMLLIEAYGPIS-------GA--PL-NPAGCWG-FFLA--GR------ISLARLVLYTGVEIG------G----CAAGSTAAFYLSPVDNQRNFT-----------A-----------------I------KPGHG-----LIPVN-G-----M----------FIEAILTFNLLFV-A-LICTD-PKRKTSI------------MPSLPIAWCIGTGIFAA---G-THT---G-GLQNPIVPFGPALVARD-------------------FENHW----VYWA------GP-YL--------GATFG-TMFYVTVVYIKDHYE-------------------------------------------
>GIKI01053313.1:369-1091
----------ESSDANLCIRFV-----------------------KPCVAEFLTTAIFVFAGTLSVQT--------------------------------------GNALLVAF--------VH--G----IVIALMVFCFGHIS-------GG--HI-NPAVTLA-VLIG--SS------LRYITAFLYVVCQLI------GAIVGAALTRAVLSFPVAPNSNETVY-------------M--------------S------IAGGTHHISPGMSEFQ-G-----L----------LLEVIMTFVLCQT-VLMMAVD----RQSP------------FAPLAIGLTVFADIASG---G-NLT---G-GSMNPARSFGPAVVISD------------------LSLDPWTYHYIYWV------GP-FL--------GAVLA-GLLYRFFFASGRYQVLR-----------------------------------------
>GIKI01059266.1:c1289-506
--------ESIRDNFEELRSWP------VW---------------RAMVAEFIGTLLLVFVGCGACMG------------------------GLGSDL------APPTVLGIAL--------AF--G----LIVATMIWSFGHVS-------GG--HV-NPAVTFG-FLVA--RR------ITIVRAALYIISQCA------G----AIVGCGILKGLSPHNSNETFG-------------L--------------T-------TVSKE-----ITPGQ-G-----C----------GVEIIITFVLVFC-V-FASVD---GRRAD------LNG---STPLSIGLSVAVCHLFA---I-KYT---G-SSMNPARTFGPAVITNK----W---------------TNHW----VYWV------GP-II--------GGIIG-ALLYELVFSASASLS-------------------NLKQFFTSPVYGQEEDADEMYD--
>GIKI01061895.1:c1045-269
----------KIKRSLRVRNQY----------------------IREFLAEFLGTFVLISLGTGATAQ------------------------TILGHH------NYGSFLSINL--------AW--G----WAVAMGIWACGGIS-------GA--HL-NPAITVA-VAVL--GR------MKWVKVPYYCLAQYL------GSFVASACVFGIYYDALNEYDGGIRS----------VIGPN----A---------TAVIWASYPQPY-----LSTAS-G-----F----------GEQVFVAMLLVLC-I-MAIID---RYNMA------PDPR--MSPLAVGGTVTVIGMAY---G-LNA---G-YPINPAKDFGPRAFTAC--AGWGVEVFTA--------YDYW-----FWV-------P-LVAPHI----GGICG-AWVYQIFVGIH-----------------------------------------------
>GIKI01062072.1:180-995
--------------KLRINNSY----------------------IREGLAEFVGTFILIVFGCGVNAQ------------------------TTLGNG------KAGEFLSVNW--------GWTLG------IAFGVYVSGTVS-------GG--HI-NPAVTLA-MTLL--GR------LSVRKLPVYWLGQYL------G----ALFASACIYGVYQDALDAYDGG-----VRSVTGPN--------------ATAGIWGTYPQEY-----LSIWS-G-----L----------GDQVFGTMMLVLC-A-MTVTD---PKNSM----GAPKG---LTALIIGLIVFAIGLAL---G-LNG---G-FAINPARDFAPRAFTAM--AGWGSETFSA--------YDYY-----FWV---PIVGPHI---------GAICG-AFFYLLTIGIHLPEP-------------------QEDVVYDDDKKT------------
>GIKI01064002.1:171-920
-----------LSLGSSLRNII-----------------------RKYISEEHQTYWLDLVTTFSVLA-------------------------CSLEN---------GHVRQQY--------GY--GAYIALLYMLVTWYSMTLF-------DS--NA-NPVYNIV-AFAH--GR------YDLGRVLWLTTAQL--L----GAWLSYRAAFAFWGLGLCPYHRKRFA-----------AVG---------------------CNTSLK-----VSAPL-G-----F----------LIESAGVAFDIFLSL-WIFSG---AAQNE---------------LSIKCLMVSLLTAS---AAHLT---G-YNINPIKASMRSFGCTG---TS--------------IPTHL---VVYWV------GP--CA-------SAYLTATAVPHLKKLFAQLKM-------------------NLNNKVNKQK--------------
>GIKI01065784.1:151-963
IEGNRKMGEFLKRNINDLRNAR------LW---------------RALLAEFIGTMVLVAVGCGTCIG------------------------EAWSDV------TNPTMVQISL--------AF--G----LAVATVVWSIGHVS-------GG--HI-NPAVTVG-MLVA--RK------ITVVRAIFYVISQSS------G----AVAGAGILRGLTPPNSNETFG-------------L--------------T------TVWKE------LTPGQ-G-----C----------GLEILITFILVFC-V-FASVD---GKRDD------LKG---STPLSIGLAVAVCHLFA---I-KYT---G-SSMNPARTFGPAVITNK----W---------------QNHW----VYWV------GP-II--------GGIIG-ALLYELVFSASASLR-------------------NLKQFFTSPVYGQDEDVDE-----
>GIKI01065785.1:171-983
IEGNRKMGEFLKRNINDLRNAR------LW---------------RALLAEFIGTMVLVAVGCGTCIG------------------------EAWSDV------TNPTMVQISL--------AF--G----LAVATVVWSIGHVS-------GG--HI-NPAVTVG-MLVA--RK------ITVVRAIFYVISQSS------G----AVAGAGILRGLTPPNSNETFG-------------L--------------T------TVWKE------LTPGQ-G-----C----------GLEILITFILVFC-V-FASVD---GKRDD------LKG---STPLSIGLAVAVCHLFA---I-KYT---G-SSMNPARTFGPAVITNK----W---------------TNHW----VYWV------GP-II--------GGIIG-ALLYELVFSASASLS-------------------NLKQFFTSPVYGQEEDADE-----
>GIKI01067090.1:c1124-351
----------PKKMARSSNLED-LQSAKFW---------------VALLAEFIGTQLLVTVGCGACAS-------------------------TPTQS----------IVQLSL--------AF--G----LSVATIVWVIAHVS-------GG--HI-NPAVTIG-FLVT--RK------ISLVRGLFYIISQCL------G----AIAGAGLLQIATPKGSNISNV-----------SNP----------------TLGTSAPPANGS----VEVYQ-I-----V----------IIEYTITFLLVLT-V-FATVD---KRRVG------FAG---SGPLAIGLSVAMGHFWA---V-PFT---G-AGTNPARVFGPAVISHT----W---------------THHW----AYWV------GP-LL--------GGVAA-GLTYDMVLAVNASRA-------------------KMAAFMSRDYDDD-----------
>GIKI01069610.1:352-1152
--------------KLRVKNSL----------------------IREFLSEFIGTFILIGVGCAVNAE----------------------SVLISDKK------IGVGHLSIAL--------GW--G----WTMTMAAWISGGIT-------GA--QL-NPAISVA-MALL--GR------LNIAQMFVYWAAQYS------G----AFVGSACVYGIYSDALNNFDGG-----NRSVIGET--------------ATAGIWATYPQPF-----LSVRS-G-----I----------YDQIFGTFLLAVC-A-MALTD---KFNMC-----PPGG---MFPLCIGGVIATLNMTY---T-FNC---G-GAVNPARDFGPRLFTAI--AGWGVEVFTV--------YDYW-----FWV-------PLVIPHF-----GAIFG-ALFYQLMVGIHAESDDEIEKQ-------------------------------------
>GIKI01069611.1:497-1291
--------------KLRIRNLL----------------------IREFLAEFLGTLALIAFGCGANAQ------------------------SVLSHK------ETGGNLSVAL--------GW--G----WTVSMAVWISGGVT-------GG--HL-NPAITVA-MAFL--GR------IGIAQMFVYFAAQYL------GAFAGSACLYGLYYDALNNFDGGNRS----------VIGET----A---------TAGIWATYPQPF-----LSTVS-G-----V----------FDQIFGTFLLVVC-A-MALTD---KYNMC-----PPGG---MFPMCIGGMIAAFNMTY---T-FNC---G-GAINPARDFSPRLFTAI--AGWGVEVFTA--------YDYF-----FWI-------PLVIPHF-----GGILG-AVVYQLMVGIHAESDDEIEKQ-------------------------------------
>GIKI01069787.1:370-1143
----------PKKMARSSNLED-LQSAKFW---------------VALLAEFIGTQLLVTVGCGACAS-------------------------TPTQS----------IVQLSL--------AF--G----LSVATIVWVIAHVS-------GG--HI-NPAVTIG-FLVT--RK------ISIVRGLFYIISQCL------G----AIAGAGLLQIATPKGSNISNV-----------SNP----------------TLGTSAPPANGS----VEVYQ-I-----V----------IIEYTITFLLVLT-V-FATVD---KRRVG------FAG---SGPLAIGLSVAMGHFWA---V-PFT---G-AGTNPARVFGPAVISHT----W---------------THHW----AYWV------GP-LL--------GGMAA-GLTYDMVLAVNASRA-------------------KMAAFMSRDYDDD-----------
>GIKI01084331.1:c796-47
-----------LSLGSSLRNII-----------------------RKYISEEHQTYWLDLVTTFSVLA-------------------------CSLEN---------GHVRQQY--------GY--GAYIALLYMLVTWYSMTLF-------DS--NA-NPVYNIV-AFAH--GH------YDLARVLWLTTAQF--F----GAWLSYRAAFTFWSFGLCVNHRQRFA-----------AVG---------------------CTADLS-----VSAPL-G-----L----------LIESAGVAFDIFLSL-WIFSG---AAQNE---------------LSIKCLMVSLLTAS---AAHLT---G-YNINPIKASMRSFGCTG---TS--------------IPTHL---VVYWV------GP--CA-------SAYLTATAVPHLKKLFAQLKM-------------------NLNNKVNKQK--------------
>GIKI01084564.1:c2099-1305
--------------KLRIRNLL----------------------LREFLAEFIGTLALIAFGCGANAQ------------------------SVLSHK------ETGGNLSVAL--------GW--G----WTVSMAVWISGGVT-------GG--HL-NPAITVA-MAFL--GR------IGIAQMFVYFAAQYL------GAFAGSACLYGLYYDALNNFDGGNRS----------VIGET----A---------TAGIWATYPQPF-----LSTVN-G-----V----------FDQIFGTFLLVVC-A-MALTD---KYNMC-----PPGG---MFPMCIGGMIAAFNMTY---T-FNC---G-GAINPARDFSPRLFTAI--AGWGVEVFTA--------YDYF-----FWI-------PLVIPHF-----GGILG-AIVYQLMVGIHAESDDEIEKQ-------------------------------------
>GIKI01085392.1:3-506
----------------------------------------------------------------------------------------------------------------------------------------------------------------------------------------VRGLFYIISQCL------G----AIAGAGLLQIATPKGSNISNV-----------SNP----------------TLGTSAPPANGS----VEVYQ-I-----V----------IIEYTITFLLVLT-V-FATVD---KRRVG------FAG---SGPLAIGLSVAMGHFWA---V-PFT---G-AGTNPARVFGPAVISHT----W---------------THHW----AYWV------GP-LL--------GGVAA-GLTYDMVLAVNASRA-------------------KMAAFMSRDYDDD-----------
>GIKI01088391.1:527-1072
------------------------------------------------------------------------------------------------------------------------------G----FFVMMIIEAYGPIC-------GA--PI-NPAGCWG-FFLA--GR------LSFARTVLYTAAEIG------G----CAAGSMAGFYLSPEKQRASFH----------P------------------I------LPGEG-----LLPVH-G-----M----------VIEAILTFNLLFV-A-LSCTD---PTRKSSM----------MPSFPIAFCIGTGILAA---G-THT---G-GLQNPIVPFGPAVVTGN-------------------FKHHW----LYWI------GP-YI--------GATFG-AIFYQLCTFFKNHLER------------------------------------------
>GIKI01091660.1:c1321-563
FMCCRCCQRIMATSLDDLRSPL------FW---------------RAILAEFIGTLVLTFIGCMSCIG--------------------------WEES------YSPTIVQISL--------AF--G----LSVATIVWAIGHVS-------GG--HI-NPAVTAG-MLVT--RK------ISLARGLLFIVSQSL------G----AVTGAALLKVITPAHARGALG-------------A--------------T-------TVNDH-----LSPGQ-A-----M----------GVEALVTFVLVLT-V-FGSCD---SKRTD------LNG---SAPLTIGLSVTMCHLAA---I-KYT---G-SSMNPARTLGPAVVMGI----W---------------HEHW----VYWC------GP-IL--------GGVVA-ALIYENLFAANASLTKAKD---------------------------------------
>GIKI01092153.1:c1027-257
QESAGRFGVWRKRFSMASSLDD-LKSSYFW---------------RALVAEALGTLVLVLVGCGTCVG----------------------GQEEWET-------FAPSMVQISL--------SF--G----LAVATMVWCIAHLS-------GG--HI-NPAVTMA-MLTC--RR------ISIARALLYIVAQCA------G----AMAGAGILKGLTPAAVQGNLG-----------L-----------------------TRISST-----LTREQ-G-----F----------GVEFMVTMVLVLT-V-FASCD---TRRTD------LNG---SAPLSIGISVTLSHLFA---I-KYT---G-SSMNPARTFGPAVVTGI----W---------------TDHW----VYWC------GP-VL--------GGVVG-GLVYDFIFASDAS---------------------------------------------
>GIKI01099546.1:681-1388
-------------LREDVRRIR------FW---------------RSVVGEFIGSLFLVLIGCGASVE--------------------------TDHA------ERPVTVRVAL--------AF--G----VTYAAGLYCLHSDN-------DG--HL-NTAVTVA-MAVT--RR------ISVIRSVLYMATQLL------G----AVVGALALYWVTSDDYKTELG-----------A-----------------T------RLSRS-----VSEGQ-G-----F----------LVEFFATSILVFV-V-FASYD----DRNR-D----RTS---MAPFVIGLTLMSVSLFS---I-PYT---G-GSMNTARSFGPAVVLNS----W---------------KNHW----IYWF------GP-IL--------GGVAG-GLLHELLFSAGSSFRRVRK---------------------------------------
>GIKI01105733.1:c2670-2011
-----------LSLGSSLRNII-----------------------RKYISEEHQTYWLDLVTTFSVLA-------------------------CSLEN---------GHVRQQY--------GY--GAYIALLYMLVTWYSMTLF-------DS--NA-NPVYNIV-AFAH--GH------YDLARVLWLTTAQF--F----GAWLSYRAAFTFWSFGLCVNHRQRFA-----------AVG---------------------CTADLS-----VSAPL-G-----L----------LIESAGVAFDIF----LSLCV--FTRSTH------------TELAAKNLIGCLLTASA---V-HLT---G-FYLNPMNAFNQTFGCAG---AS--------------FPIHI---LVYWV------GP--CV-------S---------------------------------------------------------------
>GIKI01106788.1:c1307-558
---------------KDLKSWQ------LW---------------RAVIAEFIGTMVLVAVGCGTCIG------------------------EAWESV------TNPTMVQISL--------AF--G----LAVATVVWSIGHVS-------GG--HI-NPAVTVG-MLVA--RK------ITVVRAIFYVISQSS------G----AVAGAGILRGLTPPNSNETFG-------------L--------------T------TVWKE------LTPGQ-G-----C----------GLEILITFILVFC-V-FASVD---GKRDD------LKG---STPLSIGLAVAVCHLFA---I-KYT---G-SSMNPARTFGPAVITNK----W---------------TNHW----VYWV------GP-II--------GGIIG-ALLYELVFSASASLS-------------------NLKQFFTSPVYGQEEDAD------
>GINI01005236.1:c1025-330
---------FTICLASILRSI--------T---------------KSIFPKSSAIYVLDLITTFQVCA------------------------------------CSLENASVRF--------YH--G---LPGYLFSIFCQALIFKLTFKDFRG-----NPLANVI-GYLH--KE------QSLHKTVIRVMFQV--I----GGLISYRYAKTLWRFRLNDIHLDRAD-------------M--------------L------CTNDLT-----VDPSL-G-----F----------LVEFGGTIFETY----ISFCT---LTKNP------------AVDLFIKLIIGVINLTL---AVELT---G-YYLNPANATAQTFGCGG---SS--------------PVIFI---LIYWI------GP--IL--------ATAG--AVYLRGNR-------------------------------------------------
>GINI01056977.1:c920-198
---------FTICLACVLRSIT-----------------------RNIFPKSTVIYVLDLITTFQVCA------------------------------------CSLENASVRF--------YH--GLPGYL-FAISSMALLHLL--TFKDFRG-----NPLANVT-GYLH--KE------QTLNKTVLRVLFQM--M----GGVMSYRYAKTLWRFRLNDIHLTRAD-------------M--------------L------CTNDLT-----VDPSF-G-----F----------LIEFAGTIFETY----ISFCK---LTSNP------------ATDIFIKLTISIINLTL---AVELT---G-YYLNPANATAQTFGCGG--------------------SNAIIFILVYWI------GP-II---------ATAGAVYLKEKFSSSVSKNHK------------------------------------------
>GINI01057060.1:c2157-1552
----------------------------------------------------------------SCVT----------------------------------------------------------G----VSAMSLSWMLYDVS-------GG--HI-SPAVTAA-MLAT--RR------VSLECAVIYLAAQCV------G----SLAACGILVGLFGSRQVGATV-----------I-----------------PAE-------VY-------SGR-A-----F----------AVEFTLTFFYVFA-F-FATMD---RCRGE------SSS---ASLVAFGGAVTLASVLG---I-KST---G-ASMNPARSLGPAIIENA----W---------------DKHW----IYWF------GP-LL--------GGSIG-GLLFDLVFSINASFL-------------------RTKAFVNDQLYNADHFDPE-----
>Paib_61289_c0_seq1
--------------MSLVRNSR------FW---------------RAVLAEMIGSLFFVLFTSGSMSTLRGAVCGPVGVNFATPSGSNPEIDLINCVS------SNQTLYVYNF----IHSCVT--G----VSAMTLSWMLYDVS-------GG--HI-SPAVTAA-MLTT--RR------VSLECAVIYLAAQCV----G------SLAACGILVGLLGSRQVGATV--------------------------------------------------------------------------------------------------------------------------------------------------------------------------------------------------------------------------------------------------------------------------------
>Paib_81940_c0_seq1
--------------------------------------------------------------------------------------------------------------------------------------------------------------------------------------------------------------------------------------------------------------------------------------------------------------MSFFYVFA-F-FATMD---RCRGE------SSS---ASLVAFGGAVTMASVLG---V-KST---G-ASMNPARSLGPAIIENV----W---------------DKHW----IFWF------GP-LL--------GGTVG-G---------------------------------------------------------
>GINI01070940.1:c1291-512
-------RPTPSSNMAVSSRTD-LKTRKFY---------------AAVLAEFVGTLLLVLVACGSTLQ-------------------------AQGSD------VNSSTVRISL--------GF--A----FSIGSIVWAIGNVS-------GG--NL-NPGVTIA-FFLT--RR------MSLVGFVLYIIAQTL------G----AITGAAILYALQPSGYNGNLG-----------T-----------------------PGLQD------VSVIQ-G-----F----------FIEMLLTFVLVLV-V-FASCD---ERRGD------VGG---SVPLQIGVAIGMCHLWG---V-PLT---G-AGMNPARSLGPAVISNS------------------LVEDHW----VYWI------GP-LL--------GGALA-GFLYEFVFAVNATAA-------------------KFKGFFTRNYDDKEYD--------
>GINI01075147.1:c2024-1314
------ERFNMAKSLDDIKSPL------FW---------------RAVLAEMVGTMFLVLVGCGSCIN--------------------------INKD------FPPNVVQIAL--------CF--G----LIVATMVWCTAHVS-------GG--HI-NPAVTLA-MLIC--RK------VSVARSVLYIVAQCI------G----AIIGAGLLFGVTPVENHGKLG-------------M--------------T---------SHA-----LHNQQ-A-----F----------GVEFLITFVLVIT-V-FATCD---SKRTD------LNG---SGPLTIGLSVAVCHLFA---I-PYT---G-SSMNPARTFGPAVVSNN----W---------------EDQW----VYWC------GP-LL--------GGVVA-GLLYDNVFAANASLK-------------------------------------------
>GINI01100380.1:c1633-833
REFLSQVHVKMAPSSDGIRTPR------FW---------------QTVLAESVGTLFLVMVGCGSFVD-----------------------PNSPPPKDDPDAVLPPNALRVAL--------SF--G----LTYGTLVYALRYVS-------GG--HL-NPAVTVA-MLAA--RK------ISILRTALYILGQII------G----ALLGAALLRGVTPTNLQGTLG-------------A--------------T-------LPQNG-----ITAEK-A-----F----------MVEFLATFIFLFV-V-RATGD---SVSGED-NPPA------MRPFVMGLALVAVELYA---V-PIS---G-GGINPARSLGPAAIMGR-------------------MEYHW----VYWF------GP-IL--------GGVLG-AILYEYVFASNASLA-------------------RVKSCLTT----------------
>GINI01100418.1:c1449-694
------ERFNMAKSLDDVKSPL------FW---------------RAVFAELVGTMFLVLVGCGSCIS--------------------------INPE------QAPTVVQISL--------CF--G----LIVATMVWCTAHVS-------GG--HI-NPAVTVS-MLIA--RK------VSVARAILYVVAQCI------G----AMIGAGLLHGVTPEERRGSLG-------------I--------------T-------APT-------VDNQQ-A-----F----------GVEFLITFVLVFT-V-FATCD---NKRTD------LNG---SGPLTIGLSVTVCHLFA---V-PYT---G-SSMNPARTFGPAVVGNS----W---------------HEHW----VYWC------GP-LL--------GGVFA-GLLYDNVFAANASMK-------------------KARGYLLASNYDTEY---------
>GINI01102943.1:c1384-593
-----------PMMKLKVRNKL----------------------ARQCMAEFLGTMILIVIGDGSVAQ--------------------------YVLSGKASGPLGINFLSVNV--------AW--A----VAVAMGVYVSAGVS-------GG--HI-NPAVSLA-MTLA--RK------LSIIQCVAYSAAQYL------GAIVGSAIVYGVYYDALNSYDGGNRQ-----------TEGDK----A--------TAGIWATYPEAF-----LSTGV-A-----F----------ADQVVGTAVLLLC-V-MGITD---TKNSG-----APPG---VVPLAVGVAVLGIGASY---G-FNC---G-YAINPARDLGPRLFTAM--AGWGPDPFSFR-------DANW-----FWI-------PWLAPHL-----GAILG-VFLYILLIDLHH----------------------------------------------
>GINI01103927.1:c462-1
--------LEEPEQRGGFEEYV-----------------------RPAAAEFLATAIFLFIGTASVVQ--------------------------------------GNVVGVAV--------AH--G----LTIALLVVSFGHIS-------GA--HI-NPAVTLG-FIIA--GG------ISLLKAVLYIVAQLT------GSLVGASMTRALLNYKVVGNTTMYEE-----------ILG-------------------GGHFLAKG-----VSPAE-G-----F----------LGEVGLTLVLVLA-ILL------------------------------------------------------------------------------------------------------------------------------------------------------------------------------------------
>GINI01140418.1:c474-3
-------------------------------------------------AEFLGTMILIIIGDGSVAQ------------------------YVLSDG-----ALGINFLSVNV--------AW--G----VAVAMGVYVSGGVS-------GG--HI-NPAVSLA-MTLA--RK------LTIVQCVGYSVAQYL------GAIVGSAVVYGIYYDALNSFDDGNRQ----------TTGAK----A---------TAGIWATYPEAF-----LSTGE-A-----F----------LDQVIGTAILLIC-V-MGITD---TKN--------------------------------------------------------------------------------------------------------------------------------------------------------------------------------
>GIUK01001813.1:84-797
------------GRHDELHHPD-TLK-------------------KAGLAEFISTLLFVFAGSGSGMA--------------------------FSKLTADGAATPAGLVAASI--------AH--A----FALFVAVSIAANIS-------GG--HV-NPAVTFG-AFVG--GN------ITFLRGVVYVIAQLL------G----STVACLLLKFVTNDMAVGAF-----------S------------------L--------SAG-----VGVSN-A-----L----------VFEIVMTFGLVYT-VYATAVD---PKKGD------LGT---IAPIAIGFIVGANILAG---G-AFT---G-ASMNPAVSFGPALVSWT----W---------------ANHW----VYWA------GP-LI--------GGGIA-GLVYELLFINQTHEHL------------------------------------------
>GIUK01009079.1:c871-242
----------------------------------------------------------------------------------------------------------GDFVQIAL--------AF--G----LSVATIVWSIAHVS-------GG--HI-NPGVTIG-FLVT--RK------ISLVRAILYIAVQTV------G----ATLGAVILQLVSPTDRNDSLG----------T------------------T------LPGPG-----VGNGQ-A-----F----------TIELFITFVLVYT-V-FATCD---GQRQG------FNG---SGPLAIGLSISMCHLWA---I-PYT---G-SGMNPARAFGSALVSGN-----------------LKADIHW----LYWA------GP-LL--------GGALA-GVLYDFLFATNASLD-------------------KLKGFFTSDYDDSQYD--------
>GIUK01009340.1:659-1402
-----------RASQRDLRNLV------FW---------------RDVTSELLVVTILMTIITLVLIS-------------------------NDDKI------YPFTTTHVGL--------FA--S----FLVYLLIEGYGPFS-------GA--IM-NPAVAFS-LWID--GK------ISLARAIFYMIAETT------G----AAAGSGIGYVLTPSTKLNAFR-----------AF----------------------NPATYG-----LTNLQ-G-----V----------AIEAIFAFNLIFV-A-VSCLD---TKNRP------NPAA--MPSLAIGFSIGVGIMAA---G-THT---G-GLMNPIIAFGPALLAKD-------------------FNNHW----IYWV------GP-FI--------GGPLA-VGVYNLFILVKDRCG-------------------PTVSDDSHELK-------------
>GIUK01017543.1:173-874
--------LDPTPEANIFIRFV-----------------------KPCVAEFLTTAIFVFAGTLSVQT--------------------------------------GNGLLVAF--------VH--G----ITIALMVFCFGHIS-------GA--HI-NPAVTLT-VLIG--SS------LRYITAFLYVICQLI------GSMVGAALTRAVLSFPMDPHTNETVY-----------MS-----------------IAGGTHHIHPG-----MSEFQ-G-----V----------LLEVIMTFMLCQT-VLMMAVD----RQSP------------FAPLAIGLTVFVDIAFG---G-NLT---G-GSMNPARSFGPAVVISS------------------LSLEHWTYHYVYWV------GP-FS--------GAVLA-ALLYRFFL--------------------------------------------------
>GIUK01017773.1:c641-12
------------SSLDDLKSSF------FW---------------RALAAEALGTLVLVLVGCGTCVG-----------------------GQEWET-------FAPSMVQISL--------AF--G----LAVATMVWCIAHLS-------GG--HI-NPAVTAA-MLAC--RK------ISIARALLYVAAQCA------G----AMAGAGILKGLTPTNVEGNLG-----------L-----------------------TSISTG-----LTREQ-G-----F----------GVEFMVTMILVLT-V-FASCD---VKRTD------LNG---SAPLTIGFSVTLCHLFA---I-KYT---G-SSMNPARTFGPAVVTGI----W---------------KDHW----VYW------------------------------------------------------------------------------------
>GIUK01018026.1:c1103-387
---------FFLSAGSILRSVV-----------------------RRYVSREYQRYWLDLITTFSCLA-------------------------CSLEN---------GHVRQQY--------GY--GAYIALLYMLVTWNSLTLF-------DS--NN-NPIYNVV-AFAQ--GY------YTLARMLWLTTAQI--L----GAWLSYQGAFAFWSLGLCVNHRQRAA-------------A--------------V-----GCVTDLN-----VWEPH-G-----F----------LLESSGTAFDIF----LSLCT--------------FSS---SPQIEVSVKCLIIVLLTASAV-HLT---G-FYLNPMNASNQSIGCRG---TS--------------LPIHF---LVYWV-------------------GPCVS-AYLMTLAIPHLKKLLHL-----------------------------------------
>GIUK01024327.1:402-1088
-------------LREDVRRIQ------FW---------------RSVVGEFIGSLFLVLIGCGASVE--------------------------TDHA------EQPVTVRVAL--------AF--G----VTYAAGLYCLHWDN-------DG--HL-NTAVTVA-MAVT--RR------VSVIRGVLYIATQLL----G------AVVGASALYWVTSDDYKTELG-----------A-----------------T------RLSKS-----VSEGQ-G-----F----------LVEFFATSILVFV-V-FASYD----DRNK-D----RTS---MAPFVIGLTLMSVSLFS---I-PYT---G-GSMNTARSFGPALVLNS----W---------------ANHW----IYWF------GP-IL--------GGVAG-GVLHELLFSGKD----------------------------------------------
>GIUK01027300.1:1283-1996
-------------LQEDIRRLR------FW---------------RSLIAEFLGTMFLVLFGCGAWTQ--------------------------AGHE------SSPDTVKIAF--------AF--G----LTYIAVLYCIRSVS-------DG--YI-NPAVTIA-LLAT--RR------ASVIRSLLYLLCQIL----G------AILGAAFVFAVTAPELRAKHP----------SAIG---------------C-----TVLSTN-----VAESH-G-----F----------GVEFFATFFFVFV-V-FACAE---KTRRE------EVV---TSPVIIGLTYGAMALFA---I-PYT---G-GSMNPARSFGPALVSGV----W---------------SHHW----IYWF------GP-LL--------GGVTG-GATYDLIFSTKASFKRL-----------------------------------------
>GIUK01027446.1:373-1053
----------------------------FW---------------RAVLAELIGTLVLVFIGCMSCIG--------------------------WEES------YSPTIVQISL--------AF--G----LSVATMVWALGHVS-------GG--HI-NPAVTAG-MLVT--RK------ISLARGLLFILSQSI------G----AVSGAALLKVITPVHARGALG-------------A--------------T-------TVNDH-----LSPGQ-A-----M----------GVEALITFVLVLT-V-FGSCD---SKRAD------LNG---SAPLTIGLSVTMCHLAA---I-KYT---G-SSMNPARTLGPAVVMGI----W---------------HEHW----VYWC------GP-IL--------GGVVA-ALIYENLFAANASLTKAKD---------------------------------------
>GIUK01027447.1:355-1035
----------------DLRDPL------FW---------------RAVLAELIGTLVLVFIGCMSCIG--------------------------WEES------YSPTIVQISL--------AF--G----LSVATMVWALGHVS-------GG--HI-NPAVTAG-MLVT--RK------ISLARGLLFILSQSI------G----AVSGAALLKVITPVHARGALG-------------A--------------T-------TVNDH-----LSPGQ-A-----M----------GVEALITFVLVLT-V-FGSCD---SKRAD------LNG---SAPLTIGLSVTMCHLAA---I-KYT---G-SSMNPARTLGPAVVMGI----W---------------HEHW----VYWC------GP-IL--------GGVVA-ALIYENLFAANAS---------------------------------------------
>GIUK01028680.1:c1909-1094
----------KIKSKLRLKNLI----------------------IRQFLAEFLGTFILVVFGCGALAQ------------------------MTLSNG------ASGEFLSVNL--------AF--G----WGVAMGAWVAGGVS-------GG--HM-NPAVTLA-VAIL--GR------MKWSRLPVYWLAQYL------GAFIAAACVFGIYYDAIGAYDFGDRS----------VTGNF----T---------TAGIFGTYPAPH-----TSILS-G-----F----------GDQVFGTMLLVLC-I-MALTD---KYNMA-----PDKG---VLPLAIGGALTAIGLSY---G-LNC---G-YAINPARDFGPRAFTAC--VGYGVEVFTA--------YDYW-----FWV-------PLVAPHV-----GGICG-AWFYQIFVGIHTEII-------------------DIHPLSIDD---------------
>GIUK01033954.1:c1351-575
----------KIKSSLRVKNRM----------------------IREFFAEFLGTFVFIAIGTGANAQ------------------------ASLSHG------AYGQFLSIAL--------AW--G----WAVAMGVWIAGGVS-------GA--HL-NPAITVA-VAIL--GE------MKWVKVPIYCLAQYL------AAFVASACVYGLYYDALNTYDGGKRV----------VLGE------------------NGTAHIWTSFPQPFVSTLS-G-----F----------GDQVFGTMLLVLC-V-MALID---KYNIA------PDNR--MLPFAVGGVITVIAMSF---G-LNV---G-SPINPAKDFGPRAFIAC--AGWGVEVFTV--------CNYW-----FWV-------PLVAPHI-----GAVCG-ALFYMVFVGIH-----------------------------------------------
>GIUK01042749.1:76-621
------------------------------------------------------------------------------------------------------------------------------G----FFVMMVIEAYGPIC-------GA--PI-NPAGCWG-FFLA--GR------LSFARAVLYTAAEIG----G------CAAGSMAGFYLSPEKQRASFQ----------P------------------I------LPGEG-----LLPVH-G-----M----------IIEAILTFNLVFV-A-LSCTD---PTRKS----------SIMPSFPIAFCIGTGILAA---G-THT---G-GLQNPIVPFGPAVVTGN-------------------FKHHW----LYWI------GP-YI--------GATLG-AVFYQLCVFFKNHLER------------------------------------------
>GIUK01043214.1:c2604-1891
-------------LKDDIHSST------FW---------------RAVAAEGLGSLVLVLIGCGACVE--------------------------TDFT------EHPYSVRVAL--------AF--G----LAYTAVLFCVKSVD-------DEEGHI-NPAVTVA-LLAT--RR------TSVVRALLYLLAQML----G------AIFAAGIVYLVSQDEHGGHKG----------C------------------T------VLGEK-----VDEGQ-A-----F----------GIEFLATFFFVFV-V-FATYD----VRHK-D----ETQ---SAPFIIGLTCTGAYLLT---V-PFT---G-GSVNTARSFGPAVVNNV----W---------------SSHW----IFWF------GP-LL--------GGIVG-GSTYDLLFSHRASFD--RLRT-------------------------------------
>GIUK01047232.1:158-970
-------------ENLGIRNLL----------------------MREFLAEFLGTFILIIFGCAANAQ------------------------SVLSRL------TAGEYLATNL--------AW--G----WAAAFGTWVSFGVT-------GG--QL-NPAVTLA-MVTM--GR------RNLKQLIVYWSGQYL------G----AFLASAIVFGIYSDALDNYDG-----GQRSVVGVN--------------ATAGIWATYPQPF-----LSKVT-G-----F----------GDQVVGTMLLVLC-C-VALLD---KFNAT-----PGPG---MFPLCAGAVVTVITMTY---S-FNC---G-GAINPARDFSPRLFTAI--AGWGFEVFTA--------YNYW-----FWV-------PLVAPHI-----GGICG-AWFYQLLVGIHGEAA-------------------NDVEQDVEETK-------------
>GIUK01047233.1:158-844
-------------ENLGIRNLL----------------------MREFLAEFLGTFILIIFGCAANAQ------------------------SVLSRL------TAGEYLATNL--------AW--G----WAAAFGTWVSFGVT-------GG--QL-NPAVTLA-MVTM--GR------RNLKQLIVYWSGQYL------G----AFLASAIVFGIYSDALDNYDG-----GQRSVVGVN--------------ATAGIWATYPQPF-----LSKVT-G-----F----------GDQVVGTMLLVLC-C-VALLD---KFNAT-----PGPG---MFPLCAGAVVTVITMTY---S-FNC---G-GAINPARDFSPRLFTAI--AGWGFEVFTYAEF----------------------------------------------------------------------------------------------------
>GIUK01047234.1:252-1007
------------------------------------------------------TKILQIFGCAANAQ------------------------SVLSRL------TAGEYLATNL--------AW--G----WAAAFGTWVSFGVT-------GG--QL-NPAVTLA-MVTM--GR------RNLKQLIVYWSGQYL------G----AFLASAIVFGIYSDALDNYDG-----GQRSVVGVN--------------ATAGIWATYPQPF-----LSKVT-G-----F----------GDQVVGTMLLVLC-C-VALLD---KFNAT-----PGPG---MFPLCAGAVVTVITMTY---S-FNC---G-GAINPARDFSPRLFTAI--AGWGFEVFTA--------YNYW-----FWV-------PLVAPHI-----GGICG-AWFYQLLVGIHGEAA-------------------NDVEQDVEETK-------------
>GIUK01047235.1:252-881
------------------------------------------------------TKILQIFGCAANAQ------------------------SVLSRL------TAGEYLATNL--------AW--G----WAAAFGTWVSFGVT-------GG--QL-NPAVTLA-MVTM--GR------RNLKQLIVYWSGQYL------G----AFLASAIVFGIYSDALDNYDG-----GQRSVVGVN--------------ATAGIWATYPQPF-----LSKVT-G-----F----------GDQVVGTMLLVLC-C-VALLD---KFNAT-----PGPG---MFPLCAGAVVTVITMTY---S-FNC---G-GAINPARDFSPRLFTAI---------------------AGW---------------------------------GFEVFTYAEF------------------------------------------------
>GIUK01047236.1:151-843
-------------------------------------------------------------------------------------------------------SQGKSWNQESP--------DE--G----ISGGISRNIYSDRG-----------QL-NPAVTLA-MVTM--GR------RNLKQLIVYWSGQYL------G----AFLASAIVFGIYSDALDNYDG-----GQRSVVGVN--------------ATAGIWATYPQPF-----LSKVT-G-----F----------GDQVVGTMLLVLC-C-VALLD---KFNAT-----PGPG---MFPLCAGAVVTVITMTY---S-FNC---G-GAINPARDFSPRLFTAI--AGWGFEVFTA--------YNYW-----FWV-------PLVAPHI-----GGICG-AWFYQLLVGIHGEAA-------------------NDVEQDVEETK-------------
>GIUK01050489.1:c1052-309
-------------NLQDLQSTA------FW---------------VALLAEFIGTNLLVTFGCGACAA-----------------------------------SSTQSTVQIAL--------AF--G----LSVGTIVWAIAHVS-------GG--HI-NPAVTLG-FLVT--RK------ISLVRGLFYIVSQCL------G----AIVGAGTLYMATPRHSDSNTTT----------SFN-----------------PNPTLGTSAPPGDGSVDVFQ-V-----L----------MIEYNITFLLVLT-V-FATVD---KRRTG------FAG---SGPLAIGLSVTLGHLWA---V-PFT---G-AGTNPARVFGPAVISHT----W---------------THHW----AYWL------GP-LI--------GGAAA-GLLYETVLAVNASKA-------------------KMAAFMT-----------------
>GIUK01062153.1:c1449-844
--------------------------------------------------------------------------------------------------------------HISL--------CF--G----LAVATVVWCIGHVS-------GG--HI-NPAVTVG-MLVA--RK------ISLLRAVFFVMAQCM------G----ALGGSAILKVLTPVDVQGNLG----------M------------------T------TVDET-----LTVEQ-G-----F----------GVELMITFLLVFT-V-FASCD---SNRSD------LNG---SAPLAIGLSVALCHLFA---I-KYT---G-SSMNPARTFGPAVITGI----W---------------DNHW----VYWC------GP-LC--------GGVVA-ALLYETVFAADASLR-------------------KARYFLLSSGPTND----------
>GIUK01065156.1:254-1065
-PATKALLGNNETMESVRDNFRELRSWPVW---------------RAMVAEFLGTLVLVFIGCGACIG----------------------GLPTWSDL------PAPTALQIAL--------AF--G----LSVATMIWSFGHVS-------GG--HI-NPAVTFG-FLIA--RR------ITLVRALLYIISQCA------G----AIVGCGILKGLTPPNSNETFG-----------L-----------------------TTVWKE-----LTPGQ-G-----C----------GVEILITFILVFC-V-FASVD---GRRAD------LNG---STPLSIGLAVAVCHLFA---I-KYT---G-SSMNPARTFGPAVITNK----W---------------MNHW----VYWV------GP-II--------GGIIG-ALLYELVFSASASLK-------------------NLKQFFTSPNYGQEE---------
>GIUK01067186.1:3053-3901
---------RREPTGDAFTDYI-----------------------QPTTAEFFGALLLIYVVVVSQLS--------------------------------------PSAIVRGA--------AH--G----LTLGALMLCFLDIS-------VG--CF-NPALTMA-IFIAGCGADDDFRLLNWRLVLCLIGAQML------AGLIGAVLARGTLSYIVSTNNMASNNVSANNVTSNNASANNVSSS-T--------TTAFEMAKGGVPYLSPGVGGFQ-G-----F----------LCEILLTCLLATV-LLMTLVE---AAPFP------EKP---LSAIAVGMVTTAATSAT---V-DVT---G-GVLNPARSLGPALVGCD------------------LPSTQFADQLVYMV------AP-LL--------GAAIA-ALLYRIVFASTDKRM-------------------FFTEDEK-----------------
>GIUK01071100.1:542-1117
-------------------------------------------------------CLIIWISVTFNAN-----------------------------------VYKPSITHFGL--------YA--G----FFVFACIEGWGPLC-------GA--SV-NPARTWS-VFLT--GR------MTFIKALVYTIVEVG----G------AAAGTMIGYGLTPANATNQII----------P------------------L------LPGEG-----VTAVM-G-----M----------AIEAILTFNLIFVGLILGQPV---GQPSA------------ITSLTIGFCVGTGVMAA---G-THT---G-GLQNPIVAFGPAIISGN-------------------FQDHW----LYWV------GP-YV--------GSTVA-----------------------------------------------------------
>GIUK01076329.1:108-905
---------LESFGRKKLRIKN--------------------KYVREFFAEFLGIFILMVFGLGVNAQ------------------------DTLNRG------KATDSLAVSW--------GW--G----LAVAMGVWVSGGVS-------GG--HL-NPAVSLA-MMIV--GK------LKVRQLPVYWLAQYL------GAFAASATVYVVYSDALKAFDGGIRE-----------VTGEN----A--------TAGIWATYPREF-----LSIMG-G-----F----------TDQVFGTMLLLLG-I-FAVTD---ERNMS-----PPKG---LIPFVVGLIIFLIGLSF---A-WNC---G-YALNPARDLSPRLFTAI--AGWGSKTFSH--------GNYW-----FWI-------P--LVATHV---GGILG-ALTYLSFVGFHNEDD-------------------------------------------
>GIUK01100260.1:663-1184
------------------------------------------------------------------------------------------------------------------------------G----FIIMLLIEAYGPLT-------GA--PI-NPAGCWG-FFIA--GR------ISLARTILYTGVEIG----G------CAAGSLAAFYLSPEENQKTFG-----------A-----------------I------KPAPG-----LIPVH-G-----M----------FIEAILTFNLLFV-A-LVVTD-PKRKTSI------------MPSFPIAFCIGTGIFAA---G-THT---G-GLQNPIVPLGPAIVSKD-------------------FQNHW----VYWA------GP-YL--------GATVG-SLFYLTIF--------------------------------------------------
>GIUK01104027.1:138-905
--------------AEELTKWS------FY---------------RAIIAEFVATLLFLYITVLTVIG----------------------YKSQTDPIHSPDQCGGVGILGIAW--------AF--G----GMIFILVYCTAGIS-------GG--HI-NPAVTFG-LFLA--RK------VTLPRAVMYIVAQCL------G----AICGCGLVKAFQKTYYDDYGG-------------G--------------A------NELADG-----YNKGT-G-----L----------GAEIIGTFVLVYT-V-FSATD---PKRNA-----RDSHVPVLAPLPIGFAVFMVHLAT---I-PIT---G-TGINPARSFGAAVIYGK---DKA-------W------DDQW----LFWV------GP-MI--------GAAIA-AIYHQYVLRAGAVKA--------------------LGSFRSN----------------
>GIUK01108209.1:97-834
-------------IGDSLSGGS----------------------IRSYVAEFIATLLFVFAGVGSAIA--------------------------YGKLTKDAALDPAGLVAIAI--------AH--A----FALFVGVSMAANIS-------GG--HL-NPAVTFG-LAVG--GN------ITIITGLFYWIAQLL------G----SIVACFLLQFVTGGLAVPTH-----------G------------------V--------ADG-----MNGLQ-G-----V----------VMEIIITFALVYT-VYATAAD---PKKGS------LGT---IAPIAIGFIVGANILAA---G-PFS---G-GSMNPARSFGPAVVSGD----F---------------SQNW----IYWV------GP-LI--------GGGLA-GFIYGDVFIGSYEAL-------------------PASEDYA-----------------
>GIUK01108499.1:c938-267
--------------------------------------------IKSYIAEFISTLLFVFAGVGSAIA--------------------------YAKLTADAALDPPGLVAIAV--------CH--G----LALFVAVAIAANIS-------GG--HV-NPAVTFG-LAVG--GQ------ITILTGLFYWIAQLL------G----SVVACFLLSFVTGGLAIPIH-----------G------------------V--------GAG-----VGALQ-G-----V----------VMEIIITFALVYT-VYATACD---PKKGA------LGT---IAPIAIGFIVGANILAA---G-PFS---G-GSMNPARSFGPAVASGD-------------------FSGHW----IYWV------GP-LI--------GGGLA-GAIYPNVFISNEH---------------------------------------------
>GIUK01111220.1:c1173-373
--------------KLRIKNLL----------------------VREFLAEFLGTFALIALGCGANAQ------------------------SVLSHK------EAGGSVSVAL--------GW--G----LTVSMAIWISGGVT-------GG--HL-NPAITVA-MAFL--GR------LGLVQMIVYWIAQYV------G----AFLGSACVYGIYSDALNNFDGG-----NRSVIGET--------------ATAGIWATYPQPF-----VSIIT-E-----V----------CDQIFGTFLLTVC-A-LALTD---KFNMC-----PPGG---MFPWCIGGMIAAFNMTY---T-FNC---G-GAINPARDFSPRLFTAV--AGWGVEVFTV--------YNYF-----FWV-------PLVIPHF-----GAILG-AIIYQLFVGIHAESDEEVEKQMT-----------------------------------
>GIUK01118330.1:c883-152
----------------ELSSWS------FY---------------RAGIAEFIATFLFLYITVLTVMG----------------------VVKSPTKC------GTVGIQGIAW--------AF--G----GMIFALVYCTAGIS-------GG--HI-NPAVTFG-LLLA--RK------LSLTRAVFYMVMQCL------G----AICGAGVVKGFEGKTQYNLLG-------------G--------------G-----ANTVAHG-----YTKGS-G-----L----------GAEIVGTFVLVYT-V-FSATD---AKRSA-----RDSHVPILAPLPIGFAVFLVHLAT---I-PIT---G-TGINPARSLGAAIIFNK-DHAW---------------DDHW----IFWV------GP-FI--------GAALA-AFYHTIVIRAIPFKSRS-----------------------------------------
>GIUK01118331.1:c948-217
----------------ELSSWS------FY---------------RAGIAEFIATFLFLYISVLTVMG----------------------VVKSPTKC------GTVGIQGIAW--------AF--G----GMIFALVYCTAGIS-------GG--HI-NPAVTWG-LLLA--RK------LSVTRALFYMVMQCL------G----AICGAGVVKGFMGKNQYQALG-------------G--------------G-----ANAVAHG-----YTKGD-G-----L----------GAEIVGTFVLVYT-V-FSATD---AKRSA-----RDSHVPILAPLPIGFAVFLVHLAT---I-PIT---G-TGINPARSLGAAIIYNK-KHAW---------------DDHW----VFWV------GP-FI--------GATLA-ALYHVIVIRAIPFKSRS-----------------------------------------
>GJHO01028566.1:294-980
-----------------LK---------FW---------------AALFGEFIGTMLLVLVGCGSALE-------------------------VGNVG--------LDIVRVAL--------CF--G----FSVGTLVWLLAHVS-------GG--HI-NPAVTLG-LLAS--RK------ISIIRAVLYVAFQCL------G----AIVGAAILMGIVPASQRGTLA-----------T-------------------------PGTN-----VSLGA-T-----V----------GVELMITFVLVIT-V-FACVD---GVRTD------LNG---SAPLTIGLSIAMCHLWA---V-PYT---G-SGMNPARVLGPAVVSGT----W---------------ENHW----AYWV------GP-II--------GGVLA-GWLYEFVLAANATKS-------------------KLRGFFT-----------------
>GJHO01041509.1:1356-2132
---------DKLKYKLRVSNEV-------I---------------AELLAEFLGTFILISFGDGSVAQ------------------------SVLTHG------AGGSFLTINI--------CW--G----LAVAMGVWSCGGVS-------GA--HL-NPAVTLT-FCIL--GR------LPWYKLPTYMIGQYM------G----AFTAAACVYGVYYDALNAYDG-----GVRQVVGEN--------------GTAGIWSTYPRDY-----LSIQS-G-----L----------GDQIFGTALLLIC-I-MAITD---KDNMT-----PPKG---LVPLAVGLSVMAIGMAF---G-INC---G-YAINPARDWGPRLFTLL--AGWGKGPFSFR-------NYTW--FIVPFI------GPHL---------GAIIG-AMMYLILVG-------------------------------------------------
>GGGS01013725.1:10-381
--------------KLRIKNKF----------------------AREALAEFLGTFILISFGDGSVAQ------------------------YVLGGG------EYGTFLTVNW--------AW--G----LAVAMGVWVSGGVS-------GG--HI-NPAVSLT-FAIL--GR------ICWSRFFIYMFAQYL------G----AIAGSACVYGVYYDALEAYGG----------GN----------------------------------RTT-------------------------------------------------------------------------------------------------------------------------------------------------------------------------------------------------------------------------------
>HACZ01101792.1:c2000-1248
----------------DVKSIK------FW---------------LALLAEFLGTFLLVLVACGSCAK--------------------------FDPK------LPTDVVQIAL--------GF--G----FSVATIVWAIAHVS-------GG--HI-NPAVTVG-FLLT--RK------ISLLRAILYIVVQTG------G----AIGGAGFLKAVSVNGTNDALG-------------N--------------T-------IPAPG-----VTQDQ-V-----F----------LIELAISFVLVFT-V-FATCD---SLRTG------IGG---SGPLAIGLSIAMCHLWA---V-PYT---G-AGMNPARSFGPAIVSGY------------------YQATTVGIESTYWL------GPLF---------GGILA-GILYDLVFAANASCD-------------------KAKSLLTEKDYDDSNFD-------
>HACZ01101800.1:c2012-1260
------------SSLRDVKSIK------FW---------------LALLAEFLGTFLLVLVACGSCAK--------------------------FDPK------LPTDVVQIAL--------GF--G----FSVATIVWAIAHVS-------GG--HI-NPAVTVG-FLLT--RK------ISLLRAILYIVVQTG------G----AIGGAGFLKAVSVNGTNDALG-------------N--------------T-------IPAPG-----VTQDQ-V-----F----------LIELAISFVLVFT-V-FATCD---SLRTG------IGG---SGPLAIGLSIAMCHLWA---V-PYT---G-AGMNPARSFGPAIVSGY------------------YQATTVGIESTYWL------GPLF---------GGILA-GILYDLVFAANASCD-------------------KAKSLLTEKDYDD-----------
>HACZ01101794.1:c1204-455
------------SSLRDVKSIK------FW---------------LALLAEFLGTFLLVLVACGSCAK--------------------------FDPK------LPTDVVQIAL--------GF--G----FSVATIVWAIAHVS-------GG--HI-NPAVTVG-FLLT--RK------ISLLRAILYIVVQTG------G----AIGGAGFLKAVSVNGTNDALG-------------N--------------T-------IPAPG-----VTQDQ-V-----F----------LIELAISFVLVFT-V-FATCD---SLRSG------IGG---SGPLAIGLSITMCHLWA---A-PYE---G-SGMNPARAFGPAAVSGW---LMDNA------------DTHA----MYWL------GP-LL--------GGLLA-GLLYDLVFAANASVD-------------------KAKVFFTRRDYDD-----------
>HACZ01101791.1:c1161-412
------------SSLRDVKSIK------FW---------------LALLAEFLGTFLLVLVACGSCAK--------------------------FDPK------LPTDVVQIAL--------GF--G----FSVATIVWAIAHVS-------GG--HI-NPAVTVG-FLLT--RK------ISLLRAILYIVVQTG------G----AIGGAGFLKAVSVNGTNDALG-------------N--------------T-------IPAPG-----VTQDQ-V-----F----------LIELAISFVLVFT-V-FATCD---SLRSG------IGG---SGPLAIGLSITMCHLWA---A-PYE---G-AGMNPARSFGSAVVSGY-------------------LKDNVRTHAMYWI------GP-LI--------GGLVA-GVLYDLVFAVNASVD-------------------KAKNFFTKAKYDD-----------
>HACZ01101795.1:c1158-406
-------------SLRDVKSIK------FW---------------LALLAEFLGTFLLVLVACGSCAK--------------------------FDPK------LPTDVVQIAL--------GF--G----FSVATIVWAIAHVS-------GG--HI-NPAVTVG-FLLT--RK------ISLLRAILYIVVQTG------G----AIGGAGFLKAVSVNGTNDALG-------------N--------------T-------IPAPG-----VTQDQ-V-----F----------LIELAISFVLVFT-V-FATCD---SLRSG------IGG---SGPLAIGLSITMCHLWA---A-PYE---G-AGMNPARSFGSAVVSGY-------------------LKDNVRTHAMYWI------GP-LI--------GGLVA-GVLYDLVFAVNASVD-------------------KAKNFFTKAKYDDSD---------
>HACZ01133196.1:c2601-1960
-------------------------------------------------------------------------------------------------M------TYTATIQVGL--------AF--G----LTYAAIFYCLRHVG-------DA--HL-NPAVSVA-MLLT--RR------ASVIRCLFFIASQFL----GAIIGAGLAVAVTASQLRTTGNDNITGH----------VWHG-------------------GATVVAEG-----VSESQ-A-----F----------GVEFLATFLVVFI-V-FACYE---KTKYD-Q----YSQ---AAPFVIGLGYAAVIIFA---M-PYT---G-GSVNTARSFGAAIVNAV----W---------------KDHW----VFWF------GP-LL--------GGPCG-GAVFDVIFSTKSSFT-------------------RIRNCFT-----------------
>HACZ01133193.1:c1793-1044
-------------LQEDVRRLR------FW---------------RSIIAELLGTLFVVFVGCAAFTV---------------------------TYD------EHSLAVKVGL--------AF--G----LTYAAIFYCLRHVG-------DA--HL-NPAVSVA-MLLT--RR------ASVIRCLFFIASQFL----GAIIGAGLAVAVTASQLRTTGNDNITGH----------VWHG-------------------GATVVAEG-----VSESQ-A-----F----------GVEFLATFLVVFI-V-FACYE---KTKYD-Q----YSQ---AAPFVIGLGYAAVIIFA---M-PYT---G-GSVNTARSFGAAIVNAV----W---------------KDHW----VFWF------GP-LL--------GGPCG-GAVFDVIFSTKSSFT-------------------RIRNCFT-----------------
>HALR01174222.1:c1215-415
------------------STLK-----------------------GQCIAEFLGTGLLIFFGVGCVAA-------------------------LKVAG------ASFGQWEISV--------IW--G----LGVAMAIYLTAGVS-------GA--HL-NPAVTIA-LWLF--AC------FDKRKVIPFIVSQV--A----GAFCAAALVYGLYYNLFFDFEQTHHIVRG--------SVESV----D--------LAGTFSTYPNPH-----INFVQ-A-----F----------AVEMVITAILMGL-I-LALTD---DGNGV------PRGP--LAPLLIGLLIAVIGASM---G-PLT---G-FAMNPARDFGPKVFAWL--AGWGNVAFTG--------GRDI----PYFL--VPLFGP-IV--------GAIVG-AFAYRKLIGRHLPCDICVVEEKET----------------------------------
>HALR01286779.1:345-1058
-----------KSQNKMSMKEE-IKSYQFW---------------KAVRCEFLVTLLYVFTGCGALAR--------------------------YPEN------PEPSEVKVAL--------AF--G----LSCATLVQCVGHIS-------GA--HL-NPAVTIA-MLVT--RN------ITPLRAFFYIFAQVI------G----GVAGAGILYGVTPPTAHGDLG-------------V--------------T-------RVHPD-----LGLGQ-A-----F----------GMEFMTTFLVVFT-V-FANLE---PKRID-------MG---SRSLAIGLSICLGHLVA---F-QYT---G-ASMNPARSMGPALVMNI----W---------------KDHW----VYWV------GP-ML--------GGIIG-GFTYEYTHDSSGKLQ-------------------------------------------
>HALR01288532.1:c1755-964
-----------------VRNSR------FW---------------RAVLAEMIGSLFLVLFTSGTLSV------------------WRGAVCGPSDLPDGLTTSSSPVIDTNCLSNQTLFVFNFIQSCMTGVSAMTITWMLFDVS-------GG--HL-SPAVTAA-MLTT--RR------ISLECAVIYFAAQCA------G----SLAACGILVGLFSSRQVGATV-----------I-------------------------PAE------VYSGR-A-----F----------AIEFTLTFFYVFA-F-FATMD---RCRGE------SSS---ASLLAFGGAVTLASVLG---I-KTT---G-ASMNPARSLGPAIVENV----W---------------DKHW----IYWF------GP-LL--------GGSVG-GLLFDIVFSMNASVL-------------------RAKAFVNDQLY-------------
>HALR01288533.1:c1753-962
-----------------VRNSR------FW---------------RAVLAEMIGSLFLVLFTSGTLSV------------------WRGAVCGPSDLPDGLTTSSSPVIDTNCLSNQTLFVFNFIQSCMTGVSAMTITWMLFDVS-------GG--HL-SPAVTAA-MLTT--RR------ISLECAVIYFAAQCA------G----SLAACGILVGLFSSRQVGATV-----------I-------------------------PAE------VYSGR-A-----F----------AIEFTLTFFYVFA-F-FATMD---RCRGE------SSS---ASLLAFGGAVTLASVLG---I-KTT---G-ASMNPARSLGPAIVENV----W---------------DKHW----IYWF------GP-LL--------GGSVG-GLLFDIVFSMNASVL-------------------RAKAFVNDQLY-------------
>HALR01295403.1:254-814
-----------------VRSPL------FW---------------RAVFAELAGTLFLVLVGCGSCIT----------------------------------IKEAPNVVQIAI--------CF--G----LSVATMVWCTAHVS-------GG--HI-NPAVTVA-MLIS--RK------VSVARAVLYVFAQCI------G----AIIGAGLLHGVTPGEQRGGLG-------------I--------------T-------APATI-----VHSQQ-A-----F----------GVEFLITFVLVLT-V-FATCD---NKRTD------LNG---SGPLTIGLSVTMCHLFA---V-PYT---G-SSMNPARTFGP-------------------------------------------------------------------------------------------------------------------------
>HALR01303060.1:c2066-1314
-------------SSDGIRTPR------FW---------------QTVMAEMVGTLFLVMIGCGSFVD-----------------------PQHPPSKDNPDAIVAPNALRVAL--------SF--G----LTYGTLVYALRYVS-------GG--HL-NPAVTVA-MLAA--RK------ISILRAVLYLLGQII------G----ALVGAAVLRGVTPSNLQGTLG-----------A-----------------------TLPQHG-----ITAEK-A-----F----------SVEFFATFIFLFV-V-RATGD---SVSGED-NPPA------MRPFVMGLALVAVELYA---V-PIS---G-GGINPARSLGPAAVMGR-------------------MEYHW----VYWF------GP-IL--------GGVLG-AILYEYVFASNASLA-------------------RVKSCLTT----------------
>HALR01312718.1:c71416
-------------MNLRVRNKL----------------------VRQCMAEFLGTMILIMIGDGSVAQ--------------------------YVLSGQAAGPLGINFLSVNV--------AW--G----VAVAMGVYCSAGVS-------GG--HI-NPAVSLA-MAIA--KK------ITMLQCIAYSAAQYF------GAIVGSAVVYGVYYDALNNFDGGARK-----------TEGPK----A--------TAGIWSTFPQEF-----LSTGI-G-----F----------MDQVVGTAILLLC-V-MGITD---QKNAG-----APPG---VVPLAVGTAVLGIGASF---G-FNC---G-YALNPARDLGPRLFTAM----------------------------AGWG-------------------PDPFS-----------------------------------------------------------
>Pdum_8227_c1
----------MGTSLDDLKSPL------FW---------------RAVIAELLGTTFLVLLGAGSCME------------------------WDVDSD------TPPSDLHVAL--------AF--G----LAVATVVWSVGHLS-------GG--HV-NPSVTAG-FLVT--RR------ISL----------------------------------------------------------------------------------------------------------------------------------------------------------------------------------------------------------------------------------------------------------------------------------------------------------------------------
>HALR01320802.1:1-654
-------------------------------------------------------------GAGSCME------------------------WDVDSD------TPPSDLHVAL--------AF--G----LAVATVVWSVGHLS-------GG--HV-NPSVTAG-FLVT--RR------ISLVRAVLFVIAQVL------G----ASVGAGILLGITPKEYRGTMG----------V------------------T------LPHKD-----ISVGT-A-----L----------GVELLITFVFVFT-V-FATTD---EKRKD------LHG---SGPLAIGLAVVVCHLFA---L-RYT---G-ASLNPARSFGVALATQT----W---------------KEHW----VYWC------GP-AI--------GGVMA-ALLYDNVFASNASMD-------------------KAKEYLLASVY-------------
>HAMN01000534.1:c1200-502
----------------KFEEYV-----------------------QPVAAEFLSTAIFVFIATASVVQ--------------------------------------GDIHAIAV--------AH--G----FTIAILVITFGQIS-------GA--HI-NPAVTLG-FIIA--GG------ITWLKAIFYVLAQLI------GGIVGAALTRGMLSFQVAGNTTMYEH----------IKGG---------------G-----HFLGPG-----VSVAE-G-----V----------LGEIALTTILVIV-ILMCAYD--------------SNGTNLLHPLAIGFAIVVDILAA---G-GIT---G-GSMNPARSFGPAVVLSS--------------LSTTLWTNHW----IYWV------GPAI---------GASIA-GLFYRLIFANNQKRL-------------------------------------------
>GBZT01001404.1:121-834
------------SSRTDLKTKK------FY---------------VAVLAEYIGTLLLVLVSCGSIVQ--------------------------GVAD------TQGSTLRIAL--------TF--G----FSVASVVWAIGNVS-------GG--NI-NPGVSIA-FFVT--RR------MSLVSFLFYVIAQVA------G----AITGAAILQALVPSNYNGNLG-----------TP----------------------TFDTNT-----FSVVQ-A-----F----------FVEFLIVFILVLV-V-FASCD---ERRVD------VGG---SVPLQIGVAIAMCHLWA---V-PLT---G-AGMNPARAFGPAVISND------------------IRGSHW----VYWV------GP-LL--------GGMLA-GFVYEFLFAVNATAA-------------------KFR---------------------
>HAMN01005142.1:c1351-608
---------------TDLKTKK------FY---------------VAVLAEYIGTLLLVLVSCGSIVQ--------------------------GVAD------TQGSTLRIAL--------TF--G----FSVASVVWAIGNVS-------GG--NI-NPGVSIA-FFVT--RR------MSLVSFLFYVIAQVA------G----AITGAAILQALVPSNYNGNLG-----------TP----------------------TFDTNT-----FSVVQ-A-----F----------FVEFLIVFILVLV-V-FASCD---ERRVD------VGG---SVPLQIGVAIAMCHLWA---V-PLT---G-AGMNPARAFGPAVISND------------------IRGSHW----VYWV------GP-LL--------GGMLA-GFVYEFLFAVNATAA-------------------KFRGFFTMDYDEKDYD--------
>HAMN01038162.1:322-1044
-------------SSDGIRTPR------FW---------------QTVMAEMVGTLFLVMIGCGSFVD-----------------------PQHPPSKDDPDAIVAPNALRVAL--------SF--G----LTYGTLVYALRYVS-------GG--HL-NPAVTVA-MLAA--RK------ISILRAVLYLLGQII------G----ALVGAAVLRGVTPSNLQGTLG-----------A-----------------------TLPQHG-----ITAEK-A-----F----------SVEFFATFIFLFV-V-RATGD---SVSGED-NPPA------MRPFVMGLALVAVELYA---V-PIS---G-GGINPARSLGPAAVMGR-------------------MEYHW----VYWF------GP-IL--------GGVLG-AILYEYVFASNAS---------------------------------------------
>HAMN01041752.1:372-1058
---------------EEIKSYQ------FW---------------KAVRCEFLVTLLYVFTGCGALAR--------------------------YPEN------PEPSEVKVAL--------AF--G----LSCATLVQCVGHIS-------GA--HL-NPAVTIA-MLVT--RN------ITPLRAFFYIFAQVI------G----GVAGAGILYGVTPPTAHGDLG-------------V--------------T-------RVHPD-----LGLGQ-A-----F----------GMEFMTTFLVVFT-V-FANLE---PKRID-------MG---SRSLAIGLSICLGHLVA---F-QYT---G-ASMNPARSMGPALVMNI----W---------------KDHW----VYWV------GP-ML--------GGIIG-GFTYEYTHDSSGKLQ-------------------------------------------
>HAMN01042043.1:c1755-964
-----------------VRNSR------FW---------------RAVLAEMIGSLFLVLFTSGTLSV------------------WRGAVCGPSDLPDGLTTSSSPVIDTNCLSNQTLFVFNFIQSCMTGVSAMTITWMLFDVS-------GG--HL-SPAVTAA-MLTT--RR------ISLECAVIYFAAQCA------G----SLAACGILVGLFSSRQVGATV-----------I-------------------------PAE------VYSGR-A-----F----------AIEFTLTFFYVFA-F-FATMD---RCRGE------SSS---ASLLAFGGAVTLASVLG---I-KTT---G-ASMNPARSLGPAIVENV----W---------------DKHW----IYWF------GP-LL--------GGSVG-GLLFDIVFSMNASVL-------------------RAKAFVNDQLY-------------
>HAMN01043123.1:221-940
------ERFSMAKSLDDVRSPL------FW---------------RAVFAELAGTLFLVLVGCGSCIT----------------------------------IKEAPNVVQIAI--------CF--G----LSVATMVWCTAHVS-------GG--HI-NPAVTVA-MLIS--RK------VSVARAVLYVFAQCI------G----AIIGAGLLHGVTPGEQRGGLG-------------I--------------T-------APATI-----VHSQQ-A-----F----------GVEFLITFVLVLT-V-FATCD---NKRTD------LNG---SGPLTIGLSVTMCHLFA---V-PYT---G-SSMNPARTFGPAVVANK----W---------------DEHW----VYWC------GP-LL--------GGVIA-GLLYDNVLAANASMKKAR----------------------------------------
>HAMO01047367.1:366-1058
-------------MKEEIKSYQ------FW---------------KAVRCEFLVTLLYVFTGCGALAR--------------------------YPEN------PEPSEVKVAL--------AF--G----LSCATLVQCVGHIS-------GA--HL-NPAVTIA-MLVT--RN------ITPLRAFFYIFAQVI------G----GVAGAGILYGVTPPTAHGDLG-------------V--------------T-------RVHPD-----LGLGQ-A-----F----------GMEFMTTFLVVFT-V-FANLE---PKRID-------MG---SRSLAIGLSICLGHLVA---F-QYT---G-ASMNPARSMGPALVMNI----W---------------KDHW----VYWV------GP-ML--------GGIIG-GFTYEYTHDSSGKLQ-------------------------------------------
>HAMO01047660.1:c1755-964
-----------------VRNSR------FW---------------RAVLAEMIGSLFLVLFTSGTLSV------------------WRGAVCGPSDLPDGLTTSSSPVIDTNCLSNQTLFVFNFIQSCMTGVSAMTITWMLFDVS-------GG--HL-SPAVTAA-MLTT--RR------ISLECAVIYFAAQCA------G----SLAACGILVGLFSSRQVGATV-----------I-------------------------PAE------VYSGR-A-----F----------AIEFTLTFFYVFA-F-FATMD---RCRGE------SSS---ASLLAFGGAVTLASVLG---I-KTT---G-ASMNPARSLGPAIVENV----W---------------DKHW----IYWF------GP-LL--------GGSVG-GLLFDIVFSMNASVL-------------------RAKAFVNDQLY-------------
>HAMO01051430.1:c2331-1513
-------------MNLRVRNKL----------------------VRQCMAEFLGTMILIMIGDGSVAQ--------------------------YVLSGQAAGPLGINFLSVNV--------AW--G----VAVAMGVYCSAGVS-------GG--HI-NPAVSLA-MAIA--KK------ITMLQCIAYSAAQYF------GAIVGSAVVYGVYYDALNNFDGGARK-----------TEGPK----A--------TAGIWSTFPQEF-----LSTGI-G-----F----------MDQVVGTAILLLC-V-MGITD---QKNAG-----APPG---VVPLAVGTAVLGIGASF---G-FNC---G-YALNPARDLGPRLFTAM--AGWGPDPFSFR-------GVNW-----FWI-------PILAPHL-----GAILG-VFLYLLLVGLHHEEDAVEEEKTG-----------------------------------
>HBVW01004012.1:124-768
-----------LRKKLRIENQL-V---------------------REFFAEFLGTFVLIAFGDGSVAQ------------------------NVFGGG------DFGEFLTVNW--------AW--G----IGVMMGAWVAGGVT-------GG--HL-NPAVSLT-MAVL--GR------LPWIKFLVYMSAQYL------GAIAASACIYGVYYDALMEYGGGEKV-----------TGGPN----D--------TAGIYATYPKDY-----LSTAS-G-----F----------GDQVFGTAMLLLC-I-LAITD---NNNMS-----PPRG---MAPFCVGLSVVVIGMSF---G-INC---G-YAINPARDLGPRIF----------------------------------------------------------------------------------------------------------------------
>HBVW01024378.1:c637-213
-------------------------------------------------------------------------------------------------------------------------------------------------------------------------------------VTLVKALFYTLSQCC----G------AAAGSGIVFGLTPASHRDVFG----------P------------------F------QPADE-----LGPFR-G-----M----------FLEVIISTLLFFT-I-LSITD---PRRGV------PYH---MAGLPIGCAVGVDIMCA---M-SYT---G-AAMNPLIAFGPAVITGD-------------------FKHHW----IYWA------GPYF---------GAALAVGLYFG-----------------------------------------------------
>HBVW01028140.1:c1136-360
-----------LRKKLRIENQL-V---------------------REFFAEFLGTFVLIAFGDGSVAQ------------------------NVFGGG------DFGEFLTVNW--------AW--G----IGVMMGAWVAGGVT-------GG--HL-NPAVSLT-MAVL--GR------LPWIKFLVYMSAQYL------GAIAASACIYGVYYDALMEYGGGEKV-----------TGGPN----D--------TAGIYATYPKDY-----LSTAS-G-----F----------GDQVFGTAMLLLC-I-LAITD---NNNMS-----PPRG---MAPFCVGLSVVVIGMSF---G-INC---G-YAINPARDLGPRIFTSM--AGWGTDPFSYW-------DYNW-----FWV-------PVVATHI-----GGLIG-AFIYLLLVGLH-----------------------------------------------
>HBVW01075340.1:c528-31
-----------LEEDAPDKKQT-LLDKVNI-------KPHHKTFIRKFVAEFLCLTIFTFVAGASANS--------------------------------------FNNLEEAT--------AQ--G----LTIALLIVSFGHVS-------GA--HI-NPAVTLG-VLLS--GG------ISIIGALIYWVAQFL----G------SILGGFLVWCVMKNSLYMPLN----------GGTT---------------P------VYHHH-----ATVVQ-A-----F----------LMETFITTILVYT-V-LMTALH---Q---------------------------------------------------------------------------------------------------------------------------------------------------------------------------------
>Hrob_68110
----------SSESVYEVQTSG------FW---------------LSVAAEFVGTMLLVIFGCGSCAY-------------------------------------EAIPLAIAL--------SF--G----LSVSTVVWAIAHVS-------GG--HI-NPAVTMG-FLAT--RK------MSFIKAFMYVVSQMS------G----AIIGAVILNSLYPESTFKGLC-----------T-----------------------PTPKTG-----TSAIV-T-----F----------TVEFLVTFLLVFV-V-FATCD---GQRKG------FAG---SGPLAIGLSVTVGHLMG---M-NLT---G-AGTNPARVFGPAVISGT----F---------------DRHW----AYWI------GP-MA--------AGAVA-GFIYDFLFAVNACTE-------------------KLKAFFTTADYNDADFKK------
>Hrob_95007
----------ARNSLQDLKSVK------FY---------------QALACEFIGTFLLVLVACGSCGR----------------FVVTETEVRTNSTNIVTSKLIPNDLVQISL--------CF--G----LSVATIVWSIAHVS-------GG--HI-NPAVSIA-FFVT--RK------ISFIRFILYAAVQTA------G----AIVGAYILKALTPTGVNDSLG-------------S--------------T-------LLGSG-----VSKAG-G-----L----------FVELFITFVLVFT-V-FATCD---SNRQG------FAG---SGPLAIGLSIAMCHLWA---I-PYT---G-SGMNPARALGSHVASET----------------IKDHPYVW----IYWI------GP-LI--------GGMIA-GLLYDLAFAANAGSS-------------------KFAGFFTADYEDENYDS-------
>Hrob_95422
-------PVHRLEKLGHIKNIY-V---------------------KYFLAEFLGTCLLMLGGCSSSAQ-------------------------FVLSK------GTSSSDGPVW--------GW--G----LSVAMACYATMGVS-------GA--HI-NPAVSFA-FMSV--GR------LSLLGMLMFWLAQY--L----GAFVGALLAYALHYEAINLYDGGKRA-----------ITGQN----A--------TAQIFATYPQPG-----LGVYT-S-----V----------IDQIIGTMVLLIF-V-MAISD---KRNSN-----IPQG---LKPLVVGALVVFVNYSF---V-YNC--MG--AINPARDMGPRMMTLV--VGYGVEVFTI--------YDYF-----FWV-------P--LVMPHV---GAFLG-AHIYQLFIGWHHADD-------------------DDDDITITN---------------
>Hrob_113524
----------MANHCEEIKTPA------FW---------------KAQFAEFFGTAILVFIGCGSTLP---------------------------LEG------MKRHDLEIST--------AF--G----LAVATSVWIFGHVS-------GG--HI-NPAVTLG-FIIA--RR------ISVLKGFFYMIFQCL------G----ALAGAAVLYACVGVNGKSIGA-----------T-----------------------SIISR------MGFME-A-----L----------GVETIITFVLVMT-V-FASCD---VKRRD------LGG---SRPLTIGISVLICHLAA---I-RST---G-ASMNPARSFGPAVIDNY----W---------------QNHW----VYWV------GP-MV--------GGLIA-ATVYEVIFAKDADPR-------------------DFCCFTIEREQPAQHKE-------
>Hrob_154942
---------LPDSHNEIHSAAL-V---------------------KGTIAEFLGTLILVTIGCGTCLA------------------------KDWEKD-------TPTTVQISL--------AF--G----LAVAAVGWCFGHVD-------AG--HA-NPAVTTA-LFVS--RK------ISLVRWIFYVFMQCA------G----AILGADILLKLTPSSVNGTEL-----------GS----------------------PSINVA-----NTAFQ-G-----F----------VVEAFITFVLVLT-I-FTCCD---KNRKE------LHC---IRPIAIGLCVTMCHLFA---L-KYT---G-SSMNPARALGPHVVARE------------------FDPNHW----VYWV------GP-MV--------GGVLA-GCIHEL----------------------------------------------------
>Hrob_168509
------------MSLNDLKKVS------FW---------------TECACELMVSFMLTTVVMFVLVT-------------------------NKKEL------YEPNTTHLGL--------FV--L----AFVFMAIETYGPIA--------C--LL-NPMAAFS-LFLA--GK------ISLARCVIFTILELC------G----GLAGTFFGYLLTPDNRVIPYF-----------D------------------------PSHHG-----MNNWQ-S-----V----------TIEGFFSFNLIFV-V-LSVHG---TEYPR------PLPF--LPNLSIALALAVGLFAA----------------------------------------------------------VYWL------GP-YI--------GGPLA-VLAYKLFAMGKFYKPREA----------------------------------------
>Hrob_176474
----------MGNMCDEVKTAM------FW---------------KAQLAEFLGTAILVFVGCASCLG------------------------DEWSRV------ASPRLVEISL--------AF--G----LAVATSVWIFGHVS-------GG--HI-NPAVTCA-FLIA--RR------ISILKGLFYILFQCL------G----AMTGAGFLYEETNCHQKEV----------------------------------------------------------------------------------------------------------------------------------------------------------------------------------------------------------------------------------------------------------------------------------
>Hrob_177042
----------MERNWKELKSFS------LW---------------KAMLAEMVGTSLLVLFGCGTCIG------------------------HDWQSR-------DPTIVQISL--------TF--G----LTVATIVHCMEHIS-------GG--HI-NPAVTCA-MFIT--RR------VTIVRAVLYIAAQLT------G----SIYGAAILKGITPVVYEGDLG-----------Q-----------------------TSVDET-----LRACPDG-----L----------TVEASITFILVLT-I-FASCE---TNKND------RNG---SAAFSIGFAVAFCHMFA---I-KYT---G-SSMNPARSFGPAVIGGN----W---------------NDHY----VFWV------GP-VL--------GAVIA-GLSYDFIFARNAGVE-------------------KFIHFFTEEDYNGDSKWS------
>Hrob_185178
----------LTRNVRDLKDRV------TW---------------QSALAELLGTCILIVIGTGTCIG------------------------KDWEAN-------TPTIVQISL--------TF--G----LAVATVVRCIGHVS-------GG--HI-NPAVTCA-MLAT--RR------VTLSKAIIYIVSQCL------G----AIIGSAIVMAITPADYMGDLG-----------Q-----------------------TSVSSS-----IKAFP-RA----V----------AVEAFITFVLIFT-I-FASCD---ANRHD------LSG---STPLSIGFAVAFCHMFA---I-KYT---G-SSMNPARTFGPAVVGGT----W---------------EHHW----VYWI------GP-IT--------GAIFA-GLIYEFIFASNATPA-------------------KMRKYFSDPDYVGDRIFV------
>Hrob_185352
----------FKASRRDLATLI------FW---------------RDVSCEFVVSTFLMTVVILILTT-------------------------NDTHA------YQPSTTHFGL--------FA--G----FFIYSLLETWGPIS--------C--LG-HPPAAFC-FMLG--GK------FTVARTVFYTIAETV------G----CATGAGIGYALTPFEKRSTFV-------------A--------------F------NPAKHG-----LSLAQ-S-----V----------FVEAVFTFNLIFC-I-FSVHG---SDYAR------KFPI--LPNLAIGSAIGTAIMAA---G-TFT---G-GFMNPLIAFGPAIVSGD-------------------FTNHW----IYWV------GP-YV--------GGIPA-VFLYKFYHWVKVRHE-------------------RLPKRVVPP---------------
>Hrob_185353
----------LQHSKQDLSTLI------VW---------------RDVFCELMVTSFLMIMVTLVLIT-------------------------NNVEA------YKPGVTHFGI--------FA--G----FFVYMLLEGYGNIS--------C--VA-NPMAAFC-FYLA--GK------FSIAKTILFTAAHVT------GCICGSVIGYELTPAARLAEPGGAFH-----------AF----------------------NPANHG-----LTVTQ-S-----V----------FVEAILSFNLIFV-V-LSLHG---SELGR------PYPI--LPNLAIGIVIGTSIMAA---G-THT---G-GFMNPLISLGPAFLSHD-------------------FKNHW----IYWV------GP-YI--------GGPPA-VYVYKMFVFIKRRND-------------------LMANDVLLESSPRSYISN------
>Hrob_185503
----------ITTNLNDLKSSH-L-----Y---------------RSLVCEFIGTFILIFMGCFSIIT--------------------------WNRS------EPPSLVAIAL--------CF--G----IIIAILATAFGGIS-------GC--HI-NPAVSLG-FLVT--RR------ISLIRFLLYAIVQAA------A----AIAGAKLLYELTPEGPRRELQ----------V------------------V-----VMPLPG-----ISDSN-A-----A----------FVEFFLTFLLMFT-V-YACID---GGKPV------AHG---TAPFIIGLSVTTGVFSA---G-LYS---G-GCMNPIRALGPAVVQNY----W---------------RHHW----VYWV------GP-MM--------GAVVA-ALLYDLLFDTAASLR-------------------KLKLFFTSLDYDANSFYV------
>Hsap_AQP1
-------------MASEFKKKL------FW---------------RAVVAEFLATTLFVFISIGSALG--------------------------FKYPVGNNQTAVQDNVKVSL--------AF--G----LSIATLAQSVGHIS-------GA--HL-NPAVTLG-LLLS--CQ------ISIFRALMYIIAQCV------G----AIVATAILSGITSSLTGNSLG-----------R-----------------------NDLADG-----VNSGQ-G-----L----------GIEIIGTLQLVLC-V-LATTD---RRRRD------LGG---SAPLAIGLSVALGHLLA---I-DYT---G-CGINPARSFGSAVITHN-------------------FSNHW----IFWV------GP-FI--------GGALA-VLIYDFILAPRSSDL-------------------TDRVKVWTSGQVEEYDLD------
>Hsap_AQP2_1
----------------------------MW-------ELRSIAFSRAVFAEFLATLLFVFFGLGSALN--------------------------WPQA-------LPSVLQIAM--------AF--G----LGIGTLVQALGHIS-------GA--HI-NPAVTVA-CLVG--CH------VSVLRAAFYVAAQLL------G----AVAGAALLHEITPADIRGDLA-----------V-----------------------NALSNS-----TTAGQ-A-----V----------TVELFLTLQLVLC-I-FASTD---ERRGE------NPG---TPALSIGFSVALGHLLG---I-HYT---G-CSMNPARSLAPAVVTGK-------------------FDDHW----VFWI------GP-LV--------GAILG-SLLYNYVLFPPAKSL-------------------SERLAVLKGLEPDTDWEE------
>Hsap_AQP3_1
----------MGRQKELVSRCG-EMLHIRY------------RLLRQALAECLGTLILVMFGCGSVAQ------------------------VVLSRG------THGGFLTINL--------AF--G----FAVTLGILIAGQVS-------GA--HL-NPAVTFA-MCFL--AR------EPWIKLPIYTLAQT--L----GAFLGAGIVFGLYYDAIWHFADNQLF-----------VSGPN----G--------TAGIFATYPSGH-----LDMIN-G-----F----------FDQFIGTASLIVC-V-LAIVD---PYNNP-----VPRG---LEAFTVGLVVLVIGTSM---G-FNS---G-YAVNPARDFGPRLFTAL--AGWGSAVFTT--------GQHW-----WWV---PIVSP-LL--------GSIAG-VFVYQLMIGCHLEQPPPSNEEENV----------------------------------
>Hsap_AQP4_isoM1x
--------PLCTRENIMVAFKG-VWTQAFW---------------KAVTAEFLAMLIFVLLSLGSTIN--------------------------WGGT---EKPLPVDMVLISL--------CF--G----LSIATMVQCFGHIS-------GG--HI-NPAVTVA-MVCT--RK------ISIAKSVFYIAAQCL------G----AIIGAGILYLVTPPSVVGGLG----------V------------------T------MVHGN-----LTAGH-G-----L----------LVELIITFQLVFT-I-FASCD---SKRTD------VTG---SIALAIGFSVAIGHLFA---I-NYT---G-ASMNPARSFGPAVIMGN----W---------------ENHW----IYWV------GP-II--------GAVLA-GGLYEYVFCPDVEFK------------------RRFKEAFSKAAQQTKGSY-------
>Hsap_AQP4_isoX1
----------IMVAFKGVWTQA------FW---------------KAVTAEFLAMLIFVLLSLGSTIN--------------------------WGGT---EKPLPVDMVLISL--------CF--G----LSIATMVQCFGHIS-------GG--HI-NPAVTVA-MVCT--RK------ISIAKSVFYIAAQCL------G----AIIGAGILYLVTPPSVVGGLG----------V------------------T------MVHGN-----LTAGH-G-----L----------LVELIITFQLVFT-I-FASCD---SKRTD------VTG---SIALAIGFSVAIGHLFA---I-NYT---G-ASMNPARSFGPAVIMGN----W---------------ENHW----IYWV------GP-II--------GAVLA-GGLYEYVFCPDVEFK------------------RRFKEAFSKAAQQTKGSY-------
>Hsap_AQP5
-------------MKKEVCSVA---------------------FLKAVFAEFLATLIFVFFGLGSALK--------------------------WPSA-------LPTILQIAL--------AF--G----LAIGTLAQALGPVS-------GG--HI-NPAITLA-LLVG--NQ------ISLLRAFFYVAAQLV------G----AIAGAGILYGVAPLNARGNLA-----------V-----------------------NALNNN-----TTQGQ-A-----M----------VVELILTFQLALC-I-FASTD---SRRTS------PVG---SPALSIGLSVTLGHLVG---I-YFT---G-CSMNPARSFGPAVVMNR------------------FSPAHW----VFWV------GP-IV--------GAVLA-AILYFYLLFPNSLSL-------------------SERVAIIKGTYEPDEDWE------
>Hsap_AQP6
----------GGRGWASMLACR------LW-----------KAISRALFAEFLATGLYVFFGVGSVMR--------------------------WPTA-------LPSVLQIAI--------TF--N----LVTAMAVQVTWKAS-------GA--HA-NPAVTLA-FLVG--SH------ISLPRAVAYVAAQLV------G----ATVGAALLYGVMPGDIRETLG----------I------------------N------VVRNS-----VSTGQ-A-----V----------AVELLLTLQLVLC-V-FASTD---SRQTS--------G---SPATMIGISVALGHLIG---I-HFT---G-CSMNPARSFGPAIIIGK-------------------FTVHW----VFWV------GP-LM--------GALLA-SLIYNFVLFPDTKTL-------------------AQRLAILTGTVEVGTGAG------
>Hsap_AQP7_1
--------SKMVSWSVIAKIQE-ILQRKMV---------------REFLAEFMSTYVMMVFGLGSVAH-------------------------MVLNK------KYGSYLGVNL--------GF--G----FGVTMGVHVAGRIS-------GA--HM-NAAVTFA-NCAL--GR------VPWRKFPVYVLGQF--L----GSFLAAATIYSLFYTAILHFSGGQLM-----------VTGPV----A--------TAGIFATYLPDH-----MTLWR-G-----F----------LNEAWLTGMLQLC-L-FAITD---QENNP-----ALPG---TEALVIGILVVIIGVSL---G-MNT---G-YAINPSRDLPPRIFTFI--AGWGKQVFSN--------GENW-----WWV---PVVAP-LL--------GAYLG-GIIYLVFIGSTIPRE-------------------PLKLEDSVAYED------------
>Hsap_AQP8_isoX1
--------SVGGRWRVSWYERF-V---------------------QPCLVELLGSALFIFIGCLSVIE----------------------------NG------TDTGLLQPAL--------AH--G----LALGLVIATLGNIS-------GG--HF-NPAVSLA-AMLI--GG------LNLVMLLPYWVSQLL------GGMLGAALAKAVSPEERFWNASGAAF-----------V----------------------TVQEQGQ-----VAGA--------L----------VAEIILTTLLALA-VCMGAIN--EKTKGP------------LAPFSIGFAVTVDILAG---G-PVS---G-GCMNPARAFGPAVVANH----W---------------NFHW----IYWL------GP-LL--------AGLLV-GLLIRCFIGDGKTRLILKAR--------------------------------------
>Hsap_AQP9
----------GAEKGKSFKQRL-VLKSSLA---------------KETLSEFLGTFILIVLGCGCVAQ------------------------AILSRG------RFGGVITINV--------GF--S----MAVAMAIYVAGGVS-------GG--HI-NPAVSLA-MCLF--GR------MKWFKLPFYVGAQF--L----GAFVGAATVFGIYYDGLMSFAGGKLL----------IVGEN----A---------TAHIFATYPAPY-----LSLAN-A-----F----------ADQVVATMILLII-V-FAIFD---SRNLG-----APRG---LEPIAIGLLIIVIASSL---G-LNS---G-CAMNPARDLSPRLFTAL--AGWGFEVFRAG-------NNFW------WI---PVVGP-LV--------GAVIG-GLIYVLVIEIHHPEPDSVFKAEQS----------------------------------
>Hsap_AQP10_1
------FTQAPAEIMGHLRIRS-LLA-------------------RQCLAEFLGVFVLMLLTQGAVAQ------------------------AVTSGE------TKGNFFTMFL--------AG--S----LAVTIAIYVGGNVS-------GA--HL-NPAFSLA-MCIV--GR------LPWVKLPIYILVQL--L----SAFCASGATYVLYHDALQNYTGGNLT-------------VTGPKETASI-----F-----ATYPAPY-----LSLNN-G-----F----------LDQVLGTGMLIVG-L-LAILD---RRNKG-----VPAG---LEPVVVGMLILALGLSM---G-ANC---G-IPLNPARDLGPRLFTYV--AGWGPEVFSA--------GNGW-----WWV-------P-VVAPLV----GATVG-TATYQLLVALHHPEG-------------------PEPAQDLVS---------------
>Hsap_AQP11
-------LQDTCTSLGLMLSVV-LLMGLAR-------VVARQQLHRPVAHAFVLEFLATFQLCCCTHE---------------------LQLLSEQHP------AHPTWTLTLV--------YF-------FSLVHGLTLVGTSS--------------NPCGVMM-QMML--GG------MSPETGAVRLLAQL--V----SALCSRYCTSALWSLGLTQYHVSERS-----------F---------------------ACKNPIR------VDLLK-A-----V----------ITEAVCSFLFHSA---LLHFQ---EVRTK------------LRIHLLAALITFLVYAG---G-SLT---G-AVFNPALALSLHFMCFD---EA--------------FPQFF---IVYWL------AP-SL--------GILLM-ILMFSFFLPWLHNNHTI-----------------------------------------
>Hsap_AQP12A
------------ATFALCEAAR-RASKALL---------------PVGAYEVFAREAVGAVQLGPCCL------------------------------------EMRTLVELGP-WAG----DF--GPDLLLTLLFLLFLAHGVT-----LDGA--SA-NPTVSLQEFLMA--EQ-------SLPGTLLKLAAQG--L----GMQAACTLMRLCWAWELSDLHLLQS--------------L--------------M-----AQSCSSALRT---SVPH-G-----A----------LVEAACAFCFHLTLL---------HLRHS------PPA---YSGPAVALLVTVTAYTA---G-PFT---S-AFFNPALAASVTFACSG---HT--------------LLEYV---QVYWL------GP--LT-------GMVLA-VLLHQGRLPHLFQRN-------------------LFYGQKNKY---------------
>Hsap_AQP12B
------ATFALCEAARRASKAL------L----------------PVGAYEVFAREAVGAVQLGACFL------------------------------------EMRTLVELGP-WAG----DF--GPDLLLTLLFLLFLAYGVT-----LDGA--SA-NPTVSLQEFLMA--EE-------SLPGTLLKLAAQG--L----GMQAACTLTRLCWAWELSDLHLLQS--------------L--------------M-----AQSCSSALRT---SVPH-G-----A----------LVEAACAFCFHLTLL---------HLRHS------PPA---YSGPAVALLVTVTAYTA---G-PFT---S-AFFNPALAASVTFACSG---HT--------------LLEYV---QVYWL------GP--LT-------GMVLA-VLLHQGRLPHLFQRN-------------------LFYGQKNKY---------------
>Hsap_sp_AQP0
--------------MWELRSAS------FW---------------RAIFAEFFATLFYVFFGLGSSLR--------------------------WAPG-------PLHVLQVAM--------AF--G----LALATLVQSVGHIS-------GA--HV-NPAVTFA-FLVG--SQ------MSLLRAFCYMAAQLL------G----AVAGAAVLYSVTPPAVRGNLA-----------L-----------------------NTLHPA-----VSVGQ-A-----T----------TVEIFLTLQFVLC-I-FATYD---ERRNG------QLG---SVALAVGFSLALGHLFG---M-YYT---G-AGMNPARSFAPAILTGN-------------------FTNHW----VYWV------GP-II--------GGGLG-SLLYDFLLFPRLKSI-------------------SERLSVLKGAKPDVSNGQ------
>Ipul_QED21987.1
-----------AHLKFNIRDYK------LW---------------RAIVAEFVGTFLLVFIGCLSVLP-------------------------SEADD------NLDNLVVPGL--------CF--A----AIIFTLIHCIGPTS-------GC--NI-NPVVTFA-LVLL--GR------CHWAKGLLYLPAQVL----G------GIAGALLLWGVSPPDWCDAGH----------MCM----------------T------RVNQD-----INCFQ-A-----V----------IIETVATGVLVLI-V-TVISD---PDPMK-----DFEG---FPSLAGAMAVLAAVYSA---A-PFT---G-ASLNPARSFGPALVKMN-F------------------ENHW----VYWV------GP-TL--------GAFVA-VFTYQLLLEPAIHHEDKSEDTELKLEPTAVFNIERKTPTEDNNM--------------
>Ipul_QED21989.1
----------VLHVRIPLRHLG------LW---------------RAVAAEFIGTFLMVAMGCLAVFP-------------------------SEVNP------DLDNLIVPGL--------AF--A----GIIVTLIHVIGPTS-------GC--NI-NPAVTLA-LVVI--RR------CHPLKGILYFVAQIL----G------GIVGSYFLYLLSPYEWCENAH----------LCM----------------T------RVKPV-----INCAQ-A-----V----------GVEVVTTGVLVLI-V-MVISD--PDPHKD------FEG---FPSLAGGIAVMTCVYAA---A-PYT---G-ASLNPARSFGPALVNWE----W---------------ANHW----VSWV------GP-LL--------GSVCA-VGVYKLVLEQGIHQNDP-----------------PPPEYSTERRDNGAEEGF------
>Ipul_QED21991.1
----------MRVGFEELKDVQ------LY---------------RGAVGEYVCTMLYMLHTMNSCWD--------------------------WDHS------LLA----IAA--------TT--G----LAVAVNICMFFHVS-------GA--HM-NPAISLG-FLAN--GS------ISLVTFASYVIAQLL------G----ATSGAAIVNMSQCWKAAGDAT-----------CGM---------------------VTPDAE-----SPISA-V-----V----------ALEALFTCFLMLQ-T-LSSAA-DLRHRFS------VPG----MAAVIGATVSFGILIL---G-PVT---G-AVFNPARYTGPAVVSRD-------------------VGLVW----VYWV------GP-MA--------GSLLA-VPLYIRVLRPEDGTPGE-----------------------------------------
>Lana_XP_013382159.1
----------AVRSLQELTSLG------LY---------------RSALAEFVGTLFLVFVACGSVTG-----------------------------------RTAPSIVQVAF--------TF--G----LSVATVVWAIAHVS-------GG--HV-NPAVTVA-MVTT--RR------ISVARAVLYVIMQLL------G----AAAGAGLLKAVVPYSSINNP--------------R--------------G---LGVTTVDGE-----VTAGQ-A-----L----------GIEFLITFVLVFT-V-FATCD---GRRSD------LSG---SGPLAIGLSVTMCHLFA---I-QYT---G-SSMNTARSFGPALVQGE----W---------------SKHW----IYWF------GP-IL--------GGMAA-GLLYDFVFAADACKN-------------------KFKQYLTNWKYDPDTFSE------
>Lana_XP_013382376.1
----------YKWGFKEVKTPA------MW---------------KAVAGEFIGTAILLFTHCQLTIR--------------------------WPRF-----PEDGNIVQNAL--------GT--G----FTVASIIEGFGHLS-------RA--VV-NPAITLS-FVIA--RK------VSPTRGLFYVLAQLL----G------GIAGTGLSWLVTPTERVGNFG-----------A-----------------V------FVHPD-----ITLWQ-G-----F----------LMETCLTFMLAFV-N-LASID---DRLRP------VN----MPSVAVGLLVCVMVFTG---A-TQT---G-ACMNPAVAMGPHVILNQ---GWM-------W------AQHW----LYWV--A----P-FT--------GSAIA-TVLYMFFFTWGVKSL-------------------EFPDGDKEADPYAETRNEL-----
>Lana_XP_013390337.1
----------KFVGTDEVKTVK------FW---------------KSVTAEVLSTAIMMIVQCSVPLK--------------------------WPGN-----NDSGTTVQIAL--------GM--G----FVVMCMIEAFGHIS-------GA--QM-NPSVSIA-MLIA--RK------ISLLKAIFYIIAQCS------G----AFLGSGLIYIITPANATGGLA----------T------------------T------TVNRD-----MTPAQ-G-----M----------VVEMYLTFMLVFV-I-FGATD---SRKKI--------T---MPSLVIGMAVAMNICTG---I-NHT---G-ASMNPARSLGPAVYVNI----W---------------TDHW----VYWA------GP-IS--------GAILA-TLAYNFGFVLHCTKKEKELEEEKKYAETLPDPTVIERVCGRYCGTLNSG---------
>Lana_XP_013391176.1
----------MATSAEDIRSPG------LY---------------RALLAEMLGVLFLVLVACGACTN-------------------------VKAQQ---------NLITISV--------CF--G----LSVATLVWCIANVS-------GG--HI-NPAVTIG-FLVT--RK------ISIVRALFYFVSQLV------G----GIAGAAILMGLTPTEYRASLG-----------T-----------------------TQLTQG-----VSVGQ-G-----F----------GIEFMATFVLVFT-V-FATCD---SNRND------LSG---SGPLAIGLSVAMCHLWA---V-PYT---G-AGMNTARSFGPAVIFGG--PAW---------------DNHW----VYWV------GQ-LL--------GGVVA-ALLYDLLFAVNSSVD-------------------KLKSCGTSRHYNESDTYAV-----
>Lana_XP_013392640.1
----------KPIGINEFRNPL------FY---------------RAFAAEFIGTLLLVLVGCGAITG---------------------------DRS------PVVAQLQISL--------VF--G----FTVGTIVWIFGNSS-------GG--HI-NPAVTVA-MWAV--GN------ITFVKAVFYIVAQVT------G----AVGGAALLNVLTPANATDGG------------KKL-------------------GANLLSPG-----VTVSQ-G-----V----------GIEIFCTLVLVFT-V-FAACD---GSRTD------LSG---SRPLSIGIAVTMAHLYA---H-EYT---G-CSMNPARSLGPALISDT----W---------------TNHW----VYWV------GP-LV--------GGLIA-GFLYEFIFAEDASVK-------------------KLKRYLACRCRSLLEEGEESS---
>Lana_XP_013408467.1
-----------MRWKTNPKVLT-----------------------AQCLAEFMGTMIYVYVNVMSVGT---------------------------------------GATGVAV--------AS--G----LLYTLMILGPGQLS-------GG--IF-NPAIGLG-FFIASAGQ------IKIITFLAFLLSELL------GGLAGAALVRICLTSADYSNATMTEG-----------VLS------------------LNLATAGIG------GG---------F----------MIESILTFCLAMA-V-YVTLA--NGDWKQ------HAG---WGPVAVGAAVCICTLCG---Y-DAT---G-ACMNPARALGPAVIASF--YAD--------------VNIAWAYHYIYWI------GPGV---------GAVTA-AIIYRVLHFLSDQEK-------------------QEEDSYQKYEELQDVLKTSESYSS
>Lana_XP_013417580.1
-------MSAEKEHLINESGGE-ATEQDVV-----------EKYVLPGCAEFVATLLFVFVGCMAAVG-------------------------TGSGP----------IVNVAL--------AH--G----LTIALVVASFGHIS-------GA--HV-NPAVTLG-IVIA--GG------ITLPVAVVYLFAQLL------G----GMVGAGFVRLLSPVELFNMTN-----------GGA-------------------QTINPSV------VTWGT-A-----I----------GCEIFLTIVLVFT-ILMVAVD--SKTNKT------------LAPIIIGVAVVVCILAG---G-WLS---G-ASMNPARTFGPAVAVTS------------------YNPDIWKYHYIYWV------GP-FL--------GACVS-GLLYRLVFASPDKRVWRR----------------------------------------
>Lana_XP_013417896.1
----------FTEVKKELGNIE------FW---------------RAVISECIATLLYVLLGCASTLRWDVYAQNATSDVSSGYVSNAGDAGTTEATSQWTHETLTANSSHDANFYIVRVALCF--G----LAYTTLQVCFGHIS-------GG--HL-NPAITIA-TVVT--SK------ISVVRGIGYVLAQCG----G------SIAGAALLYGLSSTAVRGHMG-----------V-----------------T------KLAAG-----LTLEQ-G-----L----------GMEIVTSFLLVFT-L-FSASE---SSRS-D---SL------SSSVAMGAVVTMMHLAT---V-QFT---G-CGINPARSLGPSFITNY----W---------------ENHW----IYWL------GP-CL--------GGIVA-GILYKYIFDPRKTAP--QRSSGVQESQDSDDGTFNYKRCKFRDSNSSKKSPKFSSRSG
>Lcha_H2ZUR1
------KVVAKVKTFLRIKNKT----------------------LREALAEVLGTFIMMLFGLGSVAQ------------------------VIIGGG------KNGEYLSINL--------SF--A----MGVTMGIHMAGGVS-------GA--HL-NTAVSFT-MCIL--GK------LCWRKLPIYTLAQF--F----GSFLAAGLVYFLYYDALHEYCGGNLT----------VTGPK----A---------TAEIFSTYPAPY-----LTLSN-G-----F----------LDQVVGTAVLLIG-I-LAIND---QKNNP-----ALNG---TQGLSVGLLVLVIGMSM---G-MNC---G-YAINPARDLPPRIFTAI--AGWGLEVFRA--------GNNW-----WWV-------PIVAPLV-----GSVIG-ACIYQIFIEGHHKPE-------------------PEGNSSIEF---------------
>Lcha_H3A425
-----------------------------------------------------------LFGCGALAQ------------------------VVLSNG------SHGQFLTVNL--------AF--G----FAATLGVLIAGQIS-----ETGA--HL-NPAVTFA-VCLL--AR------EPWIKFPVYSLAQI--L----GGFLASGIIFAMYFDAIWLYGNNQLI-----------VMGPK----G--------TAGIFATYPSEH-----LTLLN-G-----F----------FDQLIGTAALVLC-I-LAIVD---PHNNP-----IPRG---LEAFTIGFVVLNIGLAM---G-FNS---G-YAVNPARDFGPRLFTAV--AGWGTEVFSA--------GGHW-----WWV-------PIVAPLL-----GAVLG-VLVYQLMIGVHFEPETPSTAPENV----------------------------------
>Lcha_H3ACF7
---------LTVLICEGGRRTA-------K---------------RFLSGRVYCSFLVELVSTFQLCA------------------------CTQELR------LLGEDGRLEP--------KV--G----LTLTYVITVVHALT------FDG--AVCNPSGALE-QLYR--KH------ASCKGVTLKIVCHF--L----AAVGAKLYAVHTWSLGMSDLHLRHK------------LTG-------------------YACVSGIH-----TTLLK-G-----A----------TVELACAFTLQTTLIKLHNWE--TKYKVH----------------LIAAVITFLVYAG---G-SLT---G-AVFNPALAYSLHFHCKG--------------------NTFLQYAFVYWV------GP-IV--------EPVAT-IITFKVPKNISYLIGSPPVYSD------------------------------------
>Lcha_H3ADX4
--------PLCTKESIMVAFRG-IWTQTFW---------------KAVSGEFLAMLIFAFLSLGSTIS--------------------------WSEN--------QQLVLMSL--------CF--G----LSLATMIQCFGHIS-------GT--HI-NPAVTIS-LVCI--KK------LSLAKAIFYVAAQCL------G----AVVGAGLLYLVTPADRVGNLG-----------A-----------------------TLVNSS-----LSAGQ-G-----L----------LIEIIITFQLVFN-V-VASSD---TKRND------VKG---SIALAVGYSVTIGHLFA---I-NYT---G-ASMNPARSFGPAVIMGI----W---------------DNHW----VYWV------GP-LM--------GGISA-AALYEYLYCPDPELK------------------CLLKEVLAKATKPSGGKH-------
>Lcha_H3ADX5
--------PLCTKESIMVAFRG-IWTQTFW---------------KAVSGEFLAMLIFAFLSLGSTIS--------------------------WSEN--------QQLVLMSL--------CF--G----LSLATMIQCFGHIS-------GT--HI-NPAVTIS-LVCI--KK------LSLAKAIFYVAAQCL------G----AVVGAGLLYLVTPADRVGNLG-----------A-----------------------TLVNSS-----LSAGQ-G-----L----------LIEIIITFQLVFN-V-VASSD---TKRND------VKG---SIALAVGYSVTIGHLFA---I-NYT---G-ASMNPARSFGPAVIMGI----W---------------DNHW---WVYWV------GP-LM--------GGISA-AALYEYLYCPDPELK------------------CLLKEVLAKATKPSGGKH-------
>Lcha_H3AEK5
-------------MAREFQQKV------FW---------------LAVVAEFLAMTIFVFIGIGSAIS--------------------------FQVVPTTNVTAVQDNVKVSL--------AF--G----LGITTMAQSVGHVS-------GA--HL-NPAVTLG-LLVS--SQ------ISILKALLYMLAQVL------G----AIVASAILHAVSPNKHVLGLN-----------Q-----------------------LAMNL-------SPGQ-G-----I----------VFELIITFQLVLC-V-LATTD---KRRTD------LTG---SAPLAIGFSVTLGHLIA---ISQHA---F-VGLQLSTHFSLARKCRQ----F---------------SSLL----IYWV------GP-MI--------GGLAA-SLIYDFILAPRSCDL-------------------SDRMKVWASGEMEEYQLE------
>Lcha_H3AXY4
--------MLDGKKESSEKPNE-PNLFEKY--------------VQPCVAEMVGVTLIVSLGCTSVIE--------------------------NVAS--------AGRVQPAL--------AH--G----LAVGLSVAIYGEIS-------GG--HF-NPAVSLT-AFLL--GA------LDRIMLLPYCVSQLF------GGIIGGSLAKAMTTHGSYVNASGGAF-----------D-----------------------VVTSNE------QIGR-A-----V----------VAEIVMTTLLVIT-VCMAAIN--NHSKTP------------LAPLCVGFTVAVDILAG---G-DIS---G-ACMNPARAFGPAVVSGH----W---------------DYHW----IYWI------GP-LS--------GSLVV-AAIVRLLLGDRKLRLILK----------------------------------------
>Lcha_H3BBE0
-----------LIRRKWTLSFL-----------------------RAILAEFLGTAVFVFASLASTII----------------------WNQIPLNIQMQKAHSSDNPVHISL--------TF--G----ISVAVMSYCMGPIS-------GA--HL-NPAVTSA-LLAG--LR------ISPIKAVSYIFAQVL------G----AITASGFLYGLTPGQYRGNLG-----------I-----------------------NSLSPG-----VTQLQ-A-----V----------GIEMAVTFQLVLC-V-FASSE---RKKD-------LAN---CIHLVVGLSVTLGHLVA---I-GYT---G-CSMNPARSLGPAVIISN-------------------YKNHW----IFWM------GP-LA--------GGLLG-TILYDFILAPRWKSF-------------------TDWQKMLKMGLKEESD--------
>Lcha_H3BF11
----------NTNMLWELRSPS---------------------FIRAVFAEFLATMVFVFFGVGSALS--------------------------WSED-------PLNILQVSL--------SF--G----FTIATMVQGVGHIS-------GA--HL-NPAVTLA-FLFG--SH------ISLLRALLYIAAQVL------G----GMAGAAVLYGVTPPSVRGDLA-----------I-----------------------NKVQPG-----VAPGH-A-----L----------VVEMILTFQLILC-I-FATTD---DRRTG------CLG---SPSLSIGLSVTLGHLFG---I-PFT---G-TSMNPARSFGPAVVVRK-------------------FSYHW----IFWV------GP-IV--------GAIVA-ALLYNFILFPRKRNF-------------------LESIAILKGTLYPEDEDE------
>Lcha_H3BF34
-------------MLGELRSLAFV---------------------RAVFAEFSATMVFVFFGAGSALS--------------------------WSTA-------PLNTLQISL--------AF--G----LAIATMVQGVGHIS-------GA--HL-NPAVTLA-FLFG--SH------ISMLRALFYITAQVL------G----GMAGAAVLYGVTPPSVRGDLA-----------I-----------------------NNLHPE-----VKSGH-A-----F----------VLEAILTFQLVLC-I-YATTD---DRRTG------CLG---SQALAIGFSVTLGHLIG---I-PFT---G-TSMNPARSFGPSVVVGK-------------------FPHHW---WVFWV------GP-II--------GGVVA-GQLYDLVLFPRIKKS-------------------LERLSVLIGHFPDRDKDE------
>Lcha_H3BIC5
-----------PLTSQELKSRQ------FW---------------RCVLAELAGTLILVSVILGASFP---------------------------SQE------KAPCLLQPAL--------AA--G----LSAVSLVHCFGDIS-------GA--QV-NPAVTLA-FLCT--RK------LDFLRCISYLLAQCL------G----AMLGSGLLYLVLPVNSTGGHM-----------V-----------------------NRINHA-----GNAGQ-A-----L----------GMEIFSTFQLVFT-I-FAVED---HRRRE------VGE---PGSLAIGFSLVAGILAA---G-NIS---S-GSLNPARSLGPAILTGI----W---------------EHHW----VFWI------GP-VL--------GAVLA-GVSYEFFF--------------------------------------------------
>Lcha_M3XHS6
----------DARDKKSFKDKF-VLRNRLV---------------KESLSEFLGTCLLIVFGCGSIAQ------------------------SVLSHE------SMGGFLTINI--------AF--P----MAVTMAIYVGGGVS-------GA--HI-NPAVSFA-MCIV--GR------LNWLKLPFYIVAQM--L----G----AFVGAGAVFGIYYEALMTYTG-----GVLTVTGPN--------------ATAQIFATYPSPF-----LSIASG------L----------IDQIIGTSLLLVC-I-FGIFD---NKNNG-----VPKG---LEPIAVGLCIMVLGLSM---T-LNC---G-CAINPARDLGPRMFTAV--AGWGTEVFSA--------GNNW-----WWV---PVVGP-MI--------GAAVG-CFIYVMFIELHHLDP-------------------LDESTGDND---------------
>Lcha_M3XLI8
---------LTVLICEGGRRTA-------K---------------RFLSGRVYCSFLVELVSTFQLCA------------------------CTQELR------LLGEDGRLEP--------KV--G----LTLTYVITVVHALT------FDG--AVCNPSGALE-QLYR--KH------ASCKGVTLKIVCHF--L----AAVGAKLYAVHTWSLGMSDLHLRHK------------LTG-------------------YACVSGIH-----TTLLK-G-----A----------TVELACAFTLQTTLIKLHNWE--TKYKVH----------------LIAAVITFLVYAG---G-SLT---G-AVFNPALAYSLHFHCKG--------------------NTFLQYAFVYWV------GP-IV--------GLISS-VILFDKIVPLLFPQNFTTTHKK------------------------------------
>Lgig_V3Z755
----------IKKIALKLRVKN--------------------ELAKDVLAEFFGTFVLCSFAIGASCQ------------------------YVLTRQ------KLASFLTLNL--------AN--G----VGLVFGVYTAGGVS-------GA--SL-NPATTIA-LCLH--GL------MDWYKFPFYTIAET--A----GAFFAAAVQYRVNIDMLNAYDGGNRS----------TYGPN----A---------TAGMFSTFPNPD-----VSTMN-C-----L----------WDQIWSTFLLIVC-V-FAVID---KKNFM----PLDKG---LLPISFGSIVFGIGACW---A-GNC---G-YPLNPSRDLGPRLFTAI--AGWGIEPFSYR-------NYNW-----FWV---PIVGP-CI--------GASLA-YFGYMLFIELHWEAEEGEEPEKVE----------------------------------
>Lgig_V3ZK38
----------------------------LW---------------RSLAAETFGTLVIVLLGCGTWIT--------------------------WSSH--------PNLVQISL--------TF--G----LTVATMVWVFTHIS-------GG--HV-NPAVTLA-KLVT--RR------VSIVRGILYIIAQCL------G----GVLGAGILFGLTPPHKRTDLG-----------AT----------------------AKLGES-----VTAAQ-G-----F----------GIELLVSFVVVMA-V-FASND---TKRRD------LRG---SQPLTIGLAVMVCHLFA---I-PYT---R-CGLNPARSFGPSLVMGI----W---------------SNHW----VFWI------GP-LI--------GGVIA-GILYEFVF--------------------------------------------------
>Lgig_V3ZP04
----------MESIFQAIRRFS------YW---------------KAVKCEFLLTMFYVLIGCASTIP------------------------TDIHNK------QSVNELKVAF--------AF--G----ITCLTLMQCFLPIC-------GP-AQM-NPAVTIA-MLCT--RR------VHVITSFIHILAQCV------G----GLAGAGILYGVTPARKHGHLG-----------V-----------------------TFVHND-----IGRGQ-A-----F----------GIEFITTFIMTFA---YYSGH---DNPGI------FGG---FQAAPVGLSIIMGHTLG---W-QFT---G-ASMNPARSLGPAIVCNE----W---------------SDHW----VYWI------GP-VL--------GAILG-GITYEYTTGGGPEIK-------------------HLRRTSSLGMMNTETRGS------
>Lgig_V3ZVP6
---------MSIYKKLRVKNEL-------A---------------RDILAEFLGTFVLVSFAIGASCQ------------------------YVLTRQ------TLASFLTLNF--------AN--G----LGLVFGIYTAGGIS-------GA--SL-NPAATIA-LCMH--GL------IEWYKWPFYTIAEL--A----GAFLAAAVQYGVNYDMLNAYDGGNRT-----------TVGPT----A--------TAYVFSTFPNPD-----VSTLN-C-----F----------FDQVWGTFVLLAC-T-FAIVD---KRNFM----PIDKG---LLPLSLGSIVFAIGTCW---A-GNC---G-YALNPARDLGPRIFTAI--AGWGIEPFSHR-------NYNW-----FWV---PIAGP-CV--------GAILA-YFVYMLFIELHWEPEEGEEKVETI----------------------------------
>Lgig_V3ZVR0
SKIFEETVEHGIQKSKMFEEED-HNTNENN-------VGCYDRFFRPCVVEFMASLLFVCLGCMSVQN------------------------PLGANI------PLPSAVAVSL--------CH--G----FLAAALITIFGNVS-------GG--HF-NPAVTLG-CVIS--RA------LNPLLGLFYFLSQIV------GSIAGAFIARAILPKESYVAIAGGAH-----------I------------------------LTAVG-------PGK-G-----I----------VCEMILTALLVFT-VLHSFVN---DRPKD------SNL---LGPIAVGFALTASLLAG---I-GIT---G-GSVNPIRSFGPAVALSS------------------ISTDAWTHHYVYWV------GP-IC--------GSIIA-SLFFILLTADAGKRCCLQTKK-------------------------------------
>Lgig_V4A5I3
----------------ELKTLN------LW---------------RAVFAEFLATMLFVFLGCAATLT------------------------------------GTGTAKEVKI--------AFTFG----LAIMAMIQMIGHVS-------GG--HV-NPAVTVA-MTVA--MK------SSVIRAVLYVFAQSG------G----AIVGAFILKGVTPSVFHDNLG-------------V--------------N-------DIAG------ITSAQ-G-----F----------GIELILTFVLVIV-I-FGTTD---GDRPA-------FG---SQALLIGLTVTLGHVSS---I-SFT---G-ASMNPARSLGSAVASNS----W---------------DNHW----IYWV------GP-IL--------GGVLA-ALVYKLILSP------------------------------------------------
>Lgig_V4A7E8
-------------MRVEIRTIE------FW---------------RAVISECLGTMLYVLLGCSSTLS------------------------CGTTMD------PTNQIVLVSL--------CF--G----FTLATLVQCFGHIS-------GA--HF-NPVVSLA-MVLT--CK------VTPLRGIMYSIAQCG----G------SVAGAALLYGITPEVCHGHGQ----------MAI----------------T------SLMPG-----LNIWK-A-----F----------GIEAILTYILVFS-V-FATID---PNRRE-------LG---SKPLAIGLAAALCHFAG---V----------SLGFAVDHDPLGVLTH--------------------DLA--------------------------------------------------------------------------------------------
>Lgig_V4AIJ5
------------VPKGESNIPL-VSIFETY--------------VRPCIAEFVGVSFFVFIGTMVVQD----------------------SSGLPDKD------FRANAVAIAL--------CH--G----MTIAVLVIALGSIS-------GA--HV-NPAVTLA-IAIC--GE------IKPLLAVCYFFSQIV------GGMVGAAFTRAVLPDSMYTQFGGGAH-----------DLA---------------------TTEHVG------EA---------I----------LCEMLLTTVLVLV-ILLVAVD--PRTKTE------------LAPLAIGMAVTVDIFAG---I-FVT---G-ASMNPARSFGPAIAMTV------------------FKNAIWKHHYVYWI------GPAL---------GSILA-ALIYKLGLGSASKRL-------------------------------------------
>Lgig_V4AZ69
----------LMEEIDDLRKPS------FW---------------KAVVAEFLGCFFLLIFAVGAGLH--------------------------EEGT------RGHGSVHNIL--------AS--G----FTIAVLISVFLTVS-------GA--HV-NPAVSIG-FAVN--RQ------ISFVRFIFYSIAQAG------G----SVAGTALLKAITPASKIGNLG-----------L-----------------------VLPAKH-----VTAEQ-A-----L----------YTEIIITFFLLFA-I-FALID---KDRND------VKG---SIPFMVGLVVCVNIFYG---S-NTS---G-AAMNPIRAFGPAVITGN-------------------LQQHW----IYWA------GP-LI--------GGAAG-AFVYDKIFSVASSNS-------------------GIKSCCLGSESYEAVKTS------
>Lgig_V4B1U8
----------MVTSLDDIQSVK------FW---------------KAVIAEFLGTMLLVLVACGSCIT--------------------------LGKA------TAPTITQISL--------CF--G----LSVATIVWNIAHVS-------GG--HI-NPAVTVG-MFAA--RK------ISLARACFYVLFQLV------G----SIVGAGLLMAMTPVEKHGTLG-----------M-----------------------TLVSDK-----INIGQ-A-----V----------GIEFFITFILVFT-V-FASCD---SKRKD------LNG---SIPLTIGLSVTMCHLFA---I-QYT---G-SSMNTARSFGPAVIMAV----W---------------DHHW----VYWL------GP-IL--------GGAVA-GILYDHVFASNSSLQ-------------------KVKACLLTSAYDDDKYQA------
>Lgig_V4BDI9
----------IKKIALKLRIKN--------------------KLAKDVLAEFFGTFVLCSFAIGASCQ------------------------YVLTRQ------KLASFLTLNL--------AN--G----AGLVFGVYTAGGVS-------GA--SL-NPATTIA-LCLH--GL------MDWYKFPFYTIAEL--A----GAFLAAAVQYGVNYDMLNAYDGGNRS----------TEGPN----A---------TAGMFSTFPNPD-----VSTLN-C-----L----------FDQIWATCLLIVC-V-FAVID---KRNFM----PIDKG---LLPLSLGTIVFGIGSCW---A-GNC---G-FPLNPARDLGPRLFTAI--AGWGIEPFSHR-------NYNW-----FWV---PIVGP-CI--------GASLA-YFVYMLFIELH-----------------------------------------------
>Lgig_V4CLK0
-------------------------MSSEW----------------IINFNSLVQKTSQTFGNGSVAQ------------------------VVLSKG------TAGGPETIYW--------SW--G----LGVTMGVYVAGGIS-------GA--HL-NPAVTLT-MACL--KK------TSWKRVPFYMLAQYL------GAFIASVMVFVVYLDSINNYDGGIRA-----------VIGDK----S--------TAGIWSTYPQSH-----LSTIN-G-----F----------GDQIFGTALLLIC-V-LAVTD---RKNMK-----PDSG---LVPLSIGLIVVVIGMTF---G-YNC---G-YAINPARDLGPRIFTAI--AGWGEEPFSFR-------NYNW-----FWV-------P--VIGSHI---GALVG-AAIYQLCVGLHWPLD-------------------QNDEILKIP---------------
>Lrub_COMP64
----------IRDNFEELRSWP------VW---------------RAMVAEFIGTLMLVFIGCGACIG------------------------GAWSDL------DDPTVLGIAL--------AF--G----LIVATMIWSFGHVS-------GG--HV-NPAVTFG-FLVA--RR------ITIVRAALYIISQCA------G----AIVGCGILKGLSPHNSNETFG----------L------------------T------VVWKQ-----ITPGQ-G-----C----------GVEIIITFVLVFC-V-FASVD---GRRAD------LNG---STPLSIGLSVTVCHLFA---V-RYT---G-SSMNPARTFGPAVITNK----W---------------TNHW----VYWV------GP-II--------GGIIG-ALLYELVFSASASLR-------------------NLKHFFTSPVYGQDEDVD------
>Lrub_COMP65
----------STSSLQDLKTRR------FW---------------VALLAEFLGTLLLVLVACGSCAG---------------YTTTYTYRNQTDGSEVVKTKPLPSDFVQISL--------AF--G----LSVATIVWSIAHVS-------GG--HI-NPGVTIG-FLVT--RK------ISLVRAILYTAVQSV------G----AVLGAVILKLVSPPGLNDALG-------------T--------------T-------SPGNG-----VSIGQ-A-----F----------TIELFITFVLVYT-V-FATCD---GQRQG------FKG---SGPLAIGLSISMCHLWA---I-PYT---G-SGMNPARAFGSALVAGK-----------------LEPGIHW----VYWA------GP-LL--------GGALA-GILYDFLFATNATLD-------------------KLKGFFTSDYDDSQYDS-------
>Mtar_G5CTF8.1
---------MVIQFQDDADDQHTSHYEGNWRHYFHKKLHIKNRLIRDWLSESLAMFLFMSLLLGGAAT-------------------------AHFTG------KQDDPMLTAV--------FH--G----FSAVFGIYVGAGVS-------GG--II-NPALTFA-VALL--GR------VSWRKCLVLVSAQY--F----GSFIASAVVYLIYYESLQNYAKTADDN----------GEFLQ----K--------TAGIWSTFPKPY-----LSMTG-A-----I----------FNQIFCTMLLSIG-F-LSISD--HKNFRP------TKG---LFPFAVGLLIMTVFLAF---S-YSA---G-AAMNPARDLSPRLWSLI--IGYGNEVFSHN-------DYKW-----FWI-------PWLFPYV-----GALFG-AVMYQIFVGVHWPDKQS-----------------------------------------
>Mtar_G5CTG0.1
---------MAISWRTWLKKTI-HCD---N------------SYVRTGLAEFLGTFLLVLLLNGMIIT-----------A------HMSVRNADGTMA------HPLNTAHLAF--------GG--G----LAVMVAVLVSGGIS-------GA--HL-NPAVTTT-MLVM--GR------LSPLKSLVYIFMQY--M----GAFFAASILYAVYFESILAYDYGERQ-----------VLGAN----G--------TAGWFATYPQEH-----ISLVT-Q-----I----------FDAILGTGLLVMG-I-FAIID---PNNMA-----VPKG---QIPLYVGFLISSLIFSF---S-YNA---G-AALNPARDLAPRLFLWV---IGYGAEAFTAR------GHLW------WL------VP-VIGPHV----GGLLG-GVTYQMFIGAHYQSD-------------------RKLKPATIMDEDDDTNAT------
>Mtar_G5CTG1.2
----------MDKEKNDWRSRA-ARMLYIE-----------SRLVREGLSESLAMFFFMSLLLGCAAT-------------------------ARFTG------NQNDPMLAAF--------YH--G----FSIIFAIYVAGGIS-------GG--LL-NPAITFT-IAFL--GR------LSWLRCLIYMSAQY--F----GAFIASAVVYLIYYDSLQNFSGANKVD----------ETGAN----G--------TAGIWSTFPRPY-----LSLRG-A-I---F-----------NQIFCTMLLTIG-F-LSICD--FRNSRP------DKG---MFPFAVGMLIMTVFLAF---S-YSA---G-AAMNPARDISPRLWTLI--VGYGDEVFSYN-------NYKW-----FWI-------PWLFPYV-----GALLG-GVIYEIFIGIHWPKDYA-----------------------------------------
>Mtar_G5CTG2.1
----------PRSSIEDLAKIQ------FW---------------KALGAEFIGTAVLVYIGCGAAVT------------------------STPDAN------RDAFVTRVSL--------AF--G----LTVATMVWAICGVS-------GG--HI-NPAVSLG-FLVT--RR------ISLVRFLLYVAFQCS------G----AVAGAALLYASTFDSVKRGGF-----------GT------------------NSMATENGQYL----ISPAQ-G-----I----------LIEAIITFVLVFT-V-FATCD---AKRSD------LKG---SGPLAIGIAVLISHLVA---I-PLT---G-TSMNPARSLGPAVLIGF----W---------------TDHW----VFWV------GP-ML--------GGAVA-GLLYDMAFAADASLR-------------------KFGECAVADDYDPDADDR------
>Mtar_G5CTG4.1
----------DPSSVEPIKRKR-FSN---E-------------YVRLFLAEFLGTFILIVFGCGTVAV------------------------TILSKH------QSQDFFSVNV--------GF--F----LGIAFGVFIAGGVS-------GG--HL-NPAVTLA-FAVI--NK------CKWRKVPVYMAAQYL------GAWVGSAILTAIYYDALHNHDQGNRT-------------I--------------ETAGIYASYPQEF-----LTWQG-G-----L----------ADQIFATLLLMMG-I-LALTD---ERNMV------GPTGRAYVPLLVGLLVLAIGLAF---G-FNC---G-YPINPARDFGPRLFTAM--AGWGTQVFSEPRG-----TYNW-----WWI---PIIGPHV---------GAIIG-ALAYNFFIGYHWPKE-------------------RDDVQLQSP---------------
>Mtar_G5CTG5.1
-------------GITNRKKMD-------WRGWLRKSTLVRSQLIRGCMAEFLAVFVLMVFIEGSAAT-------------------------AIFTN------RRQDILFGSI--------SS--G----LGVAMAVYVAGGVS-------GA--FL-NPAVALA-FAVL--GK------LSWKNCIFYMISQY--L----AAFVASCTMFAYLYEALNNFDGGERQ----------MFGP------------------NGTAHIWSTYPQPFLSPHT-A-----F----------ADQVFCTAILLIV-V-LAMCD--SKNWKP------HNG---FLPIAIGLLIITISCTL---S-YNA---G-AAMNPSRDLAPRFFSYL--AGYGTEPFGVK-------GYTW-----FFV-------PVLGSHC-----GAIIG-GAIYQLFIGGQWPDD-------------------TSDTNSVSS---------------
>Nvec_XP_001622649.2
----------LKVGVDEVFTGS------LW---------------ICVFAEYLGTLLFMFSVSAASLR--------------------------WEGT--------PSTLEIAL--------AA--G----FSMATVTQVFRWVS-------RPLVHA-NPAVTVA-SFLA--GD------TSLVASFLYVIVQCF----G------AITGAGLLHLVCPAYARGTLG-----------A-----------------T------SLAVG-----TTPPQ-A-----L----------GTEIIVTFLLVSA-I-LSTLD---ACPRDD---NYDRY---DVSAAVGLAVTLGYLVA---L-PLT---G-AGLNPARSFGPAILTNN----W---------------QDHW----VYWC--G----P-LV--------GAVIA-GLMYNMLLHRGLKTK-------------------RVKHAQSDTE--------------
>Nvec_XP_001633187.1
------------MFLREFLTGN------FW---------------ASVWAELMATALFVFLTTGSAIT--------------------------WDPL------LPPSIEHISL--------SF--G----LSIATLAMCTAHIS-------GG--HI-NPAVTIS-FMIV--RK------VSFLRGAFYVIGQVG------G----GIAGSAMLYGLTPVDKRGTLG-----------A-----------------------TVPNAG-----VSTGQ-A-----F----------GIEFLLTFLLVLT-I-FATTD---AKRNH------YGY---EVPLAIGLCVTVCHLVG---I-RFT---G-CGINPARSFGPAVIMNI----W---------------TDHW----VYWA------GP-VA--------GAILA-SLLYHFVFRARKELGPN-----------------------------------------
>Nvec_XP_001633212.2
------------MPCFQHKQLF-----------------------IGALAELLASHVFVFLVCASCVS--------------------------WPHF------QAPSVQHIAL--------TA--G----LTTSTLVMVMSHVT-------GG--QI-NPAVAVA-MVVT--RR------VKPVHGLVFVFSQVL------G----GLLGAALLFGLTPSSIRGSLG-----------M-----------------------TVPAPT-----IQVGQ-A-----V----------AMETILTFLLVFG-I-LAATD---ERKA-------LKGY--EKAAAVGFCVFICHMAG---I-PFT---G-CSMNPARSLGPAVVMDH----W---------------RHHW----VYWV------GP-FA--------GSILA-SLFYGRVFVSGSVAV-------------------EQDDTNA-----------------
>Nvec_XP_001633227.1
----------YCGFTKELYSRR------FW---------------TEILAEFIITSLFVSIVCGTALQ-------------------------NWSTP--------PTLTHMAL--------NS--G----LAAGTFAMCMWDVS-------SG--LF-NPALTIG-FLIT--GK------KTLLQTIFYIMAQLT------GSICGAAAIYGMASQHSVEASNLAVN-----------A-----------------------RSPDV-------SIGQ-A-----V----------GMEIWATFILVLI-V-FAAGD---SDRQH------MRGY--GPPLSIGIVVFINLSLT---I-PIS---G-GSMNPARSFGPAVVMNS----W---------------KDHW----MYWI------GP-IA--------GSCLA-SLCYHHVFAQRAINA-------------------RISSAEEMASKSHQNEGFNC----
>Nvec_XP_032229526.1
----------ASSSSNDMESTG--------------------FIISASLVEIFGSLLYGFLGCASTVS----------------------------------FDSPRSIESIAL--------SY--G----ILYAVLVYILAPFS-------GG--YV-NPIVTIA-LLLT--RK------VSVLKAVFYIISQIT------G----GIAGVALFSTILPFENVMEV--------------S--------------Q-------FNGN------IGPIA-C-----F----------VMEVVLSFLFVCT-V-LVCRE---NDLSHF-----------LVGSASGVTLIACHLAE---F-QLV---G-WGINPACALGAAVMSNR-------------------PVHVW----VYLV------GP-VT--------GSTLAAGFHYASKYFPGFVPDDTF----------------LIKGEAINLPEVKRCESG------
>Paib_71661_c0_seq1
----------MAPSSDGIRTSR------FW---------------QTVMAESVGTLFLVMIGCGSFVD-----------------------PNSPPSKDDPDALVPPNALRVGL--------SF--G----LTYGTLVYALRYVS-------GG--HL-NPAVTIA-MLAA--RK------ISILRALLYVLGQII------G----ALVGAALLRGVTPPNLQGTLG-------------A--------------T-------LPQHG-----ITAEK-A-----F----------MVEFFATFIFLFV-V-RATGD---TVSGED-NPPA------MRPFVMGLALVAVELYA---V-PIS---G-GGINPARSLGPAAIMGR-------------------MEYHW----VYWF------GP-IL--------GGVIG-AILYEYVFASNASLA-------------------RVKSCLTSNEPPTNKPRQ------
>Paib_84359_c0_seq1
---------FTVALATLLRSFT-----------------------RAIFPRSSAIYLLDLITAFQVCA------------------------------------TSLENASVRY--------YH--GLTGYLIAIVFLALLASLT---FKDFKG-----NPLANVT-GYLH--KE------QSLKRTLLRIVFQL--V----G----GLMSYRYAKTLWAFKMNDVHS-------------S--------------R-------LYKLCSNDLTVDPWL-G-----F----------MIEFGGTIFETYI-S-FCTLS-----KNP------------AMDLSIKVAIGTINLAL---AVEYT---G-YYINPINATAQTFGCGG---SD--------------PVIFV---LIYWL------AP--IL--------ATSG-AIYLRRLWTSNSKVT-------------------TENHQN------------------
>Paib_96014_c0_seq1
---------TIMPWEVPHTSIG-LVS---W---------------KATCSEFQRGRFFKDVLLEGIAT--------------F---WWLFGISMAQMD------FEGRAANPYT------KAIL--G----LYVMAILEAWMHVN-------PT--AV-NVISTLV-FVVT--KK------LSVIKGLFYMIAQFG------C----GIGATQLVFAVTPKNISSKVT-----------A-----------------------PGPSLG-----VTTSS-C-----W----------IMEWICVTIFMMV-I-LSATD---RRKKR------PM----LPHLAIGFALVSLSLYA---G-PY----G-VSLNPISALSIAVAVND----F---------------SYTW----IYFT-----AGP--V--------GGLTA-VLAYNFLILDHGYHCAIADYQNPLRSLTRATTIVNPIGVDNYAFELDKHVSND-----
>Paib_103582_c0_seq2
----------AVSSRQDLRTKK------FY---------------VAVFAEYIGTLLLVLVACGSTLQ--------------------------GGDD------VQPATVRISL--------SF--A----FSVGSIVWAIGNVS-------GG--NI-NPGVSIA-FFIT--RR------LSVVGFFLYIIAQTL------G----AITGAALLYAFVPEELSSKGL-------------G--------------T------PGLAG------VSVVQ-G-----F----------FIEMFLVFVLVLV-V-FAACD---DLRGD------VGG---SVPLQIGVAIGMCHLWA---V-PLT---G-AGMNPARAFGPAVIANR------------------LTSDHW----LYWI------GP-LL--------GGALA-GLMYEFLFAVNATPA-------------------KLKGFFTRNYDDKDYDA-------
>Paib_108111_c0_seq2
--------VKQLHYFMMFRVRN-------------------KLA-RQCMAEFLGTMILIIIGDGSVAQ--------------------FVLSGKADGA------LGINFLSVNV--------AW--G----VAVAMGVYVSAGVS-------GG--HI-NPAVSLA-MTLA--RK------LSIVQCVAYSAAQYL------GAIVGSAVVYGVYIDALNAYDGGNRQ-----------TEGPQ----A--------TAGIWATYPEAF-----LSTGI-A-----F----------ADQVVGTAVLLLC-V-MGITD---DRNSA-----APPG---VVPLAVGTAVLGIGASY---G-FNC---G-YAINPARDMGPRLFTAM--AGWGADPFSFRGT-----NWFW----IPWL------APHL---------GAILG-VFLYLLLIGLHHEEE-------------------EPEEEKSEV---------------
>Paib_108845_c1_seq2
----------RMFGVNDLRNKV------FW---------------RDVGSELFATSLLVAVQCALPMQ------------------------FVDSDD----EIDWAILTKIAL--------GM--G----FVVTCMIETFGEMG-------GA--HM-NPAVSIS-LTVA--GN------MCILKGFFYIVAQCT------G----ATLGALFAYSMSPPEYRGNLA-----------V-----------------------TTTDSQ-----LPPWK-G-----M----------MVELWLTCMLVLT-I-WGSTD---SQRKK-------VY---MPSIPIGLAVAMCIMTG---G-LHS---G-SSLNPARSLGPAIVMNK----W---------------DHHW----VYWA------GP-IA--------GGLLA-TFMYKIVYSPFDNDEDKFEHVDQVRQHDLLVEAVKAAMNGRTVRRARNEAVCMVDM--
>Paib_109651_c0_seq1
----------TTDEIQEVAQQR-GAFNNYI---------------RPAAAEFLATAIFLFIGCTSVVQ--------------------------------------GNIIGVAV--------AH--G----LTIALLVASFGHIS-------GA--HI-NPAVTLG-VFIG--RG------ITWLKAILYIVAQLT------GSLVGASLTRGFLSYKVVGNTTMYEE-------------I--------------L---GGGHALAKG-----VSPAE-G-----V----------LGEIVLTMVLVEV-ILMSALD--------------SEGTNVLHPLAIGFVVFVDIIAA---G-EIT---G-ASMNPARSFGPAVVLSS--------------LNTTLWKNHW----VYWV------GPAA---------GACIA-AIFYRLIFARSNRRLFNNLN--------------------------------------
>Paib_110021_c0_seq1
----------MAKSLDDVKSPL------FW---------------RGVAAELLGTMFLVFVGCGSCVK-------------------------MGEEG--------PTVVQIAL--------CF--G----LIVATMVWCLAHVS-------GG--HI-NPAVTVA-MLIT--RK------VSVARAVLYVFSQCV------G----AIIGAGLLYGVIPAEKRSGMG-----------F-----------------------TGPNAD-----VNPHQ-A-----F----------GIEFLITFVLVFT-V-FATCD---SKRTD------ING---SGPLTIGLSVTVCHLFA---V-PFT---G-SSMNPARSFGPALVGKV----W---------------EEHW----VYWC------GP-LL--------GGVVA-GLLYDNAFAANASMK-------------------KARGYLLASTYDAENFEE------
>Pcau_XP_014665134.1
----------MVSVKEEIRNFQ------FW---------------KAVRTEFLITLLLVFVGCGAAVR--------------------------WSEA------SPANDIQVGL--------AF--G----LAVATFVQCVGHIS-------GG--HM-NPAVTLG-MLVT--RN------VSILRAVFYCAVQCL------G----AIAGSAILYGVLPKDIRADLG-----------T-----------------------TRVNEQ-----FSLAQ-A-----F----------GVEFMITFIYVFT-V-FANLD---PKRQD-------MG---SRSLAIGLSVTLGHLFA---Y-SYT---G-ASMNPARSLGPALIMNI----W---------------ENHW----LYWV------GP-MM--------GGIFG-GFTYEYTHDSSNAFQ-------------------YLRRSFRRKWPTAVQRSR------
>Pcau_XP_014668506.1
----------KVYSVRELTNFQ------FW---------------KAVRTELLATLLLAMTGCGVALQ--------------------------CTEA------TPADDLKVAL--------AF--G----LTVATLVQCVGHVS-------GG--HM-NPAVTVG-MLVT--GN------ISPARAVCYSMAQCT------G----AIAGTAVLYGLIPATLRGDLG----------L------------------T------RVHAA-----VSLAQ-A-----F----------GIEFIITFVYAFA-V-FANLD---PKRKS-------MG---SRSLAIGFAALVGNLFG---F-HYT---G-ASMNPARSLGPAVVLNS----W---------------EHHW----IYWL------GP-VL--------GGVLG-GFTYEYTHDSKRFPQ-------------------RLRLSFLTVSASELPRSET-----
>Pdum_117635_c0
---------SVPMLKKVIDPIR-GNVESSY-------LGSLILFGSDVIVDVVCEFLLTFWLIVGVVM-----------------------SNMNFPN------LRPANLYAGN--------VI--G----LYVMSLVEGFGHVQ-------KC--VM-NPNFSLL-FVLQ--NS------MSVAKGIIYIGVQLA------A----TASGAIFVYNITPEENRAMIR-----------T-----------------------PGAVDG-----ISTAG-N-----W----------VAEAVAVASLGVV-I-IGSGE-ADKKRTM------------MPGLAIGFCVMSTATVG---A-PW----G-VNLNPAVVFAWCVLTND----W---------------GRLW----IYWT-------SGFA--------GVIVT-VLLYNFFVYDGPLVQ-------------------TNKEALQRFPSMNRTISRAISSDS
>Pdum_118446_c0
--------VEESSRNKKFEEYV-----------------------QPVAAEFLSTAIFVFIATASVVQ--------------------------------------GDIHAIAV--------AH--G----FTIAILVITFGQIS-------GA--HI-NPAVTLG-FIIA--GG------ITWLKAIFYVLAQLI------GGIVGAALTRGMLSFQVAGNTTMYEH----------IKGG---------------G-----HFLGPG-----VSVAE-G-----V----------LGEIALTTILVIV-ILMCAYD--------------SNGTNLLHPLAIGFAIVVDILAA---G-GIT---G-GSMNPARSFGPAVVLSS--------------LSTTLWTNHW----IYWV------GPAI---------GASIA-GLFYRLIFANNQKRLFK-----------------------------------------
>Pdum_191183_c2_seq1_m.10782
----------MAKSLDDVRSPL------FW---------------RAVFAELAGTLFLVLVGCGSCIT----------------------------------IKEAPNVVQIAI--------CF--G----LSVATMVWCTAHVS-------GG--HI-NPAVTVA-MLIS--RK------VSVARAVLYVFAQCI------G----AIIGAGLLHGVTPGEQRGGLG-------------I--------------T-------APATI-----VHSQQ-A-----F----------GVEFLITFVLVLT-V-FATCD---NKRTD------LNG---SGPLTIGLSVTMCHLFA---V-PYT---G-SSMNPARTFGPAVVGNK----W---------------DEHW----VYWC------GP-LL--------GGVIA-GLLYDNVLAANASMK-------------------KARGYLLASNYDAETFNE------
>Pdum_211173_c5
----------------KPRTRH-------W-------GGKTGQFNEDVVYEFILTFLLMMAVMMSAMA----------------------------------FPGRPGNVYVAN--------VL--G----LYVMALIESFGHVQ-------KS--VM-NPNFVLL-FVCN--KS------MSIPKGLVYIGIEIS------A----TISAALFIYNMTPENIRADVG----------A------------------V------GPAEG-----VSTAG-N-----W----------VSEFLAVSYLVGV-T-LGTLD-GDKKKVM------------LPSLAIGFCVMGCNTVG---A-PY----G-TNLNPAIVFAFAYITND----W---------------SRLW----VYWT-------SGAV--------GVIFS-LVLYHFLVYDGLFIQ-------------------GTKEALRRFPSTERS---------
>Pdum_211432_c0_seq2
-------------MNLRVRNKL----------------------VRQCMAEFLGTMILIMIGDGSVAQ--------------------------YVLSGQAAGPLGINFLSVNV--------AW--G----VAVAMGVYCSAGVS-------GG--HI-NPAVSLA-MAIA--KK------ITMLQCIAYSAAQYF------GAIVGSAVVYGVYYDALNNFDGGARK-----------TEGPK----A--------TAGIWSTFPQEF-----LSTGI-G-----F----------MDQVVGTAILLLC-V-MGITD---QKNAG-----APPG---VVPLAVGTAVLGIGASF---G-FNC---G-YALNPARDLGPRLFTAM--AGWGPDPFSFR-------GVNW-----FWI-------PILAPHL-----GAILG-VFLYLLLVGLHHEEDVVEEEKTGA----------------------------------
>Pdum_213024_c0
--------------MEDSRKNH-----------------------FDVLAEAMLTFIFITLVTQSSLS-------------------------------------GSAYVASLP------------G----FCVTALVESYNHIA-------PA--LF-NPNLVLV-LVFS--RR------MSIPKGILYIGVEML------M----AMGAVTFIYEISPESTKAQFG-----------P-----------------------PGPVLD-----ISNNN-V-----W----------VCEFIAVFFFASV-L-LGAVD---DERKP------VR----IPQLAIGLCVVGAASIG---A-PF----G-VTLNPLVSFGFSFVTDD----W---------------TRSW----VYWT--A---GP---V-------GSIVA-TILYYFFAYDAGKCG-------------------NPEEEDEDSD--------------
>Pdum_213112_c0
--------------MSLVRNSR------FW---------------RAVLAEMIGSLFLVLFTSGTLSV------------------WRGAVCGPSDLPDGLTTSSSPVIDTNCLSNQTLFVFNFIQSCMTGVSAMTITWMLFDVS-------GG--HL-SPAVTAA-MLTT--RR------ISLECAVIYFAAQCA------G----SLAACGILVGLFSSRQVGAI------------V------------------------IPAE------VYSGR-A-----F----------AIEFTLTFFYVFA-F-FATMD---RCRGE------SSS---ASLLAFGGAVTLASVLG---I-KTT---G-ASMNPARSLGPAIVENV----W---------------DKHW----IYWF------GP-LL--------GGSVG-GLLFDIVFSMNASVL-------------------RAKAFVNDQLYNADHFDS------
>Pdum_215254_c3
----------GVSSRTDLKTKK------FY---------------VAVLAEYIGTLLLVLVSCGSIVQ--------------------------GVAD------TQGSTVRIAL--------TF--G----FSVASVVWAIGNVS-------GG--NI-NPGVSIA-FFVT--RR------MSLVSFLFYVIAQVA------G----AITGAAILQALVPSNYNGNLG----------T------------------P-----TFDTAT-----FSVVQ-A-----F----------FVEFLIVFILVLV-V-FASCD---ERRVD------VGG---SVPLQIGVAIAMCHLWA---V-PLT---G-AGMNPARAFGPAVISND------------------IRGSHW----VYWV------GP-LL--------GGMLA-GFVYEFLFAVNATAA-------------------KFRGFFTMDYDEKDYDA-------
>Pdum_215949_c0
----------IREGFDEMRSYK------FW---------------KDLVCEFVVDFLLLAIITMAAAS----------------------AFHFWPNQ------DIAGTIIIAF--------AG--G----LGVFVLIEAFGHIQ-------FS--VM-NPIVGLV-FLCT--KR------ISLFRYIFYIVVDMA------G----AVAGVALIYQCCPPEVRDKFG----------P------------------L------GPGKG-----VTANQ-A-----F----------GVEAVLVMAYMSV-I-CGAMD---TDLKKTY----------MPGLPIGLTVTIGCLVG---A-PFS---G-PAMNPIVAFPFAFLSGN----W---------------EHHW----VYWA-------GDYL--------GGVLA-IALYHIFAYDNPKLE-------------------IEPCCSCSK---------------
>Pdum_218083_c0
-------------LITSLAVSK------F----------------RHSLRGLRLSELKTVCRVLSCSL-------------------------------------RTHIIPLFA--------FS--G----MLVFANIEAFGHVQ-------WC--LM-NPVAAVN-FMFT--AR------ISFLKCIFYTIFDLL------A----AVAVAHFIKVVLPEETVATLT-----------V-----------------------ARPAPG-----MSGLQ-A-----M----------VIEWVLVIMHQCA-I-MASID---DENRT------VM----IPGLSIGMATFAAVGAS---Y-RFT---G-GVLNPFAVFHTAVLTGD-------------------FSTQW----IYWT-------------------GDF-------------------------------------------------------------
>Rnor_AQP0
--------------MWELRSAS------FW---------------RAIFAEFFATLFYVFFGLGSSLR--------------------------WAPG-------PLHVLQVAL--------AF--G----LALATLVQTVGHIS-------GA--HV-NPAVTFA-FLVG--SQ------MSLLRAFCYIAAQLL------G----AVAGAAVLYSVTPPAVRGNLA-----------L-----------------------NTLHAG-----VSVGQ-A-----T----------TVEIFLTLQFVLC-I-FATYD---ERRNG------RMG---SVALAVGFSLTLGHLFG---M-YYT---G-AGMNPARSFAPAILTRN-------------------FSNHW----VYWV------GP-II--------GGGLG-SLLYDFLLFPRLKSV-------------------SERLSILKGARPSDSNGQ------
>Rnor_AQP1
-------------MASEIKKKL------FW---------------RAVVAEFLAMTLFVFISIGSALG--------------------------FNYPLERNQTLVQDNVKVSL--------AF--G----LSIATLAQSVGHIS-------GA--HL-NPAVTLG-LLLS--CQ------ISILRAVMYIIAQCV------G----AIVASAILSGITSSLLENSLG-----------R-----------------------NDLARG-----VNSGQ-G-----L----------GIEIIGTLQLVLC-V-LATTD---RRRRD------LGG---SAPLAIGLSVALGHLLA---I-DYT---G-CGINPARSFGSAVLTRN-------------------FSNHW----IFWV------GP-FI--------GSALA-VLIYDFILAPRSSDF-------------------TDRMKVWTSGQVEEYDLD------
>Rnor_AQP2
----------------------------MW-------ELRSIAFSRAVLAEFLATLLFVFFGLGSALQ--------------------------WASS-------PPSVLQIAV--------AF--G----LGIGILVQALGHVS-------GA--HI-NPAVTVA-CLVG--CH------VSFLRAAFYVAAQLL------G----AVAGAAILHEITPVEIRGDLA-----------V-----------------------NALHNN-----ATAGQ-A-----V----------TVELFLTMQLVLC-I-FASTD---ERRGD------NLG---SPALSIGFSVTLGHLLG---I-YFT---G-CSMNPARSLAPAVVTGK-------------------FDDHW----VFWI------GP-LV--------GAIIG-SLLYNYLLFPSAKSL-------------------QERLAVLKGLEPDTDWE-------
>Rnor_AQP3
----------MGRQKELMNRCG-EMLHIRY------------RLLRQALAECLGTLILVMFGCGSVAQ------------------------VVLSRG------THGGFLTINL--------AF--G----FAVTLAILVAGQVS-------GA--HL-NPAVTFA-MCFL--AR------EPWIKLPIYTLAQT--L----GAFLGAGIVFGLYYDAIWAFAGNELV-----------VSGPN----G--------TAGIFATYPSGH-----LDMVN-G-----F----------FDQFIGTAALIVC-V-LAIVD---PYNNP-----VPRG---LEAFTVGLVVLVIGTSM---G-FNS---G-YAVNPARDFGPRLFTAL--AGWGSEVFTT--------GQNW-----WWV---PIVSP-LL--------GSIGG-VFVYQLMIGCHLEQPPPSTEAENV----------------------------------
>Rnor_AQP4
---------PPCSRESIMVAFKGVWTQAFW---------------KAVTAEFLAMLIFVLLSVGSTIN--------------------------WGGS---ENPLPVDMVLISL--------CF--G----LSIATMVQCFGHIS-------GG--HI-NPAVTVA-MVCT--RK------ISIAKSVFYITAQCL------G----AIIGAGILYLVTPPSVVGGLG-----------V-----------------------TTVHGN-----LTAGH-G-----L----------LVELIITFQLVFT-I-FASCD---SKRTD------VTG---SVALAIGFSVAIGHLFA---I-NYT---G-ASMNPARSFGPAVIMGN----W---------------ENHW----IYWV------GP-II--------GAVLA-GALYEYVFCPDVELK------------------RRLKEAFSKAAQQTKGSY-------
>Rnor_AQP5_frg
----------KATMKKEVCSLA------FF---------------KAVFAEFLATLIFVFFGLGSALK--------------------------WPSA-------LPTILQISI--------AF--G----LAIGTLAQALGPVS-------GG--HI-NPAITLA-LLIG--NQ------ISLLRAVFYVAAQLV------G----AIAGAGILYWLAPLNARGNLA----------V------------------N------ALNNN-----TTPGK-A-----M----------VVELILTFQLALC-I-FSSTD---SRRTS------PVG---SPALSIGLSVTLGHLVG---I-YFT---G-CSMNPARSFGPAVVMNR------------------FSPSHW----VFWV------GP-IV--------GAMLA-AILYFYLLFPSSLSL-------------------HDRVAVVKGTYEPEEDWE------
>Rnor_AQP6
------------MEPGLCNRAY-LLVGGLW-----------TAISKALFAEFLATGLYVFFGVGSVLP--------------------------WPVA-------LPSVLQVAI--------TF--N----LATATAVQISWKTS-------GA--HA-NPAVTLA-YLVG--SH------ISLPRAVAYIAAQLA------G----ATVGAALLYGVTPGGVRETLG-----------V-----------------------NVVHNS-----TSTGQ-A-----V----------AVELVLTLQLVLC-V-FASMD---SRQTL--------G---SPAAMIGTSVALGHLIG---I-YFT---G-CSMNPARSFGPAVIVGK-------------------FAVHW----IFWV------GP-LT--------GAVLA-SLIYNFILFPDTKTV-------------------AQRLAILVGTTKVEKVVD------
>Rnor_AQP7
----------AGSVLENIQSVL----QKTW--------------VREFLAEFLSTYVLMVFGLGSVAH-------------------------MVLGE------RLGSYLGVNL--------GF--G----FGVTMGIHVAGGIS-------GA--HM-NAAVTFT-NCAL--GR------MAWKKFPIYVLGQF--L----GSFLAAATTYLIFYGAINHYAGGELL-------------VTGPKSTANI-----F-----ATYLPEH-----MTLWR-G----------------FVDEVFVTGMLQLC-I-FAITD---KLNSP-----ALQG---TEPLMIGILVCVLGVSL---G-MNT--G-YAINPSRDLPPRFFTFI---AGWGKKVFSA-------GNNW-----WWV-------PVVAPLL-----GAYLG-GIVYLGLIHAGIPPQGS-----------------------------------------
>Rnor_AQP8
----------MADSYHGMS----------W----------YEQYIQPCVVELLGSALFIFIGCLSVIE--------------------------NSPN--------TGLLQPAL--------AH--G----LALGLIIATLGNIS-------GG--HF-NPAVSLA-VTLV--GG------LKTMLLIPYWVSQLF------GGMIGAALAKVVSPEERFWNASGAAF-----------AI----------------------VQEQEQ-----VAEAL-G-----V------------EIVMTMLLVLA-VCMGAVN--EKTMGP------------LAPFSIGFSVIVDILAG---G-GIS---G-ACMNPARAFGPAVMAGY----W---------------DFHW----IYWL------GP-LL--------AGLFV-GLLIRLFIGDEKTRLILKSR--------------------------------------
>Rnor_AQP9
----KDGAKKSLMQRLALKSRI----------------------AKETLSEFLGTFIMIVLGCSSIAQ------------------------AVLSRE------RFGGIITINI--------GF--A----SAVVMALYVTFGIS-------GG--HI-NPAVSFA-MCAF--GR------MEWFKFPFYVGAQF--L----GAFVGAATVFGIYYDGLMAFAGGKLL----------VVGEN----A---------TAFIFATYPAPF-----ISTPG-A-----F----------VDQVVSTMFLLLI-V-FAMFD---SRNLG-----VPRG---LEPVVIGLLIIVLSCSL---G-LNS---G-CAMNPARDLSPRLFTAL--AGWGFEVFTVG-------NNFW------WI---PVVGP-MI--------GAFLG-GLIYILFIQMHHSKLDPDMKAEPS----------------------------------
>Rnor_AQP11
----------LVVLFMGLARVI-----------------ARQQLHRPMVHAFVLEFLATFQLCYCTHE---------------------LQLLSEQDS------GHPTWTLTLI--------YF-------FSLVHGLTLVGTAS--------------NPCGVMM-QMIL--GG------MSPEMGAVRLMAQL--V----S----ALCSRYCISALWSLSLTKYHF-----------D------------------ERILACRNPIN-----TDISK-A-----I----------IIEAICSFIFHSA---LLHFQ---EVRTK------------LRIHVLAALITFLAYAG---G-SLT---G-ALFNPALALSLHFPCFD--------------------ESFYKFFVVYWV------APSL---------GVLLM-ILMFSFFLPWLHNNQLSNKKE-------------------------------------
>Rnor_AQP12A
----------ATCAICEVARRA-SK--------------------ALLPAGTYASFAREAVGAAQLAA------------------------CCLEMR------VLVELGPWAG--------GF--GPDLLLTLVFLLFLVHGVT-----FDGA--SA-NPTVALQEFLMV---E------ASLPSTLLKLLAQV--L----G----AQAACALTQRCWTWELSELHL-------------L--------------Q-----SLMAVHCSSTLRTSVLQ-G-----T----------LVEGACTFLFHLS---LLHLQ---RSLLV------------YRAPALALLVTAMAYTA---G-PYT---S-AFFNPALAASVTFHCSG---NT--------------LLEYA---HVYCL------GP--VA-------GMILA-VLLHQGHLPRFFERN-------------------LFYRQKSKY---------------
>Skow_NP_001158487.1
----------VVAEVCDIRCCQ-ELR--FW---------------RAVAAEMLGTFLFLFILLSSTIS--------------------------WNDQ-------TPTILQISF--------AA--G----LAIATLVQCFGHIS-------GG--HL-NPAVTVA-MLFT--GK------IGVFKSLFYIIAQCV------G----AIGGAALVFGVTPEEVRGNMG-----------A-----------------------NVLNAY-----VTAIQ-G-----F----------GIEFTLTFILVFT-V-FATTD---ERNEI-------SG---SKPLAIGIAVIIAHLVG---I-GYT---S-VGINPARTLGASVMMKM----F---------------DDHW----VFWA------GP-LG--------GGVAA-GWIYVFTFGRQFDTE-------------------KRETESEKY---------------
>Skow_XP_002737956.1
----------EQTMVGQIRSAT------FW---------------RAVLAECVAMAIFVFIGIASTIN---------------------------SPG------EDATMVQIAL--------GF--G----ISIATMVQCFGHVS-------GA--HI-NPAVTVA-AFCT--RK------VNILVTMFYILAQCV------G----AIVGAALLYALLPTSDIRGTL-------------G--------------V------TSIAG------VHNWQ-G-----L----------FIEIILTFQLVLT-I-FATID---SRRSD------LLG---SASLSIGLSVVIGHLAG---I-RFT---G-ASMNPARSFGPAVVMNA----W---------------TDHW----VYWV------GP-II--------GGVLA-AFLYEFVFEPGSNIT-------------------RVRNVYSKV---------------
>Skow_XP_006813480.1
----------NTESQRNLASNGGNTNAEVW-----TPFTVMERYIRPTFAEFFGVMCFVFIGSMSSVV-----------------------GYPGGGD------AAAGLIAVAL--------AH--G----FAIILFVAGFGNTS-------GG--HF-NPAITLG-IMIS--QE------INLIVGVLYIVFQLL------GAIVGAAIVKGVLTDAVYDYINGGA------------T------------------------LKGDA-----YSLGE-A-----V----------GCEWILTMILVST-V-LQSAV---DSKPS--------V---LAPMAIGLAVGAGILAG---G-TVS---G-ASMNPARSFGPAVVSGI----W---------------TDHW----IYWV------GP-PI--------GGITSA----------------------------------------------------------
>Skow_XP_006816957.1
----------MTSSKDDLRDPK------FW---------------RAVVGEFLATTLFVFIGIGSTCG--------------------------WNPP------YTPSMVQIAL--------CF--G----LTIATMVQCFGHVS-------GA--NI-NPAVTCA-LLVT--RK------ISFLRAFLYVIAQCI------G----AVAGAGLIYGVTPAGVRGGLG-----------A-----------------------TSLGTG-----VAVEQ-G-----F----------AIEYLITFELVFT-V-FATID---PNRKD------LQG---SASLAIGIAVVIGHLFA---I-QFT---G-ASMNSARSFGPAVIMNF----W---------------EDHW----IYWA------GP-IL--------GGITA-GVTYEYLFSAKTTKD-------------------TISSCMLSR---------------
>Skow_XP_006819080.1
--------FVNKIKAIGIRNQV-------V---------------RESLAEFIGTFILITFGDGSVAQ------------------------SVLSRG------EKGEYLSINW--------GW--G----IAVVMGVHFASGVS-------GA--HI-NPAVTLA-MATI--GR------FDWVKVPLYWLMQFL------G----SFAACGCLYGVYYDAIEDFDG-----GERQVYGPN--------------ATAAIWATYPQDY-----VTIET-G-----L----------GDQIFGTMLLLGC-I-MAIVD---TRNNK-----PPHG---MEPLLIGLAVFVIGLAF---G-HNC---D-YAINPARDLAPRTFSYW--VGYGAEVWTPN-------GINW-----WWV---PVVGP-LI--------GGVCG-ALIYIVFVEAHHPDD-------------------KDSHSLDQN---------------
>Spur_XP_789770.3
----------DTPFKERLHIGN-------W-------------WMRVFLSELFGTFMLVFITDGAVAR------------------------TVLSRG------AAGGALSLNI--------GA--S----LAVTVCIYMTGGVS-------GG--HI-NPAVTLS-MCSL--GR------LRWLALPVYWFAQF--I----G----AFLGAAVVYGIYLDGINSFEG--G---------PSNRSLATAVI-----F------ATYPNGYPESFLSVPG-G-----V----------MDQLVGSALLVGG-I-FAIFD---KHNIK-----PPAG---LEPIAVGLLLLVVNIAY---G-YNA---G-AAVNPARDFSPRLFTAC--AGYGKDIWVTPS------GDHF-----WWI-------PLFVPLV-----GGPIG-GWVYYLTIEVHHPHKISSRKAKGE----------------------------------
>Spur_XP_799266.2
----------NESMAKELGSRR------FW---------------QAVLAELVGMFFFIFIGISSTTA--------------------------WAPP------IIPSQVQIAL--------AF--G----LSLATFVHATAHIS-------GG--HL-NPAVSVA-FLLL--HR------ITPLRCLAYSIAQCL------G----ALGAAGMVYAITPTAVSNNVG-----------P-----------------------TTPGAG-----VEDWQ-A-----F----------LMEVCLTFQLVLV-I-FSTVD---GKRAS------PGG---SGPLAIGIAVLVAHLGA---I-QYS---G-ASMNPARSLGSAVVGGV----W---------------NAHW----VYWA------GP-LL--------GGLLG-AVTYDYVLDPNVSMG-------------------RLRRCPTCEYGDEDDYTT------
>Spur_XP_001185961.1
----------TRWEKDDLGSAD------FW---------------RAVIAECLALTIFIPIAPGSSVG--------------------------WSGS------NTPTNTLIAL--------AN--G----LGIATLIQCFSHVS-------GA--HF-NPSVTVP-LVIY--RQ------ISIVRGLCYVVAQCL------G----SACGAAILKFVTPVDKQTNVG-----------VTL---------------------INYDEG-----VSLWQ-G-----F----------GVEFVITFHLVLM-V-FATID---SRRTD------IQG---SSALAIGFTVATGLLYG---I-PYT---G-ASMNPARSFGPALVANY----W---------------VDHW----VYWV------SP-IV--------AGISA-ASTYKFLFTDKAAIS-------------------RLTSCCCRSKSRDVGRRR------
>Spur_XP_030833260.1
----------MKTWMKKILSVI-TIRSDLG---------------RCLMAEFYSTFMLSVFLRAAIAQ--------------------------DLTS------GTGSVFNIAF--------TA--G----MGVAFAIYSSFGVS-------GG--HI-NLAVSIG-VAVL--GK------LPWKRVPVYYLAQL--A----GGFVGAVLVYAVYQDAFDDFDGGERQ-----------AFG-----------------PNGTAAIFATFPQLYLSVTT-G-----F----------FEQVLSTALFLAI-I-GAVLD--HRNVPP------PLN---WAPFFFGLIILALVMTF---G-HNA---G-APLNPSIDLSGRLCLGV----MGYGAEVWVLADGTHDGVHW------WL--IPIFGPAI---------GGAVG-SWAYYLAIELHHPPV-------------------DEKEDATDY---------------
>Spur_XP_030840396.1
----------DASDIVELSKAT----------------SVFEKFIQSTFAEFIGTMVYTFIACMAVTT--------------------------------------MDVTSIAL--------AE--G----LGIAFLCSAFLNIS-------GG--LF-NPGLTFA-MALS--GG------INAVAAIMYFIFQIL----G-ALIGAAFIKAVVLNDSYYDIKGGCNQ----------YRGL---------------VPYDKYDANRQLD----MTTGT-A-----V----------VIETVLSTMIFLVYL-MANLD--TKGRQS------------TGPLAYGFAVLVSIICA---Y-HSS---G-GSFNPARSFGPAVISGY----W---------------AEHY----IYWA--G----P-AL--------GGLLA-GLFYRLILGDRKKRF-------------------ILKH--------------------
>Tric_RDD45034.1
-----------TEIHESKMKER-LRPIFRW-------------LNPEAMGEFLATFILMTFGIGSVAQ------------------------VVLGKG------NFGDFLSINF--------GW--G----LGVTFGCYVAGNVT-------GA--HM-NPAMTIA-LAVY--KK------FPWRKVPMYITAQM--L----GSFIASAVCHAIYIEGINAYDGGVRQT----------PPHVN----A--------TAQIWATYPQPY-----LSTAA---G---F----------FDQIVGTGLLALC-V-FALVD---DKNWA-----PPDY---LKPLLIGFVVLNIGDTF---G-LNC---G-YAINPARDFAPRLWTLI--AGWGTPTFVN--------GNYW-----FWV---PIVGP-IL--------GAIVG-GGMYMFFIEMRWDEI-------------------RKSSVAPAN---------------
