# Supplementary material for: Finding Aquaporins in Annelids: An Evolutionary Analysis and a Case Study
Source: Cells. 2021 Dec 17;10(12):3562. doi: 10.3390/cells10123562 (PMC8700629; doi:10.3390/cells10123562)
Supplement: Supplementary file 1 [file cells-10-03562-s001.zip › Suppl_Data S2_Alignment annelids only.fasta]

>AsucAQPa
----------MAPSSDGIRTPR------FW---------------QTVLAESVGTLFLVMIGCGSFVD-----------------------PSNAPPKDNPHAIMPPNALRVA--------------LSFG-LTYGVLVYALRY-VSG---GHLNPAVTVAMLAARK--------ISILRMALYLLGQII------G----ALVGAALLRGVTPASLQGTLG-----------A-----------------------TLPQHG-----ITGEK-A-----F----------MVEFLATFVFLFV-V-RATGD---CVSGED-NPPA------MRPFVMGIALVAVELYA---V-PIS---G-GGINPARSLGPAAVMGR-------------------MEYHW----VYWF------GP-IL--------GGVLG-ALLYEYVFASNASLA-------------------RVKSCLTTNEPPSNKPRQ------
>AsucAQPb
----------AVSSRTDLKTKK------FY---------------VAVLAEFLGTMLLVLASCGSTLQ--------------------------GPVP------VQSTTVRIA--------------LTFA-FSVGSIVWAIGN-VSG---GNINPGVTIAFFVTRR--------MSLIGFLLYIIAQTI------G----AITGAAILYSLSPDSYKGNLG-------------T--------------P-------VLAEG-----VSVVQ-G-----F----------FVEMLLVFILVLV-V-FASCD---ENRGD------VGG---SVPLQIGVAIGMCHLWG---V-PLT---G-AGMNPARSFGPAVISNS------------------LDADHW----IYWI------GP-LV--------GGMLA-GIVYEFLFAVNATPA-------------------KLKGFFTRNYDDKEYDA-------
>AsucAQPc
MTDLQRLMNMEDDEPLLTSDDI-LEEESEE-------TGIIETFVRPASAEFLATAIFVFIGTTAISS------------------------EELSGP------GITNLTGIA--------------FAHG-LTIAMLVMSFGH-ISG---AHINPAVTFGFILVKG--------IPLVKGIVYVFAQLV------GSIVGSAMTRGLLGYASPNMHTNKTI-----------FED----------------IGGGGHQLGPG-----VSVGE-G-----V----------LGEVALTFILVLV-ILMTAYD---SNGS--------NL---LHPLAIGFAVCVDIIAG---A-KVT---G-ASMNPARSFGPAVIFSE---FNTSL-----W------KDHW----IYWL------GP-AL--------GAALA-ALFLQTYLCQKE----------------------------------------------
>AsucAQPd
-----------FTICLGLFLRR-LT--------------------RNIFPKSFAPYVLDFITCFQVCA-------------------------CSLEN------ASVRFYHGL----------------PG-YLIAIFMQAVLHTMTF-KDCRGNPLANVTGYLHKE--------QSLKKTILRMICQM--I----G----GIMSYRYAKTLWRIKLNDIHL-------------Q--------------R-----ADMLCSNDLT--VDPSL-G-----F----------LIEFAGTIFETY----ISFCK---LTKNP------------ATDMVIKIVISMTNLIL---AVELT---G-YYVNPANATAQTFGCGG---GD--------------PIIFI---LVYWI------GP--II--------ATTG-AVHIRRKITSNSKSK-------------------NGKIPARNGH--------------
>AsucAQPf
-----------------------------------------------------------------------------------------------------------------------------------------------------------------MLIARK--------VSVARAVLYVLAQCI----G------AIIGPGLLHGIPPEDNRGSLG-----------I-----------------T------APAIH-------NQQ-A-----F----------GVEFLITFVLVFT-V-FATCD---NKRTD------ING---SGPLTIGLSVTVCHLFA---I-PFT---G-SSMNPARSFGPAIVANS----W---------------NEHW----LYWC------GP-LL--------GGVLA-GLLYDNVFAANASLN-------------------KARGYLLASNYDAEKFDE------
>AsucAQPe
-------------------------------------------------------------------------------------------------------------------------------------------------VQW---AVMNPVVAVNFMFTGR--------ISFLRCIFYIVFDLL----A------AVSVAYFVKLVFPEEMVAAIK-----------V-----------------A------GPGEG-----ISKIQ-A-----M----------VIEWVIVIGHNVA-I-LGTLD-DDNRSVM------------IPGITIGMATFVFISAG---F-HLT---G-GILNPFAVFHTAVITGD-------------------FSTQW----IYWS------GD-FL--------GGLTA-LLLYHFSLYNKGFFK-------------------------------------------
>AsucAQPb_seq
----------AVSSRTDLKTKK------FY---------------VAVLAEFLGTMLLVLASCGSTLQ--------------------------GPDP------VQSTTIRIA--------------LTFA-FSVGSIVWAIGN-VSG---GNINPGVTIAFFVTRR--------MSLIGFLLYIIAQTI------G----AITGAAILYSLTPDNYSRNLG-------------T--------------P-------QLAEG-----VSVVQ-G-----F----------FVEMLLVFTLVLV-V-FASCD---ENRGD------VGG---SVPLQIGVAIGMCHLWG---V-PLT---G-AGMNPARAFGPAVISNS------------------LDADHW----IYWI------GP-LV--------GGMLA-GLVYEFLFAVNATPA-------------------KLKGFFTRNYDDKEYDA-------
>AsucAQPc_seq
------ILEDEHEETGIIETFV-----------------------RPASAEFLATAIFVFIGTTATSS------------------------EELSGQ------GVTNLTGIA--------------IAHG-LTIAMLVMSFGH-ISG---AHINPAVTFGFILVKG--------IPLVKGIVYVFAQLV------GSIVGSAMTRGLLGYASPNMHTNKTI----------FED-----------------ISGGGHQLGPG-----VSVGE-G-----V----------LGEIALTFILVLV-ILMTAYD--------------SNGSNLLHPLAIGFAVCVDIIAG---A-KVT---G-ASMNPARSFGPAVILSE---FNTSL-----W------KDHW----IYWL------GP-AL--------GAALA-ALFYRLIFAKRSQRV-------------------FKKIN-------------------
>Ctel_21078
----------MPNSIADLKNVV------FW---------------RDVLVEVLGTGILLTWITFSFVT-------------------------FNPDH------YQPNTTTLG--------------LFVG-FLVFILIETLGP-YSG---CHMNPAVTLGFFLNGH--------LSIARSIFYVIAQCS------G----GAGGSALVYALTPASKRHMFH-----------A-----------------------ITPSAD-----VSLAQ-A-----I----------GHECIFTFLLVFTAL-FLTLP---SRKSV------------NPGFPLGFCVGTSIMCG---G-TYS---G-STLNPVVALGPAVISRN-------------------FHDHW----VYWV------GP-LC--------GGVVA-FLLFKAITVVGDKFE-------------------KPNNNNNKE---------------
>Ctel_25505
----------------------------FW---------------RAVFSEFLGTMLYVIVGCGAWTE-------------------------NSRVP------EMTLSVRVA--------------LAFG-LIYAVIIYCVRN-VTD---AHLNPSITLAMLVTRR--------MCFLRAILYIVAQFL----G------AILGAALLYGLTAREYLAQLG----------C------------------T------IPGDE-----VSDAQ-G-----F----------GIELFSTFILVFV-V-FAAYE---KSKRE------EAI---TAPFIIGIALAAVSMFA---V-PYT---G-GSLNTARSFGPAVIKNV----W---------------SHHW----IYWF------GP-LL--------GGILG-GACYEIVYSTK-----------------------------------------------
>Ctel_26353
---------------SEIKNGA------FW---------------RDLLAELLATFFLVAAQCALPLS---------------------------YDD------TGSARIGTA--------------LGMG-FVVLSIGWCFGD-FSG---AHMNPAVTMTLLLRMK--------ITFLRAFFYWIVQCG------GAIGAAFAIKSLVTEDMAASADLAL------------T------------------------KPAAG-----IEPWK-G-----M----------LFEMVLTAILCFT-V-HGATN---VKRKG------MLF---INTLPIGMALALGILMG---L-PVT---G-GSLNPARSLGPVVAQYDVDGIW---------------DDHW----IYWA------GP-ML--------GAIVA-AIVYSLL---------------------------------------------------
>Ctel_37043
----------------ELTSLA------FW---------------RDLLAEFVMTFMLMSVQAALPLD--------------------------WGTN-----GLLGGPVQVG--------------LGVG-FLVTAMAWALGD-FSG---GHINPAVSIAMMACAK--------ISPLRALFYVASQSV------G----AVAGAGFVYGMIPSASRGHLS-------------A--------------T-------SLGPG-----VEPHQ-G-----F----------LIEAWITCLLVLT-V-FGSTN---KKRKG------SLH---MPAVPIGLAVALGIMTGVNAF-GST---G-GSMNPARSLGPAVVLSI----W---------------DDHW----VYWA------GP-IC--------GGLLA-AMVY------------------------------------------------------
>Ctel_45698
---------------SDIKSVL------FW---------------RDVLVEVLATAILLIWITFSFVT-------------------------FNPEH------YQPNTTTLG--------------LLVG-MVVFILIEALGP-YSG---CHMNPAVTLGFFLNGH--------LSIARAILYTIAQCA------G----GAGGSALVYALTPSSRHHMFH-----------A-----------------------ILPHPE-----VALAQ-A-----V----------GHECIFTFLLVFTAL-FLTLP---NRKSV------------NPGFPLGFCVGTSIMSA---G-TFS---G-STLNPVVALGPAVISRN-------------------FQDYW----VYWV------GP-MT--------GSLIA-FLLFKAI---------------------------------------------------
>Ctel_46197
---------------------------------------------------------------------------------------------------------LGTVVQVG--------------LGMG-FVVATMAWALGD-FGG---GHINPAVSMAMVVRRS--------ITIFRGVMYIIAQSI------G----AIAGAGFVYAVTPSNKRETLA-----------V-----------------------TNLGPE-----VEAWQ-G-----F----------LVELWATFVLVVT-I-LGSTN---ANRKG------RVY---MPTIFIGFAVTLGIMSA---F-NHT---G-GSLNPARSFGPAVVMNL----W---------------DNHW----VYWL------GP-IA--------GGVLA-ALIYEYVL--------------------------------------------------
>Ctel_115384
---------------MEIRSIE------LW---------------RCVIVECLATFLYVLLGCAATLR--------------------------WDPSLYAVHVTSADVIHVS--------------LAFG-FAMCALTQCFGH-ISG---GHFNPAVTIATTLTCR--------VTPLRGALYVGAQCG----G------GIAGAALLYGLTPSASRGSFG-----------V-----------------T------LLSPE-----LNVVQ-G-----F----------AVELLLTFLLTLT-F-FATVD---PKRRN-------HG---NQAMPIGVTVAFVHLVG---Y-RLT---G-GSCNPARSLGPAFLTNC----W---------------DDHW----IYWA------GP-LG--------GAVMA-GVLHHFIFDPSKHRL--QAKIPERTE--------------------------------
>Ctel_120819
-------------MFQECRDYK------FW---------------KAVRCELLCGLVYVLFGCGSFVY---------------------------------VGYSAAQTLVIA--------------VSFG-LSAAILVVCVGG-ISG---GVCNPALTLGLLVTRN--------ISVTRATTYFIAQII------G----SLCGAAILYALSSADHVVSGH-----------LGA---------------------LSPHPQ-----MTPAQ-C-----F----------GVEFMATLLVTMT-T-LAAGD---DSKS----------------FYVGCSIVAAHLFA---L-PYT---G-CGLNPARCLAPAIFTGR----W---------------SNHW----VYWI------GP-LL--------GGVIG-GFTYEYSKPPSSLPQ-------------------QRVLECDHSAISIETCAT------
>Ctel_125390
---------------MRIRNQG----------------------AREFCAEFLGTMILIIIGDGSVAQ------------------------SVLSSE------TAGAFHSVN--------------WAWG-LAVAMGVWVSVG-VSG---GHINPAVTLTMCILRK--------CPWKKLLPYWLAQYL------GAFAGAAVVYGVYYDALNAFDGGVRQ-----------VDGIN----G--------TAGIWATYPKEF-----LSAES-G-----F----------GDQLVGTAMLVCL-V-MAITD---KRNAN-----IPSG---IQPLCIGLVVVAIGMSF---G-FNC---G-YAINPARDLGPRVLTAI---AGWGDEVFTYR------DYNW-----FWVPLA---GP-HV--------GAMVG-AALYEWLVGLHFPDE-------------------EEYMFNN-----------------
>Ctel_142373
--------------------------------------------------------------------------------------------------------------SIQ----------------VT-FILIALILVFMP-ISG---SFFNPVGCFVSYLDGR--------ISMAKAILYSIAEIS----G-------AATAVLLLRLRPSSMFTHPL----------R--------------------------PAES-----ITPVQ-G-----V----------MVEAVLTLFLIFM-V-MAVTD---DAVRK------VYDM--NISLVIAFTAGSMIISS---G-SYT---G-AAMNPLIALGPAVSSAD-------------------FSDHW----VYWI------GP-FI--------GGTVGYALYAGVRFGYHKGHV-------------------VASSKCTCF---------------
>Ctel_148029
----------LQCAVAEAKTLA------FW---------------RDALSEFVATFMLMSVQSALPLT--------------------------WSVS------MSSSIVQVG--------------LGVG-FIVATMAWALGD-FGG---GHMNPAVSLSMALSFD--------ISFLRAGVYIAVQTI------G----AIAGAGFIYAVTPPSKRGNLA-----------A-----------------------TELGEG-----VDGWQ-G-----M----------LVELWITCILVLT-I-RGSTN---KQRKG------NIL---MHTLPIGLAVALGIMSG---F-GHT---G-GSMNPARSIGPAVVMGI----W---------------GDHW----VYWV------GP-FL--------GGTLA-TLIYVLLLDKVDKDSTKSSAALAH----------------------------------
>Ctel_164915
----------RKRLKSALRIKH--------------------PILKGMLAEFLGTFVLVVFGDGSVAQ------------------------VVLSKG------AAGTFLTIN--------------IAWG-FAVAMGVWVSGG-VSG---GHINPAVTLTLCLMGR--------EKWRRLIPYWLAQYI------GAFVASACVYGVYIDALNEFDGGTRS-----------IRGTN----G--------TAGIWSTFPQEF-----LTAKV-G-----L----------ADQILATGLLVCM-V-LAITD---KNNMG-----APKS---LVPLAVGSVVAVIGMSF---G-YNC---G-YAINPARDWGPRMFTAL--AGWGRGCWMRIIPEMDFCDTEVTIHTLYTK------TP-SSLSLWFCQQGVILKWALKYDWMYRDSKE---------------------------------------------
>Ctel_166556
---------ARPEPKGMVRVFL--------------------KYLRPPIGEFHAVCLFVFVGVVASTN--------------------------------------VDTLSVA--------------VAHG-LAIALLVAVYGG-ISG---GHVNPAVTFGVVIGGR--------CEVFIGLLYIIFQLL------GGVFGAALARMVLTVGYTSTGNVTNV-------------DLYEAIGGG------V------PQLAEG-----VTAWN-G-----V----------FVEAILTFILVLT-VLMTAVD----QQLS------------IAPLCIGFAVLVDIIVG---G-SIT---G-AAMNPARSFGPALVAGI----W---------------TNEW----IYWI------GP-IL--------GALFA-GGSYRVFLAKSEYRILFKDKSE------------------------------------
>Ctel_172599
--MGREEVCKKGCSLGEARERS------FW---------------RDLAAEFVATFLLVSVQCALPLT--------------------------WGRN------DIGSGIHTA--------------LGMT-FIVTTTLWSLSE-FGG---IHMNPALSLSMMCVRR--------ISIFRGLVYMVVQSA------G----GVAGAALIWGLTPEQFRETLA-----------S-----------------------TELNPS-----MTVWQ-G-----L----------GVEIWLTFNLILT-L-HGCTY---TGRKV------NIL---MFSVPIGMAVGTGVLSG---F-AST---G-ASMNPARSLGPAVMMGK----W---------------DHHW----IYWV------GP-CL--------GSVLA-TFTYYVVFDKPDKNQ-------------------KASHGTKPS---------------
>Ctel_176137
----------QCCVPSELKAIR------FY---------------VACLGEVLGTFFLVLVGCGSCSP-------------------------------------PGDVVRIS--------------LTFT-LAIATIVWNVGR-VSG---GHLNPAVTIGFLVARR--------ITVGRAFFYVLAQVV------GAILGAVTLKGLVANREGWEKFRESL-----------GT----------------------STRADG-----VTEVE-V-----F----------GVELLITFVLVWT-V-FATVD---SKRSD------TQG---SKPLAIGLAIGMCHLWA---V-PFT---G-AGMNPARVAGPAIVSSS-------------------YDAHW----AYWA------GP-IV--------GGILA-ALIYEFIFAVNATSS-------------------KLRGWATTFTYDEEEYDN------
>Ctel_180401
-------------MTKEIKSAT------FW---------------RDVIAEFLATFLLMTVQSAIVMD--------------------------WGKD------DPAKSIRVG--------------LALG-FIVATMAWALGD-FGG---GHINPAVTVAMVFGGC--------CTILRGILYVIAQCV------G----AIAGAGFIYAVTPADFRGNLA-----------L-----------------------TDLNEG-----MEPWQ-G-----Y----------LVETWVTCILVLT-I-LGATN---ERRKG------NVY---MPTILIGFAVCLGIMSA---F-NHT---G-GSLNPARSFGPAVVINK----W---------------NNHW----VYWA------GP-CS--------GGILA-SLLYSYMLDRVDRGK-------------------KEESYDMRG---------------
>Ctel_184073
---------EPTGLTRLFLKYV-----------------------RPPVGEFHAVALFVFVGVLSSTN--------------------------------------ADTLSVA--------------VAHG-LAIALLVAVYGG-ISG---GHVNPAVTLGVVIGGG--------CEVFVGLLYIIFQLL------GGVFGAALARMVLTVGYATTDNVTQV-------------D--------------LYEAIGGGVPQLADGV---KAWN-G-----V----------FVEAILTFILVLT-VLMTEVD----QQLS------------VAPLCIGFAVLVDIIVG---G-SIT---G-AAMNPARSFGPALVAGI----W---------------TNEW----IYWI------GP-IL--------GALFA-GGSYRAFLAKSEYRILFKDKSE------------------------------------
>Ctel_197140
----------FGLTLGSLKDLK------MW---------------VGVLAEFFACFLMMFVIVFLQVN-------------------------HENSS------YIPSTFQTG--------------MAVG-VLVMVLVDVFGP-ISG---GFVNPVATFSFFLDGR--------MPFFQAIFYISAQLS------G----TVAGCLLLGALIPYDMEFMP--------------V--------------I--------PQGG-----ISALR-S-----F----------VIEVVLSIVLFFT-C-LSVTD-----------------------------------------------------HKIRKVDDAV--------------------------------LYWA-------ADYT--------GGVLA-VIMYKILRFGLLYNK-------------------NQSNEAGDQ---------------
>Ctel_219373
---TGIHFKDMADEKTPFYHAS-TSTTDRC-------LRIFLKYVRPAFAEMTGSFSYVWVGTLAYAY--------------------------------------GGPLWAA--------------IAYG-VTLTFLVATFAG-ISG---SHINPAITLGVIIAGE--------CELLQGFVYVLAQLV------GGIIGAGLAQMSLTAAENNGTTLYDL-----------SNR-------------------GVVRLPNG-----MGDLI-G-----V----------VIVATMTCLLVLT-FIMTAIE---QGTP-------------ISSVAIGFAVFGVTMAG-------N---G-LITNPAQEFGTAVVANL----W---------------SDQW----IFWV------GP-LL--------GALAA-GALYRFIFASSDKRL-------------------FLKDKYQ-----------------
>Ctel_224285
----------MTSSREDVRSPH------VW---------------RGVAAEFLGTGLMVLVGCGACVG---------------------------GKG------QAESVVQIS--------------LAFG-IAVSITMWTVGH-VSG---GHINPAVSFAMLVSRR--------ISLAKAAMYVLAQCL------A----ATTGAGVLYGLTPGPIRGTLG-----------A-----------------------TVPHAD-----ITAAQ-S-----F----------TIEAILAFVWVLT-L-FATSD---ANRAD------LSR---GAPLATGLSVTMCHLYA---V-RLT---G-ASMNPARSFGPAIVTNT----W---------------TDHW----VYWF------GP-LL--------GSALA-AILYENTLALNPQEG-------------------DLL---------------------
>Eand_COMP57
----------STSSLQDLKTRR------FW---------------VALVAEFLGTLLLVLVACGSCAS---------------YTTSYSFRNQTDGTEVIKTKPLPSDFVQIS--------------LAFG-LSVATIVWSIAH-VSG---GHINPGVTIGFLVTRK--------ISLIRAILYTAVQSV------G----AVLGAVILKLVSPPGLNDALG-------------T--------------T-------SPGNG-----VSIGQ-A-----F----------TIELFITFVLVYT-V-FATCD---GQRQG------FNG---SGPLAIGLSISMCHLWA---I-PYT---G-SGMNPARAFGSALVSGN-----------------LKADIHW----LYWA------GP-LL--------GGALA-GVLYDFLFATNASLD-------------------KLKGFFTSDYDDSQYDS-------
>GALF01000240_110-904
--------------SLRIRSSL----------------------VREGLAEFIGTFILVAIGCGSVAQ------------------------SVLSRE------ANGEFLSIN--------------IGWG-WAVSLGVWVSGG-VSG---GHINPAISLLMTVLGR--------ISLKQMIVYMLAQYL------GSFLGAACVYGTYVDAINAFDHGERQ-----------VFGEN----A--------TAGIFATYPSPY-----LSTLQ-G-----F----------WDQVFGTMLLALC-V-MAITD---RHNMK-----TSSS---VTPLAVGGVVLAIGLSF---G-MNC---G-YALNPARDLSPRLFTLA--AGWGSQVFSA--------YDYW-----FWV-------PFVAPHI-----GGLLG-GWLYLLMVGIHLEAA-------------------ALKEET------------------
>GALF01001894_c919-71
------------SDSLKANSED-FCSPNLW---------------RALAAEIIGTGFLVFLGCSSCID-----------------NSWTVHVNETSPLAIVETGNPSSILAIA--------------LTFG-LAVATVVWCTAH-VSG---GHVNPAVTCGMLLARK--------ITFVRALCYIAAQCV------G----AIVGAAILSGINPITLDDYKE-----------QTQ------------------VCPTTLQAP-----VTAGK-G-----V----------IVELLITFLLVFT-V-FASCD---KKRKD------LSG---SAALTIGLSVGLCHIIA---I-KYT---G-SSMNPARTFGPAVVGGV----W---------------TDHW----VYWL------GP-IA--------GGVIA-GLLYEFVFAADSSME-------------------KAKAMLSASGVEDDDDDDEVPGG-
>GALF01005744_c2832-2135
-------------IQEDIKTLT------FW---------------RSLIAEFMGTMFLVMIGCGAWAD--------------------------QDRL------AYLFALKVA--------------LAFG-FTLAAVLYCMRS-LGK-DPPHLNPAISLALLITKR--------TSVIKLALFVLCQMI----G------AILGAAFVKAITSGGRPSGTG----------C------------------T------EPAEG-----VGEGQ-G-----F----------GAEFFATFFFVFV-V-FACYD---RAKKG------EEF---VTPFVIGLTYSAVLLFA---I-PYT---G-GSANTARSFGPALVNNK----W---------------TAHW----IYWF------GP-LF--------GGIAG-GGVYDLIFSTKASFKRL-----------------------------------------
>GALF01006996_c2082-1336
---------------EELKMSR------FW---------------LCLLTEIIGTALLINIVGGSGIM-------------------------------------GHDNVQTS--------------LCAG-FSVAVIVWCICH-VSG---GCINPAVPVAFFVTRK--------MSLTRAVFYAVSECF------G----GVLGAATIYITAPYYINNPLP-------------T--------------N----KTVNPLDKVPRPDMAWFQ-I-----V----------SVEMIITFFLLLT-V-FATVD---RRRPG------LVANDASAVIIIGLAVSAGHFWA---G-PLT---G-GVMNPAAAFGSAVVSRN----W---------------KFQW----AYWL------GE-MS--------GAVTA-GLLYELLLAANASKA-------------------KVKAFFTRYDYDD-----------
>GALF01007504_1-495
----------------------------------------------------------------------------------------------------------------------------------------------------------------GFVVTRK--------ITLIRGAFYIVAQCV----G------GIAGAGILKLLSPAGKNDGLG-----------S-----------------C------EPGSG-----INHGQ-L-----F----------GVEMFISFVLVMT-V-FATCD---SLRND------ISG---SGPLAIGLSISMCHLFA---M-PYT---G-SGMNPARVLGPAIVRGA------------------LEGYHW----AYCV------GP-LV--------GGAVA-ALLYDLVMAVNATGA-------------------KLRGFFT-----------------
>GALF01014967_83-817
---------------SELNSSL------FW---------------RAVLAELLGTGILVFFGAGSTIS---------------------------FPD------SSPSVAVIS--------------FAAG-LAAGTAIWTLAH-LGN---AHLNPAITIGTLLTRK--------ITLVRALLFVAAQCG------G----SIASSYFLKLLTPPQLRGNLG-----------A-----------------------TLLSPL-----LSEVQ-G-----V----------FVEFIITFVLVIC-F-FATTD---EKRVD------LKG---SGALAVALSVVIGHLFA---L-NYT---G-ASMNPAASLGPAVVMNI----W---------------TNFW----IYIC------GP-LT--------GGATA-ALLYDNLFTPSASWR-------------------KTRAFLTSSRYKHTDF--------
>GALF01016970_c1023-286
------------------------------------------------LAEFIGTLVLLIFGYGCVAQ------------------------LVLSRV------GTPLITVPA------------LHWGWA-IGVAMGVWVSAG-VSG---GHLNPAVTLTMAVLGR--------LQWRKVPVYWLAQYL------AGFVAAFVVYIVYLDALNEFDGGVRQV----------VDHPN----A--------TGGIWATYPQPY-----VTVLG-G-----I----------IDQILGTALLVLC-V-CAVTD---LNNTA------PSGG--LAPLAIGLVVLGIGVSL---G-FNC---G-YPINPARDLSARLFTAV--AGWGTPVFTA--------RNYW-----CWV-------PVIIPHF-----GALLG-ALFYKLFIDLH-----------------------------------------------
>GART01000835_151-846
----------------ELTSPS------FW---------------RDVVTEGVATFFLVSIQCAVPLA----------------------WVAGSANGTVPDEISTTRIILNG--------------VSMG-FVILVLAEAFGE-FGG---AHMNPAVSVSMMVATK--------ITVLRGILYIVLQCA------G----GIAGAGLIYGMTPEQYRESLA-------------N--------------T-------HVNPA-----LHLWQ-G-----V----------IVEAWLTSLLLFA-I-YGSTN---LARRK-------VF---MPAIPIGLTVGLDIMTG---V-KYT---G-ASMNPARSLGPAVVMSQ----Y---------------EDLW----VYWV------GP-IA--------GGLIA-TAIYHALNA-------------------------------------------------
>GASB01009877_c1324-743
----------------------------------------------------------------------------------------------------------VDRVQVA--------------LAMG-CTVTAMIEAFGP-VGG---AHMNPAITIGFVVSRR--------ISILKMLVYVAAQLL------G----AVAGSYFIYAITPDSQLRDAF-----------AV----------------------TRISDK-----ISTWQ-A-----I----------AVEIWLTAVFLAV-I-HGTSN---RRRHR------YN----MFSIPIGMVVIIAVLCS-----GHT---G-SSMNPARSFGPAFCTSN----W---------------KNQW----VYWV------GP-IT--------GGIVG-SFIYEYILDRPDRHDTED----------------------------------------
>GASB01016695_c2369-1689
----------------ELRSPS------FW---------------RDVVTEGVATFFLVSIQCAVPLT----------------------FVDVDADGPISTEVTTTRIALNG--------------ISMG-FVILVLAEAFGE-FGG---AHMNPAVSVSMMVAAK--------ITVLRGIFYIILQCA------G----GIAGAGLIYGMTPEKYREGLA-------------N--------------T-------HVHDD-----LALWQ-G-----V----------IVEGWLTALLLFA-I-FGATN---LARRK-------VF---MPAIPIGLTIGLDIMTG---N-KYT---G-ASMNPARSLGPAVIMSQ-------------------YQDLW----VYWV------GP-IA--------GGLIA-TGVYAAMNS-------------------------------------------------
>GASB01028216_96-803
-------------CSDGVRQPR------FW---------------QAFLAELVGTMLFTLLGCGSWIE----------------------TQETAGTK------VPNDVVRIA--------------LTFG-FTYAVLVYVFRY-ISG---GHLNPVVSLCAAAVRK--------ISLARALIYVIAQCV------G----AIIGAALLWGFTPYDHHDHLG-------------A--------------T-------LPKAG-----VTQSQ-A-----F----------AVEFFGAFVFLFV-I-TALMD-CVKGEDN------PKA---AHPFVIGLVLIVVELYA---I-PYT---C-GGLNPARSLGPAVVKKV----W---------------GDHW----VYWF------GP-IL--------GGLAG-ALLYDFVFSSNAN---------------------------------------------
>GASB01029351_271-972
------------GSVKDIKSRN------FW---------------TAVFAELLGTMILVLIGCGSCIV-------------------------------------DGNKVAIA--------------LAFG-LSVASVVWAICR-VSG---GHINPAVTIGFLATRK--------ISCARAIFYILAQTI------G----GFCGAALLQALNNLDRDNLGQ----------S------------------L-------VADG-----VSVGQ-A-----F----------GIEFMITFIFVFV-V-LASCD---PDRKD------LGG---SIPLAVGLTITMCHLFA---V-PFT---G-SGMNPARSLGPAILSGK-------------------TANHW----LYWV------AP-LL--------GGVVG-ARVYDLLFAVNASPE-------------------KFKGTFT-----------------
>GASB01036106_377-1102
-------------MEKEVRTIE------LW---------------RSVVSECLAMFFFIFLSLLATLS------------------------WTSRHEGPRGISESADVIRVA--------------LTFG-LNITVLTHCFGH-ISG---AHFNPSVTFAMVVTGK--------ATVVRGILYLFAQCG----G------SIAGAALLFGITPTHHRAQLG-----------V-----------------L------HLHRS-----LGATQ-G-----F----------GIELLLTFLVVFT-F-FATHD---KSRQV------ATA---LQPFLIGCSVILVHIIG---L-PLT---G-CGVNPARALGPAFISNK----W---------------NHHW----IYWV------GP-LI--------GAFLA-GLLYEYIFAPHKKPKQE-----------------------------------------
>GASB01041456_241-981
-----------SGRFRLFDEYV-----------------------RPVFTEGYATFMFVFTGVMVSYS--------------------------------------GELVGAA--------------LGHG-LTIALLVAATGP-ISG---GHINPAVTLGVFIAGA--------IGWLKALFYFIAQLI------GGVLGASVARGVLSFNVVVKGTNMTA-----------FAS----------------ISGGGQALAEG-----VNEAE-G-----F----------WAEAMMTMLLVGA-VLIAAVE--------------SNGENTLAPLAIGFAVAVDIFGG---A-HIT---G-ASMNPARSFGPAVASSG----IDSFNLW---------QNHW----IYWI------GP-FT--------GATIV-AVLYKLFIASPNKRWICKHD--------------------------------------
>GASB01071524_c943-215
----------VEKSSSGFSISDNF---------------------RPIFAEFIATLLFVFVGVMSIYT------------------------------------ADGDLTAIG--------------LAHG-LTIALLITGFGH-ISG---GHINPAVTLGVLISGG--------ISWLMAIFYVIAQLL------GGIVGAGIAKGVLSFQVPGDVTAFVS-----------IYG-------------------GGQLTGEG-----VPIYC-A-----L----------VAEIMMTMVLVGT-VLLSAVD----TTNP------------IAPLAIGFAVAVDIFCG---G-AIS---G-ASMNPARSFGPAVVASGSVDLW---------------TNSW----IYWL------GP-FA--------GAALI-ALLYKLFLANDDKRWCVK----------------------------------------
>GASB01073234_103-891
----------KVKNALRIRNGS----------------------VRAGLAEFLGTLTLVVLGDGSVAQ------------------------YVLSNK------ELNSFLSVN--------------VAWG-IAVMMGVYIAGG-VSG---GHINPAVSVVMWLFGR--------LSFLNCMVYMLAQYI------G----AFVGSAIIYFVYHDALNKFDGG-----NRTAFGPQ--------------ATAGIWATYPAGY-----LGTSI-G-----L----------VDQIVGTMLLLMI-V-MAVTD---ERNMA-----VPKG---LVPVSIGLGVLAIGASY---G-MNC---G-YAINPARDLGPRLFTLA--AGWGKEPFD---------FTTLDGIMYWWI---PVLGPHI---------GAILG-AGVYQLFVGIH-----------------------------------------------
>GBIL01004104_174-746
--------------------------------------------------------------------------------------------SNNPDH------YKPNTTHAG--------------LFAG-FLICMLVEGFGP-ISG---AHMNPAVSLGLFVVGH--------ISGARFLAYVAIQFA------G----ALAGTGLGYLCTPYDSRGNFH-----------P-----------------------LGPNPS-----MAIGQ-C-----V----------LLEAALTFNLVFI-A-MSCTD-SKSRTVS------------VAGLPIGFAIGLAIMAA---G-THS---G-GVLNPVAALGPAMLAGD-------------------FHLLW----VYFV------GP-CI--------GGPVG-ALSYTLL---------------------------------------------------
>GBIL01025451_c1227-535
---------FFLSMGSALRFLI-----------------------RRNIAEPSRTYWLDLVTTFSVLA-------------------------CSLEN---------SHVRQH--------------YGYGAYVTVLYILCSWHFYTL-HDSSANPINNVVFYAQGR--------YSLGRVAWLTTAQI--L----GAVLSYQAASIFWSLGLCRNHRMRYK-------------A--------------V-----DCKTDMS-----VSLPV-G-----F----------LIESAGSAFDVFLGL-SVFTK--------------------VLLIDVAVKCLVMCLLTAALV-SLT---G-FYINPMNASNQSFGCSG--------------------TSVHEHLLVYWI------GP-----------------CLFAYLMTHAHQ----------------------------------------------
>GBIL01025621_103-795
---------------DDIRSGS------FW---------------RAVASEGLGSLVLVLVGCGASVE--------------------------TGVE------DHPYSLKVA--------------LAFG-LAYTAVLFCVRT-SEDKEEGHINPAVTAALLATRR--------TSVVRALLYLSAQML----G------AVIAALVIHVVTPDDHSGQFG----------C------------------T------VLREK-----VTEGQ-G-----F----------GVEFLASFFFVFV-V-FATYD----GKHQ-T----ETA---TAPLVIGLSFTGVYLLT---V-PYT---G-GSVNTARSLGPAVVNNA----W---------------TSHW----VFWL------GP-LL--------GGIFG-GATYDLLFSERAN---------------------------------------------
>GBIL01026290_c6134-5421
-------------LQEDIRRLR------FW---------------RALVAEFLGTMFLVLFGCGAWTQ--------------------------GDTE------SGPDPVKIA--------------FAFA-LTYIAVLFCIRH-VSD---GYINPAVTVAMLATRR--------ASVIRSLLYLLCQVI----G------GILGAAFVLGVTPAEYRAKHR----------WAIG---------------C-----TVLGKD-----VAESH-G-----F----------GVEFFATFFFVFV-V-FACSE---KTRRE------EVV---TSPLVIGLTYGAVTLFA---I-PYT---G-GSANPARSFGPALVSGI----W---------------SHHW----VYWF------GP-LL--------GGVTG-GATYDLIFSTKASFKRL-----------------------------------------
>GBIL01026293_c958-257
-------------LQEDIRRLR------FW---------------RALVAEFLGTMFLVLFGCGAWTQ--------------------------GDTE------SGPDPVKIA--------------FAFA-LTYIAVLFCIRH-VSD---GYINPAVTVAMLATRR--------ASVIRSLLYLLCQVI----G------GILGAAFVLGVTPAEYRAKHR----------WAIG---------------C-----TVLGKD-----VAESH-G-----F----------GVEFFATFFFVFV-V-FACSE---KTRRE------EVV---TSPLVIGLTYGAVTLFA---I-PYT---G-GSANPARSFGPALVSGI----W---------------SHHW----VYWF------GP-LL--------GGVTG-GATYDLIFSTKAS---------------------------------------------
>GBIL01026455_c1556-846
------------SSLEDLRNPL------LW---------------RGVLAELVGTLFLVFVGCGSCIG--------------------------WEKS------CSSPIVQIS--------------LAFG-LSVATIVWAIGH-VSG---GHINPAVTAGMLITRK--------ISLARGLLFIIAQCV------G----AVSGAGILKALTPPHLHGALG-------------A--------------T-------RVNEH-----LYPGQ-A-----M----------GVEALITFVLVLT-V-FGSCD---TKRTD------LNG---SAPLTIGLSVTMCHLAA---I-GYT---G-SSMNPARTLGPAALMGI----W---------------HEHW----VYWC------GP-IL--------GGVLA-ALLYENIFAANASLTKAKD---------------------------------------
>GBIL01026456_c1547-864
---------------EDLRNPL------LW---------------RGVLAELVGTLFLVFVGCGSCIG--------------------------WEKS------CSSPIVQIS--------------LAFG-LSVATIVWAIGH-VSG---GHINPAVTAGMLITRK--------ISLARGLLFIIAQCV------G----AVSGAGILKALTPPHLHGALG-------------A--------------T-------RVNEH-----LYPGQ-A-----M----------GVEALITFVLVLT-V-FGSCD---TKRTD------LNG---SAPLTIGLSVTMCHLAA---I-GYT---G-SSMNPARTLGPAALMGI----W---------------HEHW----VYWC------GP-IL--------GGVLA-ALLYENIFAANAS---------------------------------------------
>GBIL01026978_c910-143
-------------HKLHVRNRL----------------------IRNFFAEFLGTFILIVFGVGVNAQ------------------------TTLGKS------ATGDFLSVN--------------LGWG-WALAVGVWASGG-VSG---GHLNPAVSLTCAILGR--------LKFIQLPVYCLGQLL------G----AFVASACVYGVYYEALNNYDGG-----VRSVVGEN--------------ATAGIWATYPQPY-----LSTLA-G-----F----------GDQVFGTMLLVVG-V-MSITD---RFNTA-----PSSG---LTPLAAGGLLTVIGMSF---G-LNC---G-YAINPARDFGPRAFTAC--AGWGVEVFTA--------HEYW-----FWV-------PLVAPLV-----GSLCG-AWLYLILIGIH-----------------------------------------------
>GBIL01029605_c1194-406
-----------ITKKLRIKNVY----------------------IREGLAEFLGTFILIAFGCGVNAQ------------------------TTLSKG-----AAGGGFLSVN--------------LGWA-FGITFGVFASGT-VSG---GHINPAVTLVMVILGR--------LQVRKLPIYWLAQYL------G----AIVASACVYGVYHEALDVYDGG-----VRSVRGDN--------------ATAGIWGTFPQDY-----LSNLG-G-----L----------GDQVFGTMLLLLC-V-LAVTD--SKNNVA-----APYC---MTPICVGLIVGTIGMAF---G-YNC---G-FALNPARDLGPRIFTAM--AGWGGDVFSE--------HDYW-----FWV---PIVGPHI---------GALCG-AFMYLLAVGIHLEE--------------------------------------------
>GBIL01030643_c2954-2154
------------SSLQDLKTRK------FW---------------LALVAEFLGTMLLVLVACGSCAR----------------FPIGEIQCTNRTDAAPIAKFLPADLVQIS--------------LAFG-LSVATIVWSIAH-VSG---GHINPGVTIGFLVTRK--------ISFIRALLYVAVQSV------G----AVLGAVILKLVSPTGVNDALG-----------T-----------------------TSPGAG-----VWLGQ-A-----F----------TVEFFITFVLVYT-V-FATCD---GQRTD------LNG---SGPLAIGLSIAMCHLWA---I-PYT---G-SGMNPARAFGSALVAGT-----------------LEPSVHW----VYWA------GP-LM--------GGATA-GILYDFLFATNATGE-------------------KLKGFFSSDYDDNRFD--------
>GBIL01042104_321-981
-----------------------------------------------VVAEALGTLVLVFIGCGACIG------------------------KDWEDF-------APTQLHIS--------------LSFG-LAVATIVWCIGH-VSG---GHINPAVTAGMLVTRK--------VSLVRAVVFIAAQCA------G----AISGSAILKVLTPINVQGNLG-----------M-----------------------TSVDSG-----LTMEQ-G-----F----------GVELIITFILVFT-V-FASCD---SSRKD------LNG---SAPLTIGLCVALCHLFA---I-KYT---G-SSMNPARTLGPAVLTNS----W---------------DNHW----IYWC------GP-LC--------GGIVA-ALLYETVFAADASFR-------------------------------------------
>GBIL01042105_221-908
---------------NDLKDPY------FW---------------RGVVAEALGTLVLVFIGCGACIG------------------------KDWED-------FAPTQLHIS--------------LSFG-LAVATIVWCIGH-VSG---GHINPAVTAGMLVTRK--------VSLVRAVVFIAAQCA------G----AISGSAILKVLTPINVQGNLG-----------M-----------------------TSVDSG-----LTMEQ-G-----F----------GVELIITFILVFT-V-FASCD---SSRKD------LNG---SAPLTIGLCVALCHLFA---I-KYT---G-SSMNPARTLGPAVLTNS----W---------------DNHW----IYWC------GP-LC--------GGIVA-ALLYETVFAADAS---------------------------------------------
>GBIL01052128_c1278-502
-----------QRMKDTIRVKN--------------------FFIRAFLAEFLGTFTLIVFGCGANAQ------------------------YVLSRQ------VAGTYLTTN--------------LAWG-LAAAMGTWVSFE-VTG---AHINPAVTLAMVTIGR--------RTFQHLLVYWSGQYL------GAFVASAVVFGVYRDALDNFDGGIRS-----------VVGQN----A--------TAGIWATYPQPY-----LSQLS-G-----F----------GDQVLGTMLLMMC-C-MGVVE---KFRGV------GTG---MLPLGIGGVVAILAMTF---T-FNC---G-GAINPARDFSPRVFTAI--AGWGGEVFTV--------YSYW-----FWV-------PLVAPHI-----GAVLG-AWVYLAFVAIH-----------------------------------------------
>GBIL01053221_176-874
------------SSLDDLKNSY------FW---------------RGLVAEALGTMVLVLIGCGTCIG-----------------------EQEWET-------FKPTMVQIA--------------LSFG-LAVATMVWCIAH-LSG---GHINPAVTMAMLACRR--------ISIARALFYVSVQCV------G----AMAGAGILKGLTPLVVQGNLG-----------L-----------------------TTINPT-----VTKEQ-A-----F----------GVEFLITMVLVLT-V-FASCD---AKRTD------LNG---SAPLTIGFAVTLCHLFA---V-KYT---G-SSMNPARSFGPAVVTGN----W---------------SDHW----VYWC------GP-LL--------GGVVG-GLLYDFVFASDAS---------------------------------------------
>GBIL01055316_219-908
-----------RRLKDALRIRN--------------------EYVRLFLAELLSTFILIAFGLGANAQ------------------------LILSRH------KAGPYLTNN--------------IAWG-WSVAMATWVSFG-ISG---AHLNPAVTFAMFVLGR--------RTIKQLLVYWVGQYI------GAFAASAAVYGVYKEALDKFDGGNRA-----------VVGEN----A--------TAGIWATYPQPY-----LSTQA-G-----F----------GDQVFGSMMLLLV-C-MAVTD---KFNTP-----PTLG---LIPMCIGSVITLIGMTY---N-LNC---G-GAINPARDFSPRLFTAI----------------------------AGWG-------------------------VEVFTV----------------------------------------------------
>GBIL01055347_c1395-628
-------EMPRNSNVKDLQSGK------FW---------------LALLAEFLGTALLVTFGCGSCAS-------------------------------------GASILDIS--------------IAFG-LSVGTIVWAIAH-ISG---GHINPAVTAGFLVTRK--------ISIVRGLFYIVTQSI------G----AIAGAGILLIVTPRNLTSVG--------------AENPNP---------T------LGTSAPPKDGTISSFQ-V-----F----------IIENLITFLLVLT-V-FATCD---SRRTG------FVG---SGPLAIGLSVTVGHLWA---V-RFT---G-AGTNPARVFGPAVVTHT----W---------------VHHW----AYWL------GP-IL--------GGISA-AFLYDFGLAVNASRA-------------------KITSFFSSDYDDD-----------
>GBIL01057404_163-924
-------------ICEELRSGQ------LW---------------RAMAAEFVGTLMLVVIGCGACVN------------------------VSDSDI------PAANIVQIA--------------FAFG-LIVATVIWCIGH-VSG---GHVNPAVTIGMLVARR--------ITLARCFFYIVSQST------G----AIAGAGILRGLIPWGHNETFG----------V------------------T------TVWDK-----MAPGQ-G-----L----------GVEIVITFVLVFT-V-FASID---PKRAD------LNG---STPLTIGLSVGVCHLFA---I-KFT---G-SSMNPARSLGPAVVNNS----W---------------VLHW----VYWI------GP-II--------GGIIG-ALLYELIFSEDATLD-------------------NIRQFFKSSNYGDGEGYDVN----
>GBIL01058618_1695-2447
-----------DRLVSDLKNPK------VW---------------RGVVAEFFGTMILVLVGCGTCIG------------------------EAWEHV------TNPTMVQIA--------------LAFG-LIVATVVWSIGH-VSG---GHVNPAVTVGMLVARK--------ITLVRAILYIISQSL------G----AIAGAAILKGLTPENSNETFG-------------L--------------T------TVWTE------LSAGQ-G-----F----------GVEILITFILVFC-I-FASVD---QKRTD------LNG---STPLTIGFAVTVCHLFA---I-KYT---G-SSMNPARTFGPAVITNR----W---------------KNHW----VYWC------GP-IL--------GGIIA-ALLYELVFSESASIS-------------------NTHNFFTSSSYGQGE---------
>GBIL01058619_1429-2184
-----------DRLVSDLKNPK------VW---------------RGVVAEFFGTMILVLVGCGTCIG------------------------EAWEHV------TNPTMVQIA--------------LAFG-LIVATVVWSIGH-VSG---GHVNPAVTVGMLVARK--------ITLVRAILYIISQSL------G----AIAGAAILKGLTPENSNETFG-------------L--------------T------TVWTE------LSAGQ-G-----F----------GVEILITFILVFC-I-FASVD---QKRTD------LNG---STPLTIGFAVTVCHLFA---I-KYT---G-SSMNPARTFGPAVITNR----W---------------KNHW----VYWC------GP-IL--------GGIIA-ALLYELVFSESASIS-------------------NTHNFFTSSSYGQGEYDV------
>GBIL01058620_1138-1890
-----------DRLVSDLKNPK------VW---------------RGVVAEFFGTMILVLVGCGTCIG------------------------EAWEHV------TNPTMVQIA--------------LAFG-LIVATVVWSIGH-VSG---GHVNPAVTVGMLVARK--------ITLVRAILYIISQSL------G----AIAGAAILKGLTPENSNETFG-------------L--------------T------TVWTE------LSAGQ-G-----F----------GVEILITFILVFC-I-FASVD---QKRTD------LNG---STPLTIGFAVTVCHLFA---I-KYT---G-SSMNPARTFGPAVITNR----W---------------KNHW----VYWC------GP-IL--------GGIIA-ALLYELVFSESASIS-------------------NTHNFFTSSSYGQGE---------
>GBIL01058621_331-1077
----------------DLKNIL------MW---------------RGVLAEFFGTMLLVVVGCGTCIG------------------------EAWEHV------TNPTMVQIA--------------LAFG-LIVATVVWSIGH-VSG---GHVNPAVTVGMLVARK--------ITLVRAILYIISQSL------G----AIAGAAILKGLTPENSNETFG-------------L--------------T------TVWTE------LSAGQ-G-----F----------GVEILITFILVFC-I-FASVD---QKRTD------LNG---STPLTIGFAVTVCHLFA---I-KYT---G-SSMNPARTFGPAVITNR----W---------------KNHW----VYWC------GP-IL--------GGIIA-ALLYELVFSESASIS-------------------NTHNFFTSSSYGQGEYDV------
>GBIL01067785_c4210-3440
---------LESFGNKNFRIKN--------------------KYVREFLAEFVGIFILMAFGLGVNAQ------------------------STLSKG------SGASFLAVN--------------WGWG-MGVAMGVWVSGG-VSG---GHINPAVSLAMTIIGK--------LKFRKLFVYWVAQYL------GAFAASACVYGVYYDALRNFTGEFNN-----------E-----------------TAGIWGTYPQPY-----LSTRG-G-----F----------ADQVFGTMLLLLC-I-MAITD---SKNMT----P-PKG---MVPFCVGLVVFLIGMAY---G-WNC---G-FAINPARDLSPRIFTAL--AGWGTKVFSV--------NNYW-----SWV-------PVVAPHV-----GAIFG-ALIYLLTVGFH-----------------------------------------------
>GBIL01071111_c2700-1993
---------MFRASLRDLRNPV------FY---------------RDLACEMLAVTILMTIITFVLIS-------------------------NDEKA------YPITTTHIG--------------LFAG-FLVFLLIEGYGP-ISG---AQMNPAASFSLWIAGK--------ISLVRAIAYIFVQTL------GSAAGSGIGYILTPGSKIQGDQPAFH-----------AF----------------------NPANHD-----LTNIQ-G-----V----------AIEAIFTFNLIFV-A-LSCHD---TENRA------SPAV--LPSLAIGFCIGIGILAA---G-THT---G-GLMNPIVALGPALLAKN-------------------FTNHW----VYWV------GP-FV--------GGPLA-VGVYKLFV--------------------------------------------------
>GBIL01075327_246-998
-------------PKSNQRPTESSIFTRVI---------------RPCAAEFLTTAIFVFAGTTSVQT--------------------------------------GNGLAVA--------------LVHG-MTITVLVYCFGH-ISG---AHINPSVTVAVYVGSSS-------INVVLALLYILSQLI------GSLAGAALTRAILWFPTQSVHSNQTV-----------YEQ----------------IAGGTHHFCPG-----LSEGQ-G-----F----------LIEVILTFILCQT-VLHQAID----RQNP------------QAAVAIGLAVFVDIAIG---G-GLT---G-ASMNPARSFGPAVVISD------------------LELNPWSYHYIYWV------GP-FA--------GALVA-ALLYRFCMASERKPLFRRPA--------------------------------------
>GBIL01075328_297-1001
---------------------------------------------RPCAAEFLTTAIFVFAGTTSVQT--------------------------------------GNGLAVA--------------LVHG-MTITVLVYCFGH-ISG---AHINPSVTVAVYVGSSS-------INVVLALLYILSQLI------GSLAGAALTRAILWFPTQSVHSNQTV-----------YEQ----------------IAGGTHHFCPG-----LSEGQ-G-----F----------LIEVILTFILCQT-VLHQAID---RQNPQ-------------AAVAIGLAVFVDIAIG---G-GLT---G-ASMNPARSFGPAVVISD------------------LELNPWSYHYIYWV------GP-FA--------GALVA-ALLYRFCMASERKPLFRRPAV-------------------------------------
>GBRF01000290_1174-1887
-----VDSGRMANQFEEVKTSS------FW---------------KAVLAEIVGTFILVVCGCAACLG------------------------SDWDRV------DSPRLVEIS--------------LAFG-LGVATAVWCIGH-VSG---GHINPAVSCGMVVARR--------ITVVRCVMYILAQCV------G----AIFGAGVLYGLTPANSTGNLG----------M------------------T------ELGNE-----VTDVQ-G-----F----------GVELIITFVLVLT-V-FASCD---GKRKD------LKG---SIPLSIGLSVTLCHFFA---V-KFT---G-ASMNPARSFGVAVIMNL----W---------------NDHW----IYWV------GP-IL--------GGVVA-ASLYEIFFAKD-----------------------------------------------
>GBRF01000291_c1118-405
-------SGRMANQFEEVKTSS------FW---------------KAVLAEIVGTFILVVCGCAACLG------------------------SDWDRV------DSPRLVEIS--------------LAFG-LGVATAVWCIGH-VSG---GHINPAVSCGMVVARR--------ITVVRCVMYILAQCV------G----AIFGAGVLYGLTPANSTGNLG----------M------------------T------ELGNE-----VTDVQ-G-----F----------GVELIITFVLVLT-V-FASCD---GKRKD------LKG---SIPLSIGLSVTLCHFFA---V-KFT---G-ASMNPARSFGVAVIMNL----W---------------NDHW----IYWV------GP-IL--------GGVVA-ASLYEIFFAKDGS---------------------------------------------
>GBRF01000990_c999-283
---------------SEVKKSS------FW---------------LAVLAECLGSFLLVLFGCGSCGY-------------------------------------GDSIVSIA--------------LGFG-LSVGTIVWIIGH-VSG---GHINPAVTFGFLVTRK--------ISLLKAIFYIIFQCC------G----ATLGSVVLLLTYLNSELKGAL-----------C------------------------APSVV-----VTEFS-G-----F----------LVEALITFLLVLV-V-FSTCD---SLRKG------FSG---SGPLAIGLSVTVGHFWA---L-KLT---G-AGTNPARVFGPAVVSGS-------------------FRSHW----VYWV------GP-LV--------GGAVA-ALLYDLVFAVNACRD-------------------KFKAFFTSKFYDEAD---------
>GBRF01002872_1342-2058
-----------------VRHFT------FW---------------RSMLAEFIGSAFLVLIGCGAWTQ--------------------------SSNQ------DHPDAVKIA--------------LAFG-FTYTVVVYCFKT-LGD---CHISSSVTVALLATRK--------CSVVKALLYLLCQLF----G------AILGACFVFGVTSYEQRNMTA----------HRIG---------------C-----TVPAEN-----VPESH-A-----F----------GVEFFATFFLVFV-V-FACYEKRPPEETS-----IPEP---VAPLLIGITYAAVTLFA---V-PYS---G-ASMNPSRSFGPALIGGV----W---------------TKHW----IYWF--G----P-IF--------GGILG-AALHELIFSARASFE-------------------RLK---------------------
>GBRF01003203_1661-2398
---------------EDLKSYN------LW---------------LAAFAELIGTLLLVLVGCGSCGR-----------------FKVDVQEFNATSLITVEKLLPNDLVQIS--------------LCFG-LSVATIVWSIAH-ISG---GHINPGVTIGFFVTRK--------ISLARTLVYMFFQVI------G----ALLGASFLKLLTPSGVNESLG-------------S--------------T-------LLGKN-----VDIAQ-G-----L----------VIEMFITFVLVWT-V-FSTCD---TNRTG------LSG---SGPLAIGLSIAMCHLWA---V-PYT---G-SGMNPARAFGSHVISQT----------------ILDHRYVW----LYWV------GP-LL--------GGAIA-AVLYDLIFAANAS---------------------------------------------
>GBRF01024873_352-1092
-----------NRNIEEFKSPL------FW---------------RAIFSEFMGTFLLIFFGCFSIID--------------------------WNPE----AKNPPSIVQIA--------------LCFG-LIITVLVSALGS-VSG---CNINPAVTIAMLITRR--------MCLGRALVYMLVQCL------G----AIAGARLLAYMIPEHLRGNLA-----------A-----------------------LELPKF-----VEPVN-A-----M----------LMEVFMTFMLLLS-V-FAACD---EGKPE------YKS---SGPLMIGLSVTAGAFAA---G-HYT---G-GCMNPARALGPAVVANH----W---------------DHHW----IYWC------GP-IL--------GGIIA-SLLYDLLFDTGASVR-------------------KFKNLLTKVSY-------------
>GBRF01024874_342-1076
-------------NIEEFKSPL------FW---------------RAIFSEFMGTFLLIFFGCFSIID--------------------------WNPE----AKNPPSIVQIA--------------LCFG-LIITVLVSALGS-VSG---CNINPAVTIAMLITRR--------MCLGRALVYMLVQCL------G----AIAGARLLAYMIPEHLRGNLA-----------A-----------------------LELPKF-----VEPVN-A-----M----------LMEVFMTFMLLLS-V-FAACD---EGKPE------YKS---SGPLMIGLSVTAGAFAA---G-HYT---G-GCMNPARALGPAVVANH----W---------------DHHW----IYWC------GP-IL--------GGIIA-SLLYDLLFDTGASVR-------------------KFKNLLTKVSY-------------
>GBZT01001092_90-818
--------VEESSRNKKFEEYV-----------------------QPVAAEFLSTAIFVFIATASVVQ--------------------------------------GDIHAIA--------------VAHG-FTIAILVITFGQ-ISG---AHINPAVTLGFIIAGG--------ITWLKAIFYVLAQLI------GGIVGAALTRGMLSFQVAGNTTMYEH----------IKGG---------------G-----HFLGPG-----VSVAE-G-----V----------LGEIALTTILVIV-ILMCAYD--------------SNGTNLLHPLAIGFAIVVDILAA---G-GIT---G-GSMNPARSFGPAVVLSS--------------LSTTLWTNHW----IYWV------GPAI---------GASIA-GLFYRLIFANNQKRLFK-----------------------------------------
>GBZT01004858_530-1225
--------SFTICLASFLRNIS-----------------------RNIFPRKTVIYILDLITTFQVCA------------------------------------CSLENASVR-----------FYHGFPG-YLFAVFTLATLHNVTH-KGFRGNPLANVTGYMRNE--------QTLQKTILRMAFQM--T----GGLMSYRYAKTLWKFRLNDIHLTRAD-----------ML----------------------CRNDLS-----VDPTL-G-----F----------LVEFAGTVFETYI-S-FCTIS-----SKP------------AIDLAVKQTIAIINLAL---AVELT---G-YYLNPANATAQTFGCGG---SN--------------PSIFI---VVYWI------GP--IV--------ATAGAVYLRS---N-------------------------------------------------
>GDAF01005927_c1430-687
--------------RQDLRTKK------FY---------------VAVFAEYIGTLLLVLVACGSTLQ--------------------------GGDD------VQPATVRIS--------------LSFA-FSVGSIVWAIGN-VSG---GNINPGVSIAFFITRR--------LSVVGFFLYIIAQTL------G----AITGAALLYAFVPEELSSKGL-------------G--------------T------PGLAG------VSVVQ-G-----F----------FIEMFLVFVLVLV-V-FAACD---DLRGD------VGG---SVPLQIGVAIGMCHLWA---V-PLT---G-AGMNPARAFGPAVIANR------------------LTSDHW----LYWI------GP-LL--------GGALA-GLMYEFLFAVNATPA-------------------KLKGFFTRNYDDKDYD--------
>GDAF01014760_c938-153
-------------MMFRVRNKL----------------------ARQCMAEFLGTMILIIIGDGSVAQ--------------------------FVLSGKADGALGINFLSVN--------------VAWG-VAVAMGVYVSAG-VSG---GHINPAVSLAMTLARK--------LSIVQCVAYSAAQYL------GAIVGSAVVYGVYIDALNAYDGGNRQ-----------TEGPQ----A--------TAGIWATYPEAF-----LSTGI-A-----F----------ADQVVGTAVLLLC-V-MGITD---DRNSA-----APPG---VVPLAVGTAVLGIGASY---G-FNC---G-YAINPARDMGPRLFTAM--AGWGADPFSFR-------GTNW-----FWI-------PWLAPHL-----GAILG-VFLYLLLIGLHH----------------------------------------------
>GDAF01016519_c1135-392
--------------VNDLRNKV------FW---------------RDVGSELFATSLLVAVQCALPMQ------------------------FVDSDD----EIDWAILTKIA--------------LGMG-FVVTCMIETFGE-MGG---AHMNPAVSISLTVAGN--------MCILKGFFYIVAQCT------G----ATLGALFAYSMSPPEYRGNLA-----------V-----------------------TTTDSQ-----LPPWK-G-----M----------MVELWLTCMLVLT-I-WGSTD---SQRKK-------VY---MPSIPIGLAVAMCIMTG---G-LHS---G-SSLNPARSLGPAIVMNK----W---------------DHHW----VYWA------GP-IA--------GGLLA-TFMYKIVYSPFDNDE------------------DKFEHVDQVRQHDL-----------
>GDAF01018567_c931-224
---------EVAQQRGAFNNYI-----------------------RPAAAEFLATAIFLFIGCTSVVQ--------------------------------------GNIIGVA--------------VAHG-LTIALLVASFGH-ISG---AHINPAVTLGVFIGRG--------ITWLKAILYIVAQLT------GSLVGASLTRGFLSYKVVGNTTMYEE-------------I--------------L---GGGHALAKG-----VSPAE-G-----V----------LGEIVLTMVLVEV-ILMSALD--------------SEGTNVLHPLAIGFVVFVDIIAA---G-EIT---G-ASMNPARSFGPAVVLSS--------------LNTTLWKNHW----VYWV------GPAA---------GACIA-AIFYRLIFARS-----------------------------------------------
>GDAF01019561_c1582-878
------------KSLDDVKSPL------FW---------------RGVAAELLGTMFLVFVGCGSCVK-------------------------MGEEG--------PTVVQIA--------------LCFG-LIVATMVWCLAH-VSG---GHINPAVTVAMLITRK--------VSVARAVLYVFSQCV------G----AIIGAGLLYGVIPAEKRSGMG-----------F-----------------------TGPNAD-----VNPHQ-A-----F----------GIEFLITFVLVFT-V-FATCD---SKRTD------ING---SGPLTIGLSVTVCHLFA---V-PFT---G-SSMNPARSFGPALVGKV----W---------------EEHW----VYWC------GP-LL--------GGVVA-GLLYDNAFAANASMKKAR----------------------------------------
>GDAF01049684_c986-186
RELFSRIHVKMAPSSDGIRTSR------FW---------------QTVMAESVGTLFLVMIGCGSFVD-----------------------PNSPPSKDDPDALVPPNALRVG--------------LSFG-LTYGTLVYALRY-VSG---GHLNPAVTIAMLAARK--------ISILRALLYVLGQII------G----ALVGAALLRGVTPPNLQGTLG-------------A--------------T-------LPQHG-----ITAEK-A-----F----------MVEFFATFIFLFV-V-RATGD---TVSGED-NPPA------MRPFVMGLALVAVELYA---V-PIS---G-GGINPARSLGPAAIMGR-------------------MEYHW----VYWF------GP-IL--------GGVIG-AILYEYVFASNASLA-------------------RVKSCLTS----------------
>GDAF01058452_c784-50
---------FTVALATLLRSFT-----------------------RAIFPRSSAIYLLDLITAFQVCA------------------------------------TSLENASVR-----------YYHGLTG-YLIAIVFLALLASLTF-KDFKGNPLANVTGYLHKE--------QSLKRTLLRIVFQL--V----G----GLMSYRYAKTLWAFKMNDVHS-------------S--------------R-------LYKLCSNDLTVDPWL-G-----F----------MIEFGGTIFETYI-S-FCTLS-----KNP------------AMDLSIKVAIGTINLAL---AVEYT---G-YYINPINATAQTFGCGG---SD--------------PVIFV---LIYWL------AP--IL--------ATSG-AIYLRRLWTSNSKVT-------------------TENHQN------------------
>GDBG01127572_c2023-1373
-----------------------------------------------VVVEAICSFILIFFLTSTQLV---------------------------YSD------FKMTPTHAG--------------VMMG-LVVFSIIEMFGH-MSG---AHMNPAVTLLFVCTKD--------ITFSRAAFYMVAQVA------G----CASGAATVYALATYEKQALFH-----------P-----------------------LGPAEG-----VTLWQ-A-----V----------GAEVCLTFFLCTV-I-QGAGD--KHERPG------PCP---LPSFPVAMMVAADIMAG---A-TWT---G-AAMNPLIPLGPDVITGE-------------------FPHYW----VYWV------GP-FI--------GALLS-FLVYSLLSYINQK---------------------------------------------
>GDBG01129100_c2729-1980
----QPTPSNMTSSLQDLKTKK------FY---------------VALVAELLGTALLVLVACGSCLS------------------------------------PGTDVTQIA--------------LAFG-LSVASIVWAICG-VSG---GHINPAVTMGFLATRK--------ISLVRAVLYMVFQCG------G----ALIGAALLKGFTPEAYRGTLG-----------TS-----------------GPMTNSAGDII-----INQGQ-V-----F----------GVEMFLGFVLVFV-V-FGTCD---SQRKD------ISG---SGPLAIGLSIAMCHLWA---V-KFT---G-SGMNPARVFGPAVVSGN----W---------------TYHW----AYWA------GP-LV--------GGAVA-GLLYDFLFAVNASPA-------------------KIAGFFS-----------------
>GEHO01011758_c720-220
-------------------------------------------------------------------------------------------------------------------------------------------------VSG---AHINPAVTVALAVIGK--------FPWRKVPHYLLGQY--L----GGFWASMVVFGVYYDALQHFDGGVRV----------TVGPN----A---------TAGIFTTLPNVY-----LSTQS-A-----M----------FDQLVGTGLLLIG-I-LAMTD---PRNTM----RPSPG---MLPLCIGLFIAGLTMAF---S-LNM---G-APINPARDLPSRIFLAL--AGWGKEPLS----------VSS------VE-----------------------------------------------------------------------------------
>GEHO01045277_2-595
------------------------------------------------------------------------------------------------------------------------------------------IYAAGG-VSG---GPLTPAVSLAMSTLGR--------LPWRKLPVYMLAQYI------G----AFLASAVLYAVYFDALNAYDG-----GIRAVSGDT--------------GTAGIWATFPAAF-----LGVGN-G-----L----------LDQIVGTALLMLG-I-LAVVD---PSNMR-----PSSG---VTPIAIGSILAALGMAF---G-MNF---G-FAVNPARDFAPRVFVAI--AGWGGEAFS---------FRKY----TFWI---PILGPHI---------GAIVG-AAVYQLFVGLH-----------------------------------------------
>GEHO01046561_3-419
-------------------------------------------------------------------------------------------------------------------------------------------------------------------------------------LARIACQL--L----GGRLSYQFARLFWSLGLSDGHAQRLT-----------RTQ---------------------CVSDLK-----VPLVA-G-----F----------AIEFLGTISLILL---AKATS---TCRLP------------GLHLARYIAAAAVVLVG---V-DFT---G-MYLNPINATNQTFGCHG--------------------TGRLEHLVVYW--------------------GAPFA-ATVCACVTQR------------------------------------------------
>GEHO01050950_11-703
-------------MKLLIRNEA----------------------AREYLAECLGTFLLLAFGFGSCAQ------------------------WILGGK------GFTPLTSVN--------------FGWG-FGVAFGVWVAGP-VSG---AHINPAVTVALAVIGK--------FPWRKVPHYLLGQY--L----GGFWASMVVFGVYYDALQHFDGGVRV----------TVGPN----A---------TAGIFTTLPNVY-----LSTQS-A-----M----------FDQLVGTGLLLIG-I-LAMTD---PRNTM----RPSPG---MLPLCIGLFIAGLTMAF---S-LNM---G-APINPARDLPSRIFLAL--AGWGKEPLS----------VSS------VE-----------------------------------------------------------------------------------
>GEHO01073579_c929-159
-------------FRLKITNVL----------------------LREGLAECLGTFLLVLFIDAAVAQ--------------------------WVLG---MKDFSSDFLSVN--------------IASG-IGLTIGIYAAGG-VSG---GHLNPAVSLAMSTLGR--------LPWRKLPVYMLAQYI------G----AFLASAVLYAVYFDALNAYDG-----GIRAVSGDT--------------GTAGIWATFPAAF-----LGVGN-G-----L----------LDQIVGTALLMLG-I-LAVVD---PSNMR-----PSSG---VTPIAIGSILAALGMAF---G-MNF---G-FAVNPARDFAPRVFVAI--AGWGGEAFS---------FRKY----TFWI---PILGPHI---------GAIVG-AAVYQLFVGLH-----------------------------------------------
>GEHO01083860_79-798
---------------DDMQSPL------FW---------------RAVSAEALGTFVLVFVCCASGTG--------------------------WQDA-------PPTIVQLS--------------LTSG-LSVATIVWCLAD-VSG---AHINPAVTLPMLLTRR--------VSLARAILYMFAQCV------G----ALAGAAVLKVMTPAKLHGTLV-------------P--------------N-------MLNPD-----VSPGP-G-----L----------VMEVIITFVLVFT-V-FATCD---TKRTD------LKG---SGPLAIGLSVTMCHLVA---I-KYT---G-SGMNPARTFGPAVVQGI----W---------------EHHW----VYWC------GP-LL--------GGSLA-GLLYDNVYTANASVV-------------------KTKAYFLARTY-------------
>GEHO01083861_79-756
---------------DELQSLL------FW---------------RAVTAEALGTSVLVFFCCASGTG--------------------------WQDA-------PPTVVQLS--------------LTVG-LSVATIVWCLAD-VSG---AHINPAVTLPMLLTRR--------VSLARAILYMFAQCV------G----ALAGAAVLKVMTPAKLHGTLV-------------P--------------N-------MLNPD-----VSPGP-G-----L----------VMEVIITFVLVFT-V-FATCD---TKRTD------LKG---SGPLAIGLSVTMCHLVA---I-KYT---G-SGMNPARTFGPAVVQGI----W---------------EHHW----VYWC------GP-LL--------GGSLA-GLLYDNVYAANA----------------------------------------------
>GEHO01084359_2-685
------------------RTAA------FW---------------RDVFAEFVATFMLVSVQSALPLT--------------------------WGSA-----AGIGGPVHTA--------------LGMG-FIVCTMAWTFGD-FSG---GHMNPAVTFSMAISAK--------ITVVRALVYVIAQCA------G----GAAGTGFVYLVTPAAHREGLS-----------A-----------------------TMVNSE-----IEPWR-G-----M----------LVETWITAILVLT-I-YGATN---DRRKE------NLF---MPTIPIGFAVTLGILTG---W-SYT---G-GSMNPARSFGPALIMNL----W---------------KDHW----VYWA------GP-LL--------GGAVA-TLIYAMFVDRIGRVR-------------------------------------------
>GEHO01084463_c907-188
---------------DDMQSPL------FW---------------RAVSAEALGTFVLVFVCCASGTG--------------------------WQDA-------PPTIVQLS--------------LTSG-LSVATIVWCLAD-VSG---AHINPAVTLPMLLTRR--------VSLARAILYMFAQCV------G----ALAGAAVLKVMTPAKLHGTLV-------------P--------------N-------MLNPD-----VSPGP-G-----L----------VMEVIITFVLVFT-V-FATCD---TKRTD------LKG---SGPLAIGLSVTMCHLVA---I-KYT---G-SGMNPARTFGPAVVQGI----W---------------EHHW----VYWC------GP-LL--------GGSLA-GLLYDNVYTANASVV-------------------KTKAYFLARTY-------------
>GEHO01084464_c873-154
---------------DDMQSPL------FW---------------RAVSAEALGTFVLVFVCCASGTG--------------------------WQDA-------PPTIVQLS--------------LTSG-LSVATIVWCLAD-VSG---AHINPAVTLPMLLTRR--------VSLARAILYMFAQCV------G----ALAGAAVLKVMTPAKLHGTLV-------------P--------------N-------MLNPD-----VSPGP-G-----L----------VMEVIITFVLVFT-V-FATCD---TKRTD------LKG---SGPLAIGLSVTMCHLVA---I-KYT---G-SGMNPARTFGPAVVQGI----W---------------EHHW----VYWC------GP-LL--------GGSLA-GLLYDNVYAANASVV-------------------KTKAYFLARSY-------------
>GEHO01088577_419-1081
----------------------------FY---------------RDLVSELVGTMILVFVSCALSAH--------------------------WEGK-------HPSIVQIS--------------LAAG-ICIATIVWCLAN-ASG---SHINPAISIAFAVAGH--------ITPVRAFCYSISQCF------G----ALLAVVFAKALTPVSLIGPYF-------------A--------------V------NRLNPL-----VTPGQ-G-----V----------GMEAVCTFLLTFT-V-FATVD---QSRRD------LHG---SGPLAIGLSVSLTHLFG---F-EYT---G-SAINPARTLGPAIIANK----W---------------EDHW----VYWV------GP-IL--------GSIVA-VVFYQYVIAGDAT---------------------------------------------
>GEHO01088705_c2785-2123
----------------------------FY---------------RDLVSELVGTMILVFVSCALSAH--------------------------WEGK-------HPSIVQIS--------------LAAG-ICIATIVWCLAN-ASG---SHINPAISIAFAVAGH--------ITPVRAFCYSISQCF------G----ALLAVVFAKALTPVSLIGPYF-------------A--------------V------NRLNPL-----VTPGQ-G-----V----------GMEAVCTFLLTFT-V-FATID---QSRRD------LHG---SGPLAIGLSVSLTHLFG---F-EYT---G-SAINPARTLGPAIIANK----W---------------EDHW----VYWV------GP-IL--------GSIVA-VVFYQYVIAGDAT---------------------------------------------
>GEHO01088706_c2797-2123
------------------RNGR------FY---------------RDLVSELVGTMILVFVSCALSAH--------------------------WEGK-------HPSIVQIS--------------LAAG-ICIATIVWCLAN-ASG---SHINPAISIAFAVAGH--------ITPVRAFCYSISQCF------G----ALLAVVFAKALTPVSLIGPYF-------------A--------------V------NRLNPL-----VTPGQ-G-----V----------GMEAVCTFLLTFT-V-FATID---QSRRD------LHG---SGPLAIGLSVSLTHLFG---F-EYT---G-SAINPARTLGPAIIANK----W---------------EDHW----VYWV------GP-IL--------GSIVA-VVFYQYVIAGDAT---------------------------------------------
>GEHO01088707_c1134-454
----------------EFKKGF------FY---------------RDLVSELVGTMILVFVSCALSAH--------------------------WEGK-------HPSIVQIS--------------LAAG-ICIATIVWCLAN-ASG---SHINPAISIAFAVAGH--------ITPVRAFCYSISQCF------G----ALLAVVFAKALTPVSLIGPYF-------------A--------------V------NRLNPL-----VTPGQ-G-----V----------GMEAVCTFLLTFT-V-FATID---QSRRD------LHG---SGPLAIGFSVLLTHLFG---F-QYT---G-SAMNPARTLGPAIIANK----W---------------EDHW----VYWV------GP-IL--------GSLVG-VLFYQYVIAGDAT---------------------------------------------
>GEHO01088708_c1134-454
----------------EFRNGR------FY---------------RDLVSELVGTMILVFVSCALSAH--------------------------WEGK-------HPSIVQIS--------------LAAG-ICIATIVWCLAN-ASG---SHINPAISIAFAVAGH--------ITPVRAFCYSISQCF------G----ALLAVVFAKALTPVSLIGPYF-------------A--------------V------NRLNPL-----VTPGQ-G-----V----------GMEAVCTFLLTFT-V-FATID---QSRRD------LHG---SGPLAIGFSVLLTHLFG---F-QYT---G-SAMNPARTLGPAIIANK----W---------------EDHW----VYWV------GP-IL--------GSLVG-VLFYQYVIAGDAT---------------------------------------------
>GEHO01152796_3-425
-----------------------------------------------------------------------------------------------------------------------------------------------------------------------------------KMLARIACQL--L----GGLMSYQFARLFWSLGLSDGHAQRLT-----------RTQ---------------------CVSDLK-----VPLVA-G-----F----------AIEFLGTISLILL---AKATS---TCRLP------------GLHLARYIAAAAVVLVG---V-DFT---G-MYLNPINATNQTFGCHG--------------------TGRLEHLVVYW--------------------GAPFA-ATVCACVTQR------------------------------------------------
>GEHO01167584_c1031-318
-----------------FSLYM-----------------------QPSCVELIGVAMYVFVGGLVSQT-------------------------------------ETSSLTNG--------------VVHG-LAITLLGFSFSK-ISG---GHFNPVVTLSVWAAGG--------VTLPLAVLFVVCQIV------GSILGAVFSLMVMSFRVTNTATGHAL----------TAFD---------------AFGGGSPELGDG-----VRWWH-G-----L----------LCEAGLTFVWVITAL-MTAVN--RRTATD------------FSPLAVGFAVAAGVAAG---M-KVS---G-ASMNPARSLGPTIVMTL------------------YHPGVWREHFVYWV------GPAL---------GGLVA-TVAYRLLLADTERRL-------------------------------------------
>GEHO01173777_c1084-602
-------------------------------------------------------------------------------------------------------------------------------------------------------GSADPCHYLMVYTQGM--------MGIRKMLARIACQL--L----GGLMSYQFARLFWSLGLSDGHAQRLT-----------RTQ---------------------CVSDLK-----VPLVA-G-----F----------AIEFLGTISLILL---AKATS---TCRLP------------GLHLARYIAAAAVVLVG---V-DFT---G-MYLNPINATNQTFGCHG--------------------TGRLEHLVVYW--------------------GAPFA-ATVCACVTQR------------------------------------------------
>GEHO01186978_280-1047
--------------KIRIHNLT----------------------ARECLAETFGMCILLVFGYGSVVQ-------------------------LVMGG------PYYPLLAVN--------------FAWG-FAVSISVWVTGS-VSG---AHINPAVTVALAVIGK--------FPWRKVPHYLLGQY--I----G----AFVAATIVYGVYYEALENFDGG-----VRITSGVN--------------ATAGIFVTFPKPY-----LSVQE-A-----I----------FDQLVGTGLLLIG-I-LAMTD---PRNSL----RPPPG---LLPLCVGFIVTCIGLCF---C-YNM---G-YPINPARDFASRVFIAM--AGWGKKPFSVN-------NYNY-----FWI---PVAGPHL---------GGILG-AVLYELFIGIH-----------------------------------------------
>GEHO01188172_6-428
----------------------------------------------------------------------------------------------------------------------------------------------------------------------------------------LGQY--I----GGFWASMVVFGVYYDALQHFDGGVRV-----------TVGPN----A---------TAGIFTTLPNVY-----LSTQS-A-----M----------FDQLVGTGLLLIG-I-LAMTD---PRNTM----RPSPG---MLPLCIGLFIAGLTMAF---S-LNM---G-APINPARDLPSRIFLAL--AGW------GKEPLSLNNYNYF------W------------------------------------------------------------------------------------
>GEHO01190614_c532-32
---------------------------------------------------------------------------------------------------------------------------------------------------------------------------------------YLLGQY--L----GGFWASMVVFGVYYDALQHFDGGVRV----------TVGPN----A---------TAGIFTTLPNVY-----LSTQS-A-----M----------FDQLVGTGLLLIG-I-LAMTD---PRNTM----RPSPG---MLPLCIGLFIAGLTMAF---S-LNM---G-APINPARDLPSRIFLAL--AGWGKEPLSL--------NNYK----YFWI---PVVGPHI---------GGILG-AVVYELFIGIH-----------------------------------------------
>GEHO01197321_c1250-483
--------------RSRIHNLT----------------------ARECLAETFGMCILLVFGYGSVVQ-------------------------LVMGG------PYYPLLAVN--------------FAWG-FAVSISVWVTGS-VSG---AHINPAVTVALAVIGK--------FPWRKVPHYLLGQY--I----G----AFVAATIVYGVYYEALENFDGG-----VRITSGVN--------------ATAGIFVTFPKPY-----LSVQE-A-----I----------FDQLVGTGLLLIG-I-LAMTD---PRNSL----RPPPG---LLPLCVGFIVTCIGLCF---C-YNM---G-YPINPARDFASRVFIAM--AGWGKKPFSVN-------NYNY-----FWI---PVAGPHL---------GGILG-AVLYELFIGIH-----------------------------------------------
>GEHO01198592_312-1025
-----------------FSLYM-----------------------QPSCVELIGVAMYVFVGGLVSQT-------------------------------------ETSSLTNG--------------VVHG-LAITLLGFSFSK-ISG---GHFNPVVTLSVLAAGG--------VNLPLAVLFVVCQIV------GSILGAVFSLMVMSFRVTNTATGHAL----------TAFD---------------AFGGGSPELGDG-----VRWWH-G-----L----------LCEAGLTFVWVITAL-MTAVN--RRTATD------------FSPLAVGFAVAAGVAAG---M-KVS---G-ASMNPARSLGPTIVMTL------------------YHPGVWREHFVYWV------GPAL---------GGLVA-TVAYRLLLADTERRL-------------------------------------------
>GEHO01198593_312-782
-----------------FSLYM-----------------------QPSCVELIGVAMYVFVGGLVSQT-------------------------------------ETSSLTNG--------------VVHG-LAITLLGFSFSK-ISG---GHFNPVVTLSVLAAGG--------VNLPLAVLFVVCQIV------G----SILGAVF------------------------S------------------------------------------------------------------LMVM--S-FRVTN-----------------------TATGHALTAFDAFG---G-------G----------SPELGDGV----------------------------RWWH-------------------GLLCEAGLTFVWVITALMTAVNRR----------------------------------------
>GEHO01220641_c2751-2071
----------------EFRNGR------FY---------------RDLVSELVGTMILVFVSCALSAH--------------------------WEGK-------HPSIVQIS--------------LAAG-ICIATIVWCLAN-ASG---SHINPAISIAFAVAGH--------ITPVRAFCYSISQCF------G----ALLAVVFAKALTPVSLIGPYF-------------A--------------V------NRLNPL-----VTPGQ-G-----V----------GMEAVCTFLLTFT-V-FATID---QSRRD------LHG---SGPLAIGLSVSLTHLFG---F-EYT---G-SAINPARTLGPAIIANK----W---------------EDHW----VYWV------GP-IL--------GSIVA-VVFYQYVIAGDAT---------------------------------------------
>GEHO01220642_c2751-2071
----------------EFKKGF------FY---------------RDLVSELVGTMILVFVSCALSAH--------------------------WEGK-------HPSIVQIS--------------LAAG-ICIATIVWCLAN-ASG---SHINPAISIAFAVAGH--------ITPVRAFCYSISQCF------G----ALLAVVFAKALTPVSLIGPYF-------------A--------------V------NRLNPL-----VTPGQ-G-----V----------GMEAVCTFLLTFT-V-FATID---QSRRD------LHG---SGPLAIGLSVSLTHLFG---F-EYT---G-SAINPARTLGPAIIANK----W---------------EDHW----VYWV------GP-IL--------GSIVA-VVFYQYVIAGDAT---------------------------------------------
>GEHO01220643_c1435-827
-------------------------------------------------------------SCALSAH--------------------------WEGK-------HPSIVQIS--------------LAAG-ICIATIVWCLAN-ASG---SHINPAISIAFAVAGH--------ITPVRAFCYSISQCF------G----ALLAVVFAKALTPVSLIGPYF-------------A--------------V------NRLNPL-----VTPGQ-G-----V----------GMEAVCTFLLTFT-V-FATID---QSRRD------LHG---SGPLAIGLSVSLTHLFG---F-EYT---G-SAINPARTLGPAIIANK----W---------------EDHW----VYWV------GP-IL--------GSIVA-VVFYQYVIAGDAT---------------------------------------------
>GEHO01220644_c1435-827
-------------------------------------------------------------SCALSAH--------------------------WEGK-------HPSIVQIS--------------LAAG-ICIATIVWCLAN-ASG---SHINPAISIAFAVAGH--------ITPVRAFCYSISQCF------G----ALLAVVFAKALTPVSLIGPYF-------------A--------------V------NRLNPL-----VTPGQ-G-----V----------GMEAVCTFLLTFT-V-FATID---QSRRD------LHG---SGPLAIGLSVSLTHLFG---F-EYT---G-SAINPARTLGPAIIANK----W---------------EDHW----VYWV------GP-IL--------GSIVA-VVFYQYVIAGDAT---------------------------------------------
>GEHO01220645_c730-114
----------------EFRNGR------FY---------------RDLVSELVGTMILVFVSCALSAH--------------------------WEGK-------HPSIVQIS--------------LAAG-ICIATIVWCLAN-ASG---SHINPAISIAFAVAGH--------ITPVRAFCYSISQCF------G----ALLAVVFAKALTPVSLIGPYF-------------A--------------V------NRLNPL-----VTPGQ-G-----V----------GMEAVCTFLLTFT-V-FATID---QSRRD------LHG---SGPLAIGLSVSLTHLFG---F-EYT---G-SAINPARTLGPAIIANK----W---------------EDHW----IPRA-----------------------------------------------------------------------------------
>GEHO01220646_c730-114
----------------EFKKGF------FY---------------RDLVSELVGTMILVFVSCALSAH--------------------------WEGK-------HPSIVQIS--------------LAAG-ICIATIVWCLAN-ASG---SHINPAISIAFAVAGH--------ITPVRAFCYSISQCF------G----ALLAVVFAKALTPVSLIGPYF-------------A--------------V------NRLNPL-----VTPGQ-G-----V----------GMEAVCTFLLTFT-V-FATID---QSRRD------LHG---SGPLAIGLSVSLTHLFG---F-EYT---G-SAINPARTLGPAIIANK----W---------------EDHW----IPRA-----------------------------------------------------------------------------------
>GEHO01220647_c633-4
----------------EFRNGR------FY---------------RDLVSELVGTMILVFVSCALSAH--------------------------WEGK-------HPSIVQIS--------------LAAG-ICIATIVWCLAN-ASG---SHINPAISIAFAVAGH--------ITPVRAFCYSISQCF------G----ALLAVVFAKALTPVSLIGPYF-------------A--------------V------NRLNPL-----VTPGQ-G-----V----------GMEAVCTFLLTFT-V-FATID---QSRRD------LHG---SGPLAIGLSVSLTHLFG---F-EYT---G-SAINPARTLGPAIIANK----W---------------EDHW----VLPI-------------------CTPFM-----------------------------------------------------------
>GEHO01220648_c633-28
----------------EFKKGF------FY---------------RDLVSELVGTMILVFVSCALSAH--------------------------WEGK-------HPSIVQIS--------------LAAG-ICIATIVWCLAN-ASG---SHINPAISIAFAVAGH--------ITPVRAFCYSISQCF------G----ALLAVVFAKALTPVSLIGPYF-------------A--------------V------NRLNPL-----VTPGQ-G-----V----------GMEAVCTFLLTFT-V-FATID---QSRRD------LHG---SGPLAIGLSVSLTHLFG---F-EYT---G-SAINPARTLGPAIIANK-----------------------W---EDHWV-----------------------------------------------------------------------------------
>GEHO01221157_c1071-301
-------------FRLKITNVL----------------------LREGLAECLGTFLLVLFIDAAVAQ--------------------------WVLG---MKDFSSDFLSVN--------------IASG-IGLTIGIYAAGG-VSG---GHLNPAVSLAMSTLGR--------LPWRKLPVYMLAQYI------G----AFLASAVLYAVYFDALNDYDG-----GVRAVSGAT--------------ATAGIWATFPAGF-----LGVGN-G-----L----------FDQIVGTALLMLG-I-LAVVD---PSNMR-----PSSG---VTPIAIGSILAALGMAF---G-MNF---G-FAVNPARDFAPRVFVAI--AGWGGEAFS---------FRKY----AFWI---PILGPHI---------GAIVG-AIVYQLFVGLH-----------------------------------------------
>GEHO01221158_c1002-301
---------------------------------------------ILFIDAAVAQWVLGMKD------------------------------------------FSSDFLSVN--------------IASG-IGLTIGIYAAGG-VSG---GHLNPAVSLAMSTLGR--------LPWRKLPVYMLAQYI------G----AFLASAVLYAVYFDALNDYDG-----GVRAVSGAT--------------ATAGIWATFPAGF-----LGVGN-G-----L----------FDQIVGTALLMLG-I-LAVVD---PSNMR-----PSSG---VTPIAIGSILAALGMAF---G-MNF---G-FAVNPARDFAPRVFVAI--AGWGGEAFS---------FRKY----AFWI---PILGPHI---------GAIVG-AIVYQLFVGLH-----------------------------------------------
>GEHO01221255_262-942
----------------EFRNGR------FY---------------RDLVSELVGTMILVFVSCALSAH--------------------------WEGK-------HPSIVQIS--------------LAAG-ICIATIVWCLAN-ASG---SHINPAISIAFAVAGH--------ITPVRAFCYSISQCF------G----ALLAVVFAKALTPVSLIGPYF-------------A--------------V------NRLNPL-----VTPGQ-G-----V----------GMEAVCTFLLTFT-V-FATVD---QSRRD------LHG---SGPLAIGLSVSLTHLFG---F-EYT---G-SAINPARTLGPAIIANK----W---------------EDHW----VYWV------GP-IL--------GSIVA-VVFYQYVIAGDAT---------------------------------------------
>GEHO01221256_201-881
----------------EFKKGF------FY---------------RDLVSELVGTMILVFVSCALSAH--------------------------WEGK-------HPSIVQIS--------------LAAG-ICIATIVWCLAN-ASG---SHINPAISIAFAVAGH--------ITPVRAFCYSISQCF------G----ALLAVVFAKALTPVSLIGPYF-------------A--------------V------NRLNPL-----VTPGQ-G-----V----------GMEAVCTFLLTFT-V-FATVD---QSRRD------LHG---SGPLAIGLSVSLTHLFG---F-EYT---G-SAINPARTLGPAIIANK----W---------------EDHW----VYWV------GP-IL--------GSIVA-VVFYQYVIAGDAT---------------------------------------------
>GEHO01221257_262-891
----------------EFRNGR------FY---------------RDLVSELVGTMILVFVSCALSAH--------------------------WEGK-------HPSIVQIS--------------LAAG-ICIATIVWCLAN-ASG---SHINPAISIAFAVAGH--------ITPVRAFCYSISQCF------G----ALLAVVFAKALTPVSLIGPYF-------------A--------------V------NRLNPL-----VTPGQ-G-----V----------GMEAVCTFLLTFT-V-FATVD---QSRRD------LHG---SGPLAIGLSVSLTHLFG---F-EYT---G-SAINPARTLGPAIIANK----W---------------EDHW----VLPI-------------------CTPFM-----------------------------------------------------------
>GEHO01221258_201-830
----------------EFKKGF------FY---------------RDLVSELVGTMILVFVSCALSAH--------------------------WEGK-------HPSIVQIS--------------LAAG-ICIATIVWCLAN-ASG---SHINPAISIAFAVAGH--------ITPVRAFCYSISQCF------G----ALLAVVFAKALTPVSLIGPYF-------------A--------------V------NRLNPL-----VTPGQ-G-----V----------GMEAVCTFLLTFT-V-FATVD---QSRRD------LHG---SGPLAIGLSVSLTHLFG---F-EYT---G-SAINPARTLGPAIIANK----W---------------EDHW----VLPI-------------------CTPFM-----------------------------------------------------------
>GEHO01239345_122-841
---------------DDMQSPL------FW---------------RAVSAEALGTFVLVFVCCASGTG--------------------------WQDA-------PPTIVQLS--------------LTSG-LSVATIVWCLAD-VSG---AHINPAVTLPMLLTRR--------VSLARAILYMFAQCV------G----ALAGAAVLKVMTPAKLHGTLV-------------P--------------N-------MLNPD-----VSPGP-G-----L----------VMEVIITFVLVFT-V-FATCD---TKRTD------LKG---SGPLAIGLSVTMCHLVA---I-KYT---G-SGMNPARTFGPAVVQGI----W---------------EHHW----VYWC------GP-LL--------GGSLA-GLLYDNVYTANASVV-------------------KTKAYFLARTY-------------
>GEHO01240360_c867-148
---------------DDMQSPL------FW---------------RAVSAEALGTFVLVFVCCASGTG--------------------------WQDA-------PPTIVQLS--------------LTSG-LSVATIVWCLAD-VSG---AHINPAVTLPMLLTRR--------VSLARAILYMFAQCV------G----ALAGAAVLKVMTPAKLHGTLV-------------P--------------N-------MLNPD-----VSPGP-G-----L----------VMEVIITFVLVFT-V-FATCD---TKRTD------LKG---SGPLAIGLSVTMCHLVA---I-KYT---G-SGMNPARTFGPAVVQGI----W---------------EHHW----VYWC------GP-LL--------GGSLA-GLLYDNVYTANASVV-------------------KTKAYFLARTY-------------
>GENQ01002029_411-1191
----------NLRFEMGTQNLV------L----------------RCIMAEFLXTFIVVCLGTSAIAQ--------------------------GYFS------VNYNATTGA--------------IGYG-IAYMMGMYVAMG-VTG---GHLNPCVTLVTLLQQK--------IHAFHAIGYVIAQL--L----GAFLANACVFGVYKDALDKRLPSKDL-----------YVTP-----Q--------FDSIYTSYPHPD-----SGEWI-G-----F----------ADQIMASALLVIM-Y-LAVTD--DENGAP------PLG---LRPFFIGLSYISIGYGF---T-YNTTP-G-PSCNPARDFAGRVFVSM--AGWKKYPFFSIY------DDNW-----FWI-------PIIAPLL-----GALIG-LVVYQLFIALHE----------------------------------------------
>GENQ01005184_17-562
---------------------------------------------------------------------------------------------------------------------------------------------------G---GHINPAVTLAFLVTRR--------ISIIKALFYIIAQVV----G------AILGSVILKALTPSNLQGNLG-----------C-----------------P------ALGNS-----VTQGQ-G-----F----------GVELLITFIFVFV-I-FSAVD-GYRKSNS------------PATLMIGFALLACHLFA---V-PIT---G-SGMNPARSFGPCLISKA----W---------------DNHW----IYWV------GP-IV--------GGILA-GLLYDLLYAGNSSRS-------------------KVRGFFKGGYDNDHYD--------
>GENQ01014110_98-673
----------NLRFEMGTQNLV------L----------------RCIMAEFLGTFIVVCLGTSAIAQ--------------------------GYFS------VNYNATTGA--------------IGYG-IAYMMGMYVAMG-VTG---GHLNPCVTLVTFLQQK--------IHVFHAIGYVIAQL--F----GAFLANACVFGVYKDALDKRLPSKDL-----------YVTP-----Q--------FDSIYTSYPHPD-----SGEWI-G-----F----------ADQIMASALLVIM-Y-LAVTD---DENGA-----PPLG---LRPFFIGLSYISIGY---------------------------------------------------------------------------------------------------------------------------------------------------
>GENQ01035561_c6446
-----------------------------------------------------MHFILLTITMQLYHL-------------------------TWQSD------DMGQVVQIA--------------LGMG-IVVMVLVEMFCSYLET---HIFNPAVTIAMLVAKK--------VSINRAIIYMIAQCA------G----AILGAYFTYGITPVGFHDTLA-----------V-----------------------TALHPE-----VSPLM-G-----V----------AIECWLTMLLVLT-I-FGSTS---PKRTV-------SG---PPALPIGLAVSMDILAG---I-RYT---G-ASLNPARSLGPALVMHL----W---------------DHQW----VYWL------GP-IL--------GGXMA-----------------------------------------------------------
>GENQ01037895_705-1124
----------NLRFEMGTQNLV------L----------------RCIMAEFLGTFIVVCLGTSAIAQ--------------------------GYFS------VNYNATTGA--------------IGYG-IAYMMGMYVAMG-VTG---GHLNPCVTLVTFLQQK--------IHVFHAIGYVIAQL--F----G----AFLANACVFGVYKDALDKRL------------P--------------------------SKD-----LYVTP------------------QFDSIYTS-YPR-----------------------------------------------------------------------------------------------------------------------------------------------------------------------------------------------
>GFPL01001982_c987-376
-------------MKAEWKSCA------FW---------------RDVFVEFLGTFLLMSFQSYLPIS--------------------------WGSE------KLGNVVQVA--------------LGMG-FLIFVLASSLGE-FGG---AHFNPAVTFSMLTCGK--------ITINRAVLYMLVQSG------G----AVCGAGFISLTTPDKHQGLLA-----------A-----------------------TMIHPS-----MTVVQ-G-----F----------FIETWTTFMLCMV-V-HSVTS---DANYA------------IPPLAIGLCVSMDIMAT---F-EST---G-ASMNPARSLGPAVITMT----W---------------DNHW----VYW------------------------------------------------------------------------------------
>GFPL01005650_c1416-616
---------KKMKSCLTIRNET-------L---------------RQFLAEFLGTFVLMIFGDCSVAQ------------------------YKLFDD------NLGTYLSVN--------------WSWG-IAVMMGVYVCGG-VSG---GHINPAVTVAQTILGR--------LHIGKCFVYMAGQYL------G----AFVASAVVYGVYYDALVNYEF----------VNNASLTFDD--------NTHAIETAGIWATYPADFVGWGT-C-----L----------GDQIVGTGMLVLC-V-MAITD---KYNMK-----ADSG---VVPLAVGLSVVAIGMAL---G-SNC---G-YAINPARDLGPRIFTAI--AGWGEAPFAVR-------DYNY-----FWI---PVVGPHI---------GAIVG-AWLYLLCVGIH-----------------------------------------------
>GFPL01014938_c984-307
---------------KELCTAV------FW---------------RDMWTEMMCSMILLFAATACGLK-------------------------LTEDE------DPQPALVLA--------------FANG-MVVFVIIETLGH-VSG---ACMNPTVTLMFMITKK--------LSPLKAFAYIVAELA------G----AAFGAGIAYGVSTEVAQEAFA----------P------------------I------SLQN------VTIGQ-G-----I----------AAEAMITHTLALA-I-QGATD--AQHRTL------GVF---MPGLVVGMAVVVNLLSV---V-RIT---G-AAMNPLISFGPCAVTGN-------------------FKDHW----IYWV------GP-II--------GMVIA-ALEYNLIYS-------------------------------------------------
>GFPL01015724_203-910
-----------QRSVNELKTKT------LW---------------RDVFAEFLGTFFLVAAQCSLLGN--------------------------WSSR------SQGGAPMNG--------------LGMG-FVVIILATTVGD-FSG---AQLNPAVTIPFILARR--------TPILRGILYIIVQVI------A----GILGAGFLYLMTPAGLREGLG-----------V-----------------------TTHGNG-----VSSWQ-A-----M----------CIEAWITCTLVLT-I-LASTN---SRRKL------PSF---MAPLPIGFAVGLGLLIG---Y-GYT---G-GSMNPARSFGPAVIHNV----W---------------LDHW----VYWA------GP-IG--------GGLLA-MLFYSVILDPVERPLHD-----------------------------------------
>GFPL01018330_182-922
-----------------FDTYV-----------------------QPCIAEFLGSVMLIYIGAMVVRT--------------------------------------DNIFAIA--------------VGHG-FILTAICVAFGE-ISG---AHVNPAVTVGALIAGN--------ISEIMSVLYLICQMC------GSVVGAFLVRGCLDFLPTMEPGSEQG----------AAKT-----------------EFETMGGGAPSVAGGLTAFA-A-----M----------MTEAELTFLLVLV-VLLSTAR---DRDNS------------LAPIAIGFTLTACILAG---G-PST---G-AALNPVRAFGPAVANLG-------------VQFMNPWKNHW----IYWL------GP-LL--------GGVVA-GIVFKTVCGPYSVRIFC-----------------------------------------
>GFPL01039328_c959-339
-----------------------------------------------------------------------------------------------------------SNLHIS--------------LCFG-FSVASIVWAIAN-VSG---GHINPAVTAGFLITRK--------ISLVRAILYIAVQSL------G----AIVGASLLKALTPASMQGTLG-----------T-----------------------SAPAPG-----VSAGQ-V-----F----------GIELFLGFIFVFV-V-FATCD---GQRGD------LAG---SGPLAIGLAISMCHLWA---V-PFT---G-SGMNPARVFGAAVVSGT----W---------------KVHW----AYWA------GP-LV--------GGIAG-GILYDFVFAVNATPS-------------------KIAGYFSRNYDDANYD--------
>GFPL01056466_c520-3
-------------SLDDLKSAL------FW---------------RGVVAELLGTCFLTLVGCGSCIG--------------------------WDES------YNPTIVQIS--------------LCFG-LSVATVVWCIGN-CSG---GHINPAVTVAMLVTRH--------ISVVRAILYVFAQMA------G----AAAGAGILLGLTPAQYRGNLG-----------A-----------------------TLVNPS-----LSSGQ-G-----F----------GVELLITFVLVLT-V-FAACD---AHRKD------LGG---SAPLQIGLSVTV------------------------------------------------------------------------------------------------------------------------------------------------------
>GFPL01066123_258-1010
-----------PRAPQGLYEKR-V---------------------QAGLAEFYGTLLFVFLSTMLQQN--------------------------------------ELLLANA--------------IGNG-LAIGLLILSLGQ-LSG---GHFNPAVSLGAWLAGG--------IDLIQMIIYWIGQFS------GGIIGAAITRGCLSYQKQVMWRPPSN-----------GTVY-----E--------QIEGGAVMLQEG-----AGEWE-G-----I----------LTEFFLTAILVGT-VILTSID---TRTKMP-----------TAGLAIGFAVVADTAAG---G-SVT---E-ACMNPARALGPAILVSD------------------FLPVVWTYHYIYWV------GP-FL--------GAAYA-GLVYRLFFAASDRRLLFKKEQ-------------------------------------
>GGGS01064154_5-379
---------------------------------------------------------------------------------------------------------------------------------------------------------------------------------------------I------G----AILGIAILYGVTPHSVHKCFA-----------C-----------------T------MVHKD-----VSPGQ-A-----F----------GVEFMITFTLVFT-V-FANTE---ANRVD-------TG---SKSLSIGLAVVLGHLFG---F-RYT---G-ASMNPARSLAPALFSNT----W---------------RYHW----VYWV------GP-IL--------GAILG-GFTYE-----------------------------------------------------
>GGGS01100752_c1083-403
-------------LKSEPKKKT------FW---------------RDVLIEFFATFFLMSAQAALPLS--------------------------WGKG-------LGGVVQVS--------------MGMG-FVVCTMAWALGD-FGG---GHMNPAVSIAMALRLE--------ITILRAALYTVSQCL------G----ALAGAGFVYGITPSNYTDSLA-----------A-----------------------TTLGDR-----VEPWQ-G-----V----------LTEAWITCMLVIT-I-LGSTN---MRRKG------EIY---MATIPIGFAVTLGIMSA---F-AST---G-ASMNPARSLGPAVVMGI----W---------------DDHW----VYWF------GP-IL--------GGAIA-VILYTLSDMVD-----------------------------------------------
>GGGS01157458_61-732
-----------SSSAHFYTSYI-----------------------QPLAAELFGTAMFVFIGSMTQQN--------------------------------------ELLLATA--------------IGSG-LSLAMLVYSFGK-LSG---GHFNPAVTLGIVLSSG--------MPVLLAPLYVIAQVI------GCILGAALNRGVLSIDGDVFFLEPQPNKSI-------YYQ-----------------IHGGAHMLHSNQYYEATPFA-G-----I----------LNEAIMTYLLVTV-YLVTSID---TKTKS-----PMYG------LSIGLAFTAGMVAG---G-SVT---E-GCMNPARALGPAVVISD------------------LRPEVWQHHYVYW------------------------------------------------------------------------------------
>GGGS01196355_c1770-1087
----------------EYKTRE------FW---------------RDVCVEMLATFILMSVQCALPLQ--------------------------WGPD--FVALGFGNIVQIG--------------IGMG-FVVCATAWTFGD-FGG---CHMNPAVTVAMMTCAK--------MTFMKGSFYIIAQCI------G----AMVGACFIYGVTPSSYRGTLA-------------A--------------T-------VLNPS-----LSPWQ-G-----M----------LIELWLTFILVCT-I-LGATN---EQRKG------NVY---MPTIIVGFVVTVGVLSG---S-AQT---G-ASMNPARSLGPAVVMGI----W---------------NDHW----IYWV------GT-VL--------GGILA-ALVYHFMIDK------------------------------------------------
>GGGS01201883_216-893
---------------EDLKTKK------FW---------------CALIAEFLGTMFLVIMSCGSALA--------------------------NDGG------DTVAVLRIS--------------LTFY-FSIATLVWATAH-VSG---GHLNPAVSLGFLFTRK--------ISVVRFLFYCVSQML------G----AVTGAGILYGIHKPNQATLGT-------------S--------------A--------PAPG-----VSAAE-T-----F----------GIELLITFVLVWT-V-FATVD---DNRD-------MAG---SGPGAIGLAIGMCHLYA---V-PYT---G-AGMNPARVFGPAVVSGT----W---------------DTHW----AYWV------GPAI---------GAIIA-SFLYEFVFAANAT---------------------------------------------
>GGGS01264692_c1747-1175
----------------------------------------------------------------------------------------------------------PPPTHVG--------------LVMA-FIVFALVESFGH-MGG---CHMNPGVTLMMFFRGD--------ISFLKGLLYFVSQCL------G----AAMGSAIVYGLTPEAHRDAFQ-------------P--------------F-------QPSEE-----LGPYR-G-----M----------AMEIIISFMLFFV-I-LAVTD---PKRPT------PIN---MPGLPVGCTVGVGIFCT---M-SYT---G-GAMNPLIALGPAIITSN-------------------FKHHW----IYWV------GP-ML--------GSITA-FGLYSALSALNPRP--------------------------------------------
>GGGS01264693_c876-304
----------------------------------------------------------------------------------------------------------PPPTHVG--------------LVMA-FIVFALVESFGH-MGG---CHMNPGVTLMMFFRGD--------ISFLKGLLYFVSQCL------G----AAMGSAIVYGLTPEAHRDAFQ-------------P--------------F-------QPSEE-----LGPYR-G-----M----------AMEIIISFMLFFV-I-LAVTD---PKRPT------PIN---MPGLPVGCTVGVGIFCT---M-SYT---G-GAMNPLIALGPAIITSN-------------------FKHHW----IYWV------GP-ML--------GSITA-FGLYSALSALNPRP--------------------------------------------
>GGGS01264695_c890-186
---------------EELTTPV------FW---------------RDAIAEIFNSAILLTYLTFNQIT-------------------------YFSWG------WTPPPTHVG--------------LVMA-FIVFALVESFGH-MGG---CHMNPGVTLMMFFRGD--------ISFLKGLLYFVSQCL------G----AAMGSAIVYGLTPEAHRDAFQ-------------P--------------F-------QPSEE-----LGPYR-G-----M----------AMEIIISFMLFFV-I-LAVTD---PKRPT------PIN---MPGLPVGCTVGVGIFCT---M-SYT---G-GAMNPLIALGPAIITSN-------------------FKHHW----IYWV------GP-ML--------GSITA-FGLYSALSALNPRPTRNDD---------------------------------------
>GGGS01264696_c1731-1159
----------------------------------------------------------------------------------------------------------PPPTHVG--------------LVMA-FIVFALVESFGH-MGG---CHMNPGVTLMMFFRGD--------ISFLKGLLYFVSQCL------G----AAMGSAIVYGLTPEAHRDAFQ-------------P--------------F-------QPSEE-----LGPYR-G-----M----------AMEIIISFMLFFV-I-LAVTD---PKRPT------PIN---MPGLPVGCTVGVGIFCT---M-SYT---G-GAMNPLIALGPAIITSN-------------------FKHHW----IYWV------GP-ML--------GSITA-FGLYSALSALNPRP--------------------------------------------
>GGIQ01001891_1787-2509
----HSKAGRMANQFEEVKTSS------FW---------------KAVLAEIVGTFILVVCGCAACLG------------------------SDWDRV------DSPRLVEIS--------------LAFG-LGVATAVWCIGH-VSG---GHINPAVSCGMVVARR--------ITVVRCVMYILAQCV------G----AIFGAGVLYGLTPANSTGNLG----------M------------------T------ELGNE-----VTDVQ-G-----F----------GVELIITFVLVLT-V-FASCD---GKRKD------LKG---SIPLSIGLSVTLCHFFA---V-KFT---G-ASMNPARSFGVAVIMNL----W---------------NDHW----IYWV------GP-IL--------GGVVA-ASLYEIFFAKDGS---------------------------------------------
>GGIQ01001894_475-1194
-----VDSGRMANQFEEVKTSS------FW---------------KAVLAEIVGTFILVVCGCAACLG------------------------SDWDRV------DSPRLVEIS--------------LAFG-LGVATAVWCIGH-VSG---GHINPAVSCGMVVARR--------ITVVRCVMYILAQCV------G----AIFGAGVLYGLTPANSTGNLG----------M------------------T------ELGNE-----VTDVQ-G-----F----------GVELIITFVLVLT-V-FASCD---GKRKD------LKG---SIPLSIGLSVTLCHFFA---V-KFT---G-ASMNPARSFGVAVIMNL----W---------------NDHW----IYWV------GP-IL--------GGVVA-ASLYEIFFAKDGS---------------------------------------------
>GGIQ01061931_561-1295
-------------NIEEFKSPL------FW---------------RAIFSEFMGTFLLIFFGCFSIID--------------------------WNPE----AKNPPSIVQIA--------------LCFG-LIITVLVSALGS-VSG---CNINPAVTIAMLITRR--------MCLGRALVYMLVQCL------G----AIAGARLLAYMIPEHLRGNLA-----------A-----------------------LELPKF-----VEPVN-A-----M----------LMEVFMTFMLLLS-V-FAACD---EGKPE------YKS---SGPLMIGLSVTAGAFAA---G-HYT---G-GCMNPARALGPAVVANH----W---------------DHHW----IYWC------GP-IL--------GGIIA-SLLYDLLFDTGASVR-------------------KFKNLLTKVSY-------------
>GGIQ01061932_309-1043
-------------NIEEFKSPL------FW---------------RAIFSEFMGTFLLIFFGCFSIID--------------------------WNPE----AKNPPSIVQIA--------------LCFG-LIITVLVSALGS-VSG---CNINPAVTIAMLITRR--------MCLGRALVYMLVQCL------G----AIAGARLLAYMIPEHLRGNLA-----------A-----------------------LELPKF-----VEPVN-A-----M----------LMEVFMTFMLLLS-V-FAACD---EGKPE------YKS---SGPLMIGLSVTAGAFAA---G-HYT---G-GCMNPARALGPAVVANH----W---------------DHHW----IYWC------GP-IL--------GGIIA-SLLYDLLFDTGASVR-------------------KFKNLLTKVSY-------------
>GGIQ01061934_279-1013
-------------NIEEFKSPL------FW---------------RAIFSEFMGTFLLIFFGCFSIID--------------------------WNPE----AKNPPSIVQIA--------------LCFG-LIITVLVSALGS-VSG---CNINPAVTIAMLITRR--------MCLGRALVYMLVQCL------G----AIAGARLLAYMIPEHLRGNLA-----------A-----------------------LELPKF-----VEPVN-A-----M----------LMEVFMTFMLLLS-V-FAACD---EGKPE------YKS---SGPLMIGLSVTAGAFAA---G-HYT---G-GCMNPARALGPAVVANH----W---------------DHHW----IYWC------GP-IL--------GGIIA-SLLYDLLFDTGASVR-------------------KFKNLLTKVSY-------------
>GGIQ01078896_229-1005
-----------KNSIEDLKSYN------LW---------------LAAFAELIGTLLLVLVGCGSCGR-----------------FKVDVQEFNATSLITVEKLLPNDLVQIS--------------LCFG-LSVATIVWSIAH-ISG---GHINPGVTIGFFVTRK--------ISLARTLVYMFFQVI------G----ALLGASFLKLLTPSGVNESLG-------------S--------------T-------LLGKN-----VDIAQ-G-----L----------VIEMFITFVLVWT-V-FSTCD---TNRTG------LSG---SGPLAIGLSIAMCHLWA---V-PYT---G-SGMNPARAFGSHVISQT----------------ILDHRYVW----LYWV------GP-LL--------GGAIA-AVLYDLIFAANASRA-------------------KLEGFFS-----------------
>GGIQ01082838_458-1168
----------------------------FW---------------RSMLAEFIGSAFLVLIGCGAWTQ--------------------------SSNQ------DHPDAVKIA--------------LAFG-FTYTVVVYCFKT-LGD---CHISSSVTVALLATRK--------CSVVKALLYLLCQLF------G----AILGACFVFGVTSYEQRNMTA----------HRIG---------------C-----TVPAEN-----VPESH-A-----F----------GVEFFATFFLVFV-V-FACYE----KRPP-EETSIPEP---VAPLLIGITYAAVTLFA---V-PYS---G-ASMNPSRSFGPALIGGV----W---------------TKHW----IYWF--G----P-IF--------GGILG-AALHELIFSARASFE-------------------RLKSCF------------------
>GGIQ01082844_548-1168
---------------------------------------------------------------------------------------------------------HPDAVKIA--------------LAFG-FTYTVVVYCFKT-LGD---CHISSSVTVALLATRK--------CSVVKALLYLLCQLF------G----AILGACFVFGVTSYEQRNMTA----------HRIG---------------C-----TVPAEN-----VPESH-A-----F----------GVEFFATFFLVFV-V-FACYE----KRPP-EETSIPEP---VAPLLIGITYAAVTLFA---V-PYS---G-ASMNPSRSFGPALIGGV----W---------------TKHW----IYWF--G----P-IF--------GGILG-AALHELIFSARASFE-------------------RLKSCF------------------
>GGIQ01082848_799-1509
----------------------------FW---------------RSMLAEFIGSAFLVLIGCGAWTQ--------------------------SSNQ------DHPDAVKIA--------------LAFG-FTYTVVVYCFKT-LGD---CHISSSVTVALLATRK--------CSVVKALLYLLCQLF------G----AILGACFVFGVTSYEQRNMTA----------HRIG---------------C-----TVPAEN-----VPESH-A-----F----------GVEFFATFFLVFV-V-FACYE----KRPP-EETSIPEP---VAPLLIGITYAAVTLFA---V-PYS---G-ASMNPSRSFGPALIGGV----W---------------TKHW----IYWF--G----P-IF--------GGILG-AALHELIFSARASFE-------------------RLKSCF------------------
>GGIQ01082850_889-1509
---------------------------------------------------------------------------------------------------------HPDAVKIA--------------LAFG-FTYTVVVYCFKT-LGD---CHISSSVTVALLATRK--------CSVVKALLYLLCQLF------G----AILGACFVFGVTSYEQRNMTA----------HRIG---------------C-----TVPAEN-----VPESH-A-----F----------GVEFFATFFLVFV-V-FACYE----KRPP-EETSIPEP---VAPLLIGITYAAVTLFA---V-PYS---G-ASMNPSRSFGPALIGGV----W---------------TKHW----IYWF--G----P-IF--------GGILG-AALHELIFSARASFE-------------------RLKSCF------------------
>GGIQ01100196_c555-34
---------------SEVKKSS------FW---------------LAVLAECLGSFLLVLFGCGSCGY-------------------------------------GDSIVSIA--------------LGFG-LSVGTIVWIIGH-VSG---GHINPAVTFGFLVTRK--------ISLLKAIFYIIFQCC------G----ATLGSVVLLLTYLNSELKGAL-----------C------------------------APSVV-----VTEFS-G-----F----------LVEALITFLLVLV-V-FSTCD---SLRKG------FSG---SGPLAIGLSVTVGHFWA---V-SLI---G-------------------------------------------------------------------------------------------------------------------------------------
>GGLP01010073_c553-2
------------KSNLDLKSKK------FY---------------VALIAEFLGTALLVLVGCGSVEN------------------------------------VGRTYLHIA--------------LTFG-LSVASIVWAIAH-VSG---GHINPAVTIGFLITRR--------ISLVRGLLYMVVQTV------G----AIVGAGLLKALSVSGATSTLD-----------ASL-------------------GTVGLDKG-----LNVGQ-G-----F----------GVELLITFIFIFV-I-FSAVD---SHRGD------VGG---SVPLTVGLCLAMCHLWA---I-PFT---G-------------------------------------------------------------------------------------------------------------------------------------
>GGLP01033129_c1099-434
----------------ELRSPR------LW---------------RDVACEVFAVTVLIAFVVGFVAN------------------------FRTQEN------PTTTLLLVG--------------FGAG-VQVFVLIETFAH-IQH---AAMNPAVVVFFTLTGK--------MSIVRGLLMVCAECT------G----SMLGTILVYSCAPPVVRENFR-------------P--------------V-------GLHEG-----IAPWQ-G-----V----------ILECLVTTSLIML-V-AGATD---ARNRK------VN----MPGLPVGMSIAAGILMG---G-HFT---G-GTMNPMIVFGPAVVTGI----W---------------THQW----VYWV------GP-VA--------GGFLG-TILYHFF---------------------------------------------------
>GGLP01038453_c3023-2430
---------------------------------------------------------------------------------------------GSVEN------VDATKLHIA--------------LMFG-LSVASIVWAIGY-KSG---GHINPAVTLGFLVTRR--------VSLARGVLYMAAQTA------G----AITGALLLKLLTPTSSDKIK-----------DSLG---------------T-----VGLDKD-----LHVVQ-G-----V----------FVEAIITFVLVFV-V-FSAVD---PHRRD------TGG---SIPLTVGLTITMCHLWA---I-PFT---G-SGMNPARSFGPALITGK----W---------------DNHW----IYWV------GP-LV--------GGALG-AILYDFVFAVN-----------------------------------------------
>GGRB01002378_c578-3
-------------LREDVRRIR------FW---------------RSVVGEFIGSLFLVLIGCGASVE--------------------------TDHV------ERPVTVRVA--------------LAFG-VTYAAGLYCLHS-DND---GHLNTAVTVAMAVTRR--------ISVIRSVLYMATQLL------G----AVVGALALYWVTSDDYKTELG-----------A-----------------T------RLSRS-----VSEGQ-G-----F----------LVEFFATSILVFV-V-FASYDDRNRDRTS------------MAPFVIGLTLMSVSLFS---I-PYT---G-GSMNTARSFG--------------------------------------------------------------------------------------------------------------------------
>GGRB01007410_453-1211
------KKMARSSNLEDLQSAK------FW---------------VALLAEFIGTQLLVTVGCGACAS--------------------------------TPT-LTPSIVQLS--------------LAFG-LSVATIVWVIAH-VSG---GHINPAVTIGFLVTRK--------ISLVRGLFYIISQCL------G----AIAGAGLLHFATPRGVSNSSI-----------ANP----------------TLGTSAPPFGDQ----VEVYQ-I-----V----------IIEYTITFLLVLT-V-FATVD---KRRVG------FAG---SGPLAIGLSVAMGHFWA---V-PFT---G-AGTNPARVFGPAVISHT----W---------------THHW----AYWV------GP-LL--------GGVAA-GLTYDMMLAVNASRA-------------------KMSAFFS-----------------
>GGRB01007411_489-1217
------KKMARSSNLEDLQSAK------FW---------------VALLAEFIGTQLLVTVGCGACAS-----------------------------------TPTQSIVQLS--------------LAFG-LSVATIVWVIAH-VSG---GHINPAVTIGFLVTRK--------ISLVRGLFYIISQCL------G----AIAGAGLLHFATPRGVSNSSI-----------ANP----------------TLGTSAPPFGDQ----VEVYQ-I-----V----------IIEYTITFLLVLT-V-FATVD---KRRVG------FAG---SGPLAIGLSVAMGHFWA---V-PFT---G-AGTNPARVFGPAVISHT----W---------------THHW----AYWV------GP-LL--------GGVAA-GLTYDMMLAVNASR--------------------------------------------
>GGRB01007729_220-894
-------------SRRDLRNPV------FW---------------RDVVSELLVVTILMTVITFVLVS-------------------------NDEKA------YPITMTHIG--------------LFAG-FLVHILIEGYGP-ISG---AHMNPVSSFSLWVAGN--------ISLARAVLYMIVQTA------G----SATGSGIGYILTPWDKASNAS-----------TFK------------------AFNPAIHG------LTNAQ-G-----V----------AIEAFFAFNLIFV-A-LSCHD---TKNRP------SPAL--LPSLTIGFCIGIGILAA---G-THT---G-GLMNPIVALGPALLAKD-------------------FANHW----VYWV------GP-FI--------GGPLAVG---------------------------------------------------------
>GGRB01015131_183-902
-----------SSDANLFIRFV-----------------------KPCVAEFLTTAIFVFAGTLSVQT--------------------------------------GNGLLVA--------------FVHG-IVIALMVFCFGH-ISG---GHINPAVTLAVLIGSS--------LRYITALLYVVCQLI------GGIVGAALTRAVLSFPVAPNSNETVY-----------MSI-----------------AGGTHHICPG-----MSEFQ-G-----L----------LLEVIMTFMLCQT-VLMMAVD----RQSP------------FAPLAIGLTVFADIASG---G-NLT---G-GSMNPARSFGPAVVISD------------------LSLDPWTYHYVYWV------GP-FL--------GAVLA-GLLYRFFMASGRYQVLR-----------------------------------------
>GGRB01025652_783-1358
-------------------------------------------------------CLIIWISVTFNAS-----------------------------------VYKPSITHFG--------------LYAG-FFVFVCIEGWGP-LCG---ASVNPARTWAVFLAGR--------MTFIKAFVYTIVEVG------G----AAAGTMIGYGLTPANATNQIT----------P------------------L------LPGEG-----VTAVQ-G-----M----------AIEAILTFNLIFVGLVLGQPV---GQPSA------------ITSLTVGFCVGTGVMAA---G-THT---G-GLQNPIVAFGPAIVSGN-------------------FKDHW----LYWV------GP-YV--------GSTVA-----------------------------------------------------------
>GGRB01032355_c800-246
-----------------------------------------------------------------VTA------------------------------------YSPNTTHFG--------------LFAG-FIIMLLIEAYGP-ISG---APINPAGCWGFFLAGR--------ISLARMVLYTGVEIG------G----CAAGSTAAFYLSPVDNQRNFT-----------A-----------------I------KIGHG-----LIPVH-G-----M----------FIEAILTFNLLFV-A-LICTD-PKRKTSI------------MPSLPIAWCIGTGIFAA---G-THT---G-GLQNPLVPFGPALVTRD-------------------FQHHW----IYWA------GP-YL--------GATFG-TMFY------------------------------------------------------
>GGRB01034026_289-1002
-------------LQEDVRRLR------FW---------------RSLVAEFLGTMFLVLFGCGAWTQ--------------------------AGHE------SSPDTVKIA--------------FAFG-LTYIAVLYCIRN-VSD---GYINPAVTIALLATRR--------ASVIRSLLYLLCQII------G----AILGAAFVFSITSAELRAKHP----------SGIG---------------C-----TVLSAN-----VAESH-G-----F----------GVEFFATFFFVFV-V-FACAE---KTRRE------EVV---TSPVIIGLTYGAMALFA---I-PYT---G-GSMNPARSFGPALVSGV----W---------------SHHW----IYWF------GP-LL--------GGVTG-GATYDLIFSTKASFKRL-----------------------------------------
>GGRB01034474_722-1390
-----------KQSIEDIKSAT------FW---------------REVLAEGMATLTLIFFIALVMIS-------------------------NDRDH------YIPSTTHAG--------------LFAG-FLVCMLVEGYGP-ISG---AHMNPAVSLGLFVAGH--------ISGARLIIYVIIQIA------G----GLGGAGLGYLVTPYDQRGSFH----------P------------------L------GPNPA-----MTPAQ-C-----V----------LLEAALTFNLLFI-A-MSCTD---FKSRP------VA----VAGLPIGFAIGLGIMAA---G-THS---G-GVQNPVAALATAVLSGN-------------------RNNLW----IYFV------GP-CI--------GGPVG-ALTY------------------------------------------------------
>GGRB01034475_593-1270
-----------KQSIEDIKSIT------FW---------------REVIAEGMATLTLIFFITLVMIS-------------------------NDRDH------YLPSTTHAG--------------LFAG-FLVCMLVEGYGP-ISG---AHMNPAVSLGLFVAGH--------ISGARLILYVIIQIA------G----GLGGAGLGYLVTPYDQRGSFH----------A------------------L------GPNPA-----MTPAQ-S-----V----------LLEAALTFNLLFI-A-MSCTD-FKSRPVA------------VAGLPIGFAIGLGIMAA---G-THS---G-GVQNPVAALATAVLSGN-------------------RDLLW----IYFV------GP-CI--------GGPVG-ALTYTLL---------------------------------------------------
>GGRB01040274_c832-53
--------SRREPTGNVFGDYV-----------------------QPASAELFGALLLVYVEVVAQLS--------------------------------------PCAVVRG--------------AAHG-LTLGALMVCFQD-VSV---GCFNPALTIAILIVGCGGADEFRLLHWRLALCLIGAQML------AGLIGAALARATLSYPISGQNDSSNT-----------TAF--------------EMAKGGVPYLSPG-----VGGLQ-G-----F----------LCEAILTCLLATI-LLMTLVD---ALPFP------QQQ---LSALAVGMAAMAATSAT---V-DVT---G-GILNPARSLGPALVGCD------------------LPTTNISDQLIYIV------AP-LL--------GASVA-AALYRMLFASTDKRMFFTD---------------------------------------
>GGRB01041320_249-929
----------------DLRRPL------FW---------------RAIIAEFIGTLVLTFIGCMSCIG--------------------------WEES------YSPTIVQIS--------------LAFG-LSVTTVVWAIGH-VSG---GHINPAVTAGMLVTRK--------ISLARGLLFIVAQSL------G----AVTGAALLKVITPVHARGALG-------------A--------------T-------TVNDH-----LSPGQ-A-----M----------GVEALVTFVLVLT-V-FGSCD---NKRTD------LNG---SAPLTIGLSVTMCHLAA---I-KYT---G-SSMNPARTLGPAVVMGI----W---------------HEHW----VYWC------GP-IL--------GGVVA-ALIYENLFAANAS---------------------------------------------
>GGRB01047505_c1022-207
----------KIKSSLRVRNQM----------------------IREFIAEFLGTFVLISLGTGATAQ------------------------SILGHH------NYGTFLSVN--------------LAWG-WAVALGIWVCGG-VSG---AHLNPSITLAIAVLGR--------MKWIKVPYYCLAQLL------GSFVASACVFGIYYDALNEYDGGTRS----------VIGAN----A---------TAVIWASYPQPY-----LSTAS-G-----F----------GEQVFLTMLFVLC-I-MAIID---KYNMA------PDPR--MSPLAVGGVVTVIGMSY---G-LNA---G-YPINPAKDFAPRAFTAC--AGWGVEVFTA--------YDYW-----FWV-------PLVAPNI-----GAVCG-AWVYQIFVGIHTEPEKTLPTTVMD----------------------------------
>GGRB01048416_251-1036
---------LESIGRKQLRIKN--------------------KYAREFLAEFLGIFVLMVFGLGVNAQ------------------------ATLSRG------KAASALAVS--------------WGWG-LAVAMGVYVSGG-VSG---GHINPAVTLAMTIVGK--------LKIRQLPVYWLAQYL------GAFAASATVYVVYSDALKAFDDGVRQ----------VTGAN----A---------TAGIWATYPNEF-----LSTMG-G-----F----------TDQVFGTMLLLLG-I-FAVTD---GRNMS-----PPKG---MVPFVVGLIVFLIGMSF---A-WNC---G-YAINPARDLSPRLFTAI--AGWGTKTFSH--------GNYW-----FWI-------PLVATHV-----GAIFG-ALIYLGFVGFH-----------------------------------------------
>GGRB01056783_c967-167
--------------KLRVKNSL----------------------IREFLSEFIGTFTLIGVGCAVNAE----------------------SVLINDRK------TGVAHLSIA--------------LGWG-WTMTMAAWISGG-VTG---AQLNPAISVAMAFLGR--------LNIAQMFVYWAAQYS------G----AFAGSACVYGIYSDALNNFDGG-----NRSVIGET--------------ATAGIWATYPQPF-----LSVRS-G-----I----------CDQIFGTFLLAVC-A-MALTD---KFNMC-----PPGG---MFPLCIGGVIATLNMTY---T-FNC---G-GAVNPARDFSPRLFTAI--AGWGVEVFTV--------YDYW-----FWV-------PLVIPHF-----GAIFG-ALFYQLMVGIHAESDDEIERQ-------------------------------------
>GGRB01058162_c2231-1428
----------------KLRLRR------LW--------------IRQFLAEFLGTFLLVTFGCGALAQ------------------------MTLSKG------ASGEFLSVN--------------LAFG-WGVAMGAWVSGG-VSG---GHMNPAVTLAVAILGR--------MKWKMLPVYWLAQYL------G----AFAAAACIFGIYYEAIDNYDGG-----IRSIMGNT--------------STAGIFGTYPQPY-----VSILS-G-----F----------GDQVFGTMLLVLA-I-MALTD---RFNMA-----PNKG---VLPLAVGGALTAIGLSY---G-LNC---G-YAINPARDFGPRALTAC--VGYGVEVFTS--------YDYW-----FWV-------PLVAPHI-----GGVCG-AFFYQLFVGIHTEEIEITPASISD----------------------------------
>GGRB01058163_c2255-1452
----------------KLRLRR------LW--------------IRQFLAEFLGTFLLVVFGCGALAQ------------------------MTLSKG------ASGEFLSVN--------------LAFG-WGVAMGAWVSGG-VSG---GHMNPAVTLAVAILGR--------MKWKMLPVYWLAQYL------G----AFAAAACIFGIYYEAIDNYDGG-----IRSIMGNT--------------STAGIFGTYPQPY-----VSILS-G-----F----------GDQVFGTMLLVLA-I-MALTD---RFNMA-----PNKG---VLPLAVGGALTAIGLSY---G-LNC---G-YAINPARDFGPRALTAC--VGYGVEVFTS--------YDYW-----FWV-------P-LVAPHI----GGICG-AWFYQLFVGIHTEEIEITPASISD----------------------------------
>GGRB01063219_c1786-992
----------MESSRRDLTDPL------FY---------------RAAIAEAIGTLFLVLIGCGSCIG------------------------KEWEKS------PPPTQVQIS--------------LCFG-LGVATMVWCIGH-VSG---GHINPAVTVGMLVARK--------ISIIRAIVFIVAQCV------G----ALGGAAILHVLTPGSKRDTLG-----------M-----------------------TGIDKH-----LSVVQ-G-----L----------FVEVLITFVLVFT-V-FASCD---ENRED------LNG---SAPLTIGLSVTLCHLFA---L-RYT---G-SSMNPARTFGPAVISGT----W---------------DAHY----VYWC------GP-LL--------GGIIA-ALLYEMVFAADASVDKAKQFFLSKRSSNVSPRPTEDESSLPEE---------------
>GGRB01069632_c1127-426
-----------LSLGSSLRNII-----------------------RKYISARHQRYWLDLATTFSVLA-------------------------CGLEN---------SHIKHQ--------------YGYGALVVAIYMLATWHSLTL-FDSSANPVYNIVALAHGH--------YDLARVLWLTTAQL--L----GAWLSYRAAFAFWSLGLCPHHRRRYA-----------AVG---------------------CTSNLN-----VSAPL-G-----L----------LIESAGVAFEIFL-SQFVFSG--------------------AAQNALSLKCLITSLLTASSV-HLT---G-YNLNPIKASTRSFGCTG---TS--------------IPVHL---LVYWV-------------------GPCVS-AYLTATAIPHLKKL--------------------------------------------
>GGRB01070573_2-607
--------------------------------------------------------------------------------------------------------------------------------AFG-LSVATIVWSIAH-VSG---GHINPGVTIGFLVTRK--------ISLIRAILYTAVQSV------G----AVLGAVILKLVSPPGLNDALG-------------T--------------T-------SPGNG-----VSIGQ-A-----F----------TIELFITFVLVYT-V-FATCD---GQRQG------FKG---SGPLAIGLSISMCHLWA---I-PYT---G-SGMNPARAFGSALVAGK-----------------LEPGIHW----VYWA------GP-LL--------GGALA-GILYDFLFATNATLD-------------------KLKGFFTSDYDDSQYD--------
>GGRB01043822_1-414
-----------------------------------------------------------------------------------------------------------------------------------------------------------------------------------------------------------------------------GG-----VRSVTGPN--------------ATAGIWGTYPQEY-----LSIWS-G-----L----------GDQVFGTMMLVLC-A-MTVTD---PKNSM----GAPKG---LTALIIGLIVFAIGLAL---G-LNG---G-FAINPARDFGPRAFTAM--AGWGSETFSA--------YDYY-----FWV---PIVGPHI---------GAICG-AFFYLLTIGFH-----------------------------------------------
>GGRB01072014_162-668
--------------KLRIKNSY----------------------IREGLAEFVGTFILIVFGCGVNAQ------------------------TTLGNG------KAGEFLSVN--------------WGWT-LGIAFGVYVSGT-VSG---GHINPAVTLAMTLLGR--------LPVKKLPVYWLGQYL------G----ALFASACIYGVYQDALDAYDGG-----VRSVTGPN--------------ATAGIWGTYPQEY-----LSIWS-G-----L----------GDQVFGTMMLVLC-A-MTVTD---PK---------------------------------------------------------------------------------------------------------------------------------------------------------------------------------
>GHDL01029555_c984-217
----------MDKLARAVRLDE-LKSGTFY---------------RDLAVEFFGTFFLLFIVGGLNAP---------------------------FDG------KHPSIVQVG--------------LAAG-LGVGLIVWGTAS-TSG---GHINPAISLAVCLAGH--------ITIVRGVGYSIAQCA------G----AYLAILLTQSLTPAELIGDYY----------G------------------V-----TRLNPL-----LSPLQ-G-----C----------VMEIMLTFFLAFT-I-YAFVD---KERPD------LNP---CGPLMIGLSVTMTHMFG---V-PYT---G-CSVNPARSFGPALATGY----W---------------QDHW----IYWV------GP-IL--------GSILA-IFSYDYAIRSDASLQ-------------------KLKSTLFCSPPVSNAD--------
>GHDL01067853_300-881
-------------------------------------------------------------------------------------------------------------------------------------------------TTG---AHINPAVTVALVVIGK--------FPLRKVPHYLFGQY--L----GGFLAAVLVYGLYYDALNNFDGGVRA----------TTGAN----A---------TAVIFTTIPSAY-----LTMQS-A-----V----------LDQLIGTSLLMVG-I-LAMTD---PRNPH----CPSPG---LFPLCIGLFVASLTMCF---A-LNM---G-APINPARDLPSRIFIAI--AGWGMEPFSLN-------NYNY-----FWI---PVVGPHL---------GAIVG-AALYELLIAIH-----------------------------------------------
>GHDL01076982_c2185-1802
----------------------------------------------------------------------------------------------------------------------------------------------------------------------------------------------------A----SLVGPYFAVNRLNPL-------------------V---------------------------------TPGQ-G-----V----------GMEAVCTFLLTFT-V-FATVD---KSRHD------LHG---SGPLAIGLSVSLTHLFG---F-EYT---G-SAINPARTLGPAIMADK----W---------------DDHW----VYWV------GP-II--------GSVVA-VLLYQYVIAGDATPA-------------------KAKAAF------------------
>GHDL01083218_242-904
-------------LAEEPRSAS------LW---------------RDVFAEFIATFMLVSVQSALPLT--------------------------WGEA------GLGGPVQTA--------------LGMG-FIVCTMAWTFGD-FSG---GHMNPAVTFSMAISAK--------ITVFRALFYVIAQCA------A----GAAGTGFVYLMTPSEHREYLS-----------A-----------------------TVVNTK-----MEPWQ-G-----M----------LVEAWITAILVLT-I-YGATN---DRRKE------NLF---MPTIPIGFAITLGILTG---W-KYT---G-GSMNPARSFGPAVILNV----W---------------ENHW----VYWV------GP-ML--------GGAVA-TLIY------------------------------------------------------
>GHDL01083873_c1322-633
---------------DELQSLL------FW---------------RAVAAECLGSFMLIFFCCASDTR--------------------------WPDT-------SPSVVQLS--------------LTAG-LNVATIIWCIHG-VSG---AHINPALTLPLFLTRK--------VSFVRALLYMLAHFA------G----ALIAVGTLKVITPIEFRGTLA-------------L--------------N-------RLHPG-----VSPIG-G-----C----------VLEAMMTFVLVFT-V-FATID---HKRTD---LVTLKG---SGPLAIGLSAAMVHLAG---I-KYT---G-CSLNPARTFAPALFQGN----WD--------------DSHW----VYWV------GP-MT--------GGAMA-GLVYEYIFAARA----------------------------------------------
>GHDL01085191_140-904
--------------RLKITNVL----------------------IREGLAECLGTFLLVLFIDASVAQ------------------------LVLGKN------VFGSFLSVN--------------IASG-IGLTIGIYAAGG-VSG---GHLNPAVSVAMSILGK--------LSWRKLPVYMLGQYV------GAFLASALLYAVYYDALNEYDGGARA-----------VSGAT----A--------TAGIWATFPAAF-----LGAGN-G-----L----------LDQIVGTALLMLG-I-LAVVD---QSNMR-----PSSG---LTPIAIGSVLAAIGMAF---G-MNF---G-FAVNPARDFAPRVFVTI--AGWGGEAFS---------FRNY----AFWI---PILGPHI---------GAVAG-AAVYQLFVGLH-----------------------------------------------
>GHDL01098960_c981-451
---------------LDMQSPL------FW---------------RAVTGEGLGTFLLVFFCTGSGTN--------------------------WHDP-------PPTIVQLS--------------LTSG-LAVATIIWVLAD-VSG---AHINPAVTLPMLLARR--------ISLARAILYMFAQCV------G----AMTGAALLKAVTPVKFHGTLA-----------V-----------------------NMLHAD-----VTPGA-G-----L----------AMEAMITFVLVFT-V-FATCD---TKRTD------LKG---SGPLAIGLSVTMAHLVA---V-------S-------------------------------------------------------------------------------------------------------------------------------------
>GHDL01098962_c2846-2124
--------------LDDMQSPL------FW---------------RAVTGEGLGTFLLVFFCTGSGTN--------------------------WHDP-------PPTIVQLS--------------LTSG-LAVATIIWVLAD-VSG---AHINPAVTLPMLLARR--------ISLARAILYMFAQCV------G----AMTGAALLKAVTPVKFHGTLA-----------V-----------------------NMLHAD-----VTPGA-G-----L----------AMEAMITFVLVFT-V-FATCD---TKRTD------LKG---SGPLAIGLSVTMAHLVA---I-KYT---G-SSMNPARTFGPAVVQGI----W---------------EHHW----VYWC------GP-LL--------GGSLA-GLLYDNVYAANASMT-------------------KTKAYFLTRSY-------------
>GHDL01138751_25-522
--------------------------------------------------------------------------------------------------------------------------------------------------DG---AHINPAVTVASAAVGR--------FPWRKVPHYLLGQY--L----GGFIASVVVWGVYYEAINSYDSGVRV-----------TLGAN----A--------TAGIFTTFPRSY-----LTAKG-A-----M----------LDQLVGTGMLMIG-I-LALTD---PRNTL----RPSPG---MLPLCVGFIVTNIGMCF---C-LNM---G-YPINPARDLPSRIFIAI----------------------------AGWG-------------------KEPFSASTDF------------------------------------------------------
>GHDM01013064_c786-283
-----------------------------------------------------------------------------------------------------------------------------------------MGWTVDE-FGG---GHMNPAVTFSMALTYR--------VTIVRASAYIVAQCL------G----ATCGAAFVYGVTPAQHRETLA-----------A-----------------------TVLGKD-----ITSWQ-G-----F----------LVEAAITFILVMT-V-FGATN---TDRKC------DLH---MPTIPIGFAVALGIMSG---F-AYT---G-GSMNPARSLGPAVVMNI----W---------------DNHW----VYWL------GP-FA--------GSGLA-GLIYSIL---------------------------------------------------
>GHDL01111662_118-491
-----------------------------W---------------RDVLAEFVATTMLVTVQCFVPLR--------------------------HGNP------GYGGPVEVA--------------LAVG-FIVCVMGWTVDE-FGG---GHMNPAVTFSMALTYR--------VTIVRASAYIVAQCL------G----ATCGAAFVYGVTPAQHRETLA-----------A-----------------------TVLGKD-----ITSWQ-G-----F----------L----------------------------------------------------------------------------------------------------------------------------------------------------------------------------------------------------------
>GHDM01023670_291-872
---------------------------------------------------------------------------------------------------------HPSIVQVG--------------LAAG-LGVGLIVWGTAS-TSG---GHINPAISLAVCLAGH--------ITIVRGVGYSIAQCA------G----AYLAILLTQSLTPAELIGDYY----------G------------------V-----TRLNPL-----LSPLQ-G-----C----------VMEIMLTFFLAFT-I-YAFVD---KERPD------LNP---CGPLMIGLSVTMTHMFG---V-PYT---G-CSVNPARSFGPALATGY----W---------------QDHW----IYWV------GP-IL--------GSILA-IFSYDYAIRSDASLQ-------------------------------------------
>GHDM01047195_238-1008
--------------KLVIRNEG----------------------VRECVAECLGTFILLAFGFASIAS------------------------WLLSGE------GFTPLISVN--------------FGWG-FGVSTAVWVSMS-VSG---AHINPAVTVALVVIGK--------FPLRKVPHYLFGQY--L----GGFLAAVLVYGLYYDALNNFDGGVRA----------TTGAN----A---------TAVIFTTIPSAY-----LTMQS-A-----V----------LDQLIGTSLLMVG-I-LAMTD---PRNPH----CPSPG---LFPLCIGLFVASLTMCF---A-LNM---G-APINPARDLPSRIFIAI--AGWGMEPFSLN-------NYNY-----FWI---PVVGPHL---------GAIVG-AALYELLIAIH-----------------------------------------------
>GHDM01051964_c1107-415
---------------DELQSLL------FW---------------RAVAAECLGSFMLIFFCCASDTR--------------------------WPDT-------SPSVVQLS--------------LTAG-LNVATIIWCIHG-VSG---AHINPALTLPLFLTRK--------VSFVRALLYMLAHFA------G----ALIAVGTLKVITPIEFRGTLA-------------L--------------N-------RLHPG-----VSPIG-G-----C----------VLEAMMTFVLVFT-V-FATID---HKRTD---LVTLKG---SGPLAIGLSAAMVHLAG---I-KYT---G-CSLNPARTFAPALFQGN----W--------------DDSHW----VYWV------GP-MT--------GGAMA-GLVYEYIFAARAP---------------------------------------------
>GHDM01053975_c414-2
--------------LDDMQSPL------FW---------------RAVTGEGLGTFLLVFFCTGSGTN--------------------------WHDP-------PPTIVQLS--------------LTSG-LAVATIIWVLAD-VSG---AHINPAVTLPMLLARR--------ISLARAILYMFAQCV------G----AMTGAALLKAVTPVK---------------------------------------------------------------------------------FHGTLA--VNMLHAD--------------------VTP-------------------------G---------------------------------------------------------------------AGLAMEAMI-------------------------------------------------------
>GHDM01055704_c2185-1730
------------------------------------------------------------------------------------------------------------------------------------------------------------------------------------ALCYSISQCL------G----ALLAVVFAKALTPASLVGPYF----------AV-----------------N------RLNPL-----VTPGQ-G-----V----------GMEAVCTFLLTFT-V-FATVD---KSRHD------LHG---SGPLAIGLSVSLTHLFG---F-EYT---G-SAINPARTLGPAIMADK----W---------------DDHW----VYWV--G----P-II--------GSVVA-VLLYQYVIAGDATPA-------------------KAKAAF------------------
>GHDM01064906_333-1058
-----------ILLGRLLRSVAECACPVRL---------------RPYLLDLVTAFQLLACSLEYGHI-----------------------------------RAFAGGVGFA---------------------IALVFIPFWAGFTI-TQGSDNPCCYLMMYTQGM--------MGMQDVLTRIACQV--T----GGLLSYQYARLFWSLELADGHVQRLT----------S------------------T----HCMSDLK-----VPLVA-G-----F----------AIEFIGTISLTL----LAKAT--FTRQLP------------VMPFARCIAGAAVVLAG---V-EFT---G-MYLNPINATNQTFGCHG--------------------TDKLEHLIVYWG------AP-FA--------ATICA-GVTQRHLYDIWKTMTVED----------------------------------------
>GHDM01078624_c1089-310
----------RVASRLRIRNTL----------------------IRCGLAECLGTFLLVLFGNGAGAQ------------------------SMLTKH------AFGNIMTVH--------------IASG-IALTMAVYSAGG-VSG---GHVNPAVSLTMSILGR--------LPWCHLPVYMLGQYI------GSFLASAVLYVVYYDALNAYDGGVRA-----------VFGVK----G--------TAGLWATFPAEF-----VSVGN-G-----L----------LDQIVGTALLMMC-I-LAIFD---PCNMH-----PSNG---LIPIALGALLTVLGMSF---G-VNF---G-YALNPARDLAPRIFVAI--AGWGME------------TFSFRNYAFFWI-------P-LLGPHI----GAVVG-AAIYQLFIGLH-----------------------------------------------
>GHDM01081201_242-904
-------------LAEEPRSAS------LW---------------RDVFAEFIATFMLVSVQSALPLT--------------------------WGEA------GIGGPVQTA--------------LGMG-FIVCTMAWTFGD-FSG---GHMNPAVTFSMAISAK--------ITVFRALFYVIAQCA------A----GAAGTGFVYLMTPSEHREYLS-----------A-----------------------TVVNTK-----MEPWQ-G-----M----------LVEAWITAILVLT-I-YGATN---DRRKE------NLF---MPTIPIGFAITLGILTG---W-KYT---G-GSMNPARSFGPAVILNV----W---------------ENHW----VYWV------GP-ML--------GGAVA-TLIY------------------------------------------------------
>GHDM01087533_10-528
----------------EFRNGR------FY---------------RDLLSEVIGTMILVFVSCALSAH--------------------------WEGK-------HPSIVQIS--------------LAAG-ICIATIVWCLAN-ASG---SHINPAISIAFAVAGH--------ITPVRALCYSISQCL------G----ALLAVVFAKALTPASLVGPYF-------------A--------------V------NRLNPL-----LTPGQ-G-----V----------GMEAVCTFLLTFT-V-FATVD---QSRHD------LHG---SGPLAIGFSVLLTHLF--------------------------------------------------------------------------------------------------------------------------------------------------
>GIFV01016486_242-1018
----------KIKRSLRVRNQY----------------------IREFLAEFLGTFVLISLGTGATAQ------------------------TILGHH------NYGTFLSIN--------------LAWG-WAVAMGIWACGG-VSG---AHLNPAITVAVAVLGR--------MKWVKVPYYCLAQYL------GSFVASACVFGIYYDALNEYDGGIRS----------VIGPN----A---------TAVIWASYPQPY-----LSTAS-G-----F----------GEQVFVAMLLVLC-I-MAIID---RYNMA-----PDPR---MSPLAVGGAVTVIGMAY---G-LNA---G-YPINPAKDFGPRAFTAC--AGWGVEVFTA--------YDYW-----FWV-------P-LVAPHI----GGVCG-AWVYQIFVGIH-----------------------------------------------
>GIFV01016487_462-1241
---------KNLKSKLRIRNLL----------------------LREFLAEFLGTLALIAFGCGANAQ------------------------SVLSHK------ELGGNTSVA--------------LGWG-WTVSMAVWISAG-VTG---GHLNPAITVAMAFLGR--------IGIAQMFVYFAAQYL------GAFAGSACLYGLYYDALNNFDGGNRT----------VIGET----A---------TAGIWATYPQPF-----LSTVN-G-----V----------FDQIFGTFLLVVC-A-MALTD---KYNMC-----PPGG---MFPMCIGGMIAAFNMTY---T-FNC---G-GAINPARDFSPRLFTAI--AGWGVEVFTA--------YDYW-----FWV-------PLVAPHI-----GGVCG-AWVYQIFVGIH-----------------------------------------------
>GIFV01016488_462-1271
---------KNLKSKLRIRNLL----------------------LREFLAEFLGTLALIAFGCGANAQ------------------------SVLSHK------ELGGNTSVA--------------LGWG-WTVSMAVWISAG-VTG---GHLNPAITVAMAFLGR--------IGIAQMFVYFAAQYL------GAFAGSACLYGLYYDALNNFDGGNRT----------VIGET----A---------TAGIWATYPQPF-----LSTVN-G-----V----------FDQIFGTFLLVVC-A-MALTD---KYNMC-----PPGG---MFPMCIGGMIAAFNMTY---T-FNC---G-GAINPARDFSPRLFTAI--AGWGVEVFTA--------YDYF-----FWI-------PLVIPHF-----GGILG-AIVYQLMVGIHAESEDEIEKQ-------------------------------------
>GIFV01042598_170-877
-------------SLDDLRSPL------FW---------------RAILAEFIGTLVLTFIGCMSCIG--------------------------WEES------YSPTIVQIS--------------LAFG-LSVATIVWAIGH-VSG---GHINPAVTAGMLVTRK--------ISLARGLLFIVSQSL------G----AVTGAALLKVITPAHARGALG-------------A--------------T-------TVNDH-----LSPGQ-A-----M----------GVEALVTFVLVLT-V-FGSCD---SKRTD------LNG---SAPLTIGLSVTMCHLAA---I-KYT---G-SSMNPARTLGPAVVMGI----W---------------HEHW----VYWC------GP-IL--------GGVVA-ALIYENLFAANASLTKAKD---------------------------------------
>GIFV01042599_286-984
----------------DLRSPL------FW---------------RAILAEFIGTLVLTFIGCMSCIG--------------------------WEES------YSPTIVQIS--------------LAFG-LSVATIVWAIGH-VSG---GHINPAVTAGMLVTRK--------ISLARGLLFIVSQSL------G----AVTGAALLKVITPAHARGALG-------------A--------------T-------TVNDH-----LSPGQ-A-----M----------GVEALVTFVLVLT-V-FGSCD---SKRTD------LNG---SAPLTIGLSVTMCHLAA---I-KYT---G-SSMNPARTLGPAVVMGI----W---------------HEHW----VYWC------GP-IL--------GGVVA-ALIYENLFAANASLTKAKD---------------------------------------
>GIFV01045548_121-939
---------LESLGRKKLRIKN--------------------KYFREFLAEFLGIFVLMVFGLGVNAQ------------------------ATLSRG------KAASPLAVS--------------WGWG-LAVAMGVYVSGG-VSG---GHINPAVSLAMTIIGK--------LKIRQLPVYWLAQYL------GAFAASASVYVVYSDALKAFDGGVRQ-----------VTGAN----A--------TAGIWATYPNEF-----LSTMG-G-----F----------TDQVFGTMLLLLG-I-FAVTD---GRNMN-----PPKG---MVPFVVGLIVFLIGMSF---A-WNC---G-YAINPARDLSPRLFTAV--AGWGTKTFSH--------GNYW-----FWV-------P--LVATHV---GAIFG-ALIYLGFVGFHIEDD-------------------NSYEVES-----------------
>GIFV01045788_236-1015
------------SSLQDLKTRR------FW---------------VALVAEFLGTLLLVLVACGSCAS---------------YTTTYTYRNQTDGSEIVKTKPLSSDFVQIS--------------LAFG-LSVATIVWSIAH-VSG---GHINPGVTIGFLVTRK--------ISLVRAILYTAVQSV------G----AVLGAVILKLVSPPGLNDALG-------------T--------------T-------SPGNG-----VSIGQ-A-----F----------TIELFITFVLVYT-V-FATCD---GQRQG------FKG---SGPLAIGLSISMCHLWA---I-PYT---G-SGMNPARAFGSALVAGK-----------------LEPGIHW----VYWA------GP-LL--------GGALA-GILYDFLFATNATLD-------------------KLKGFFTS----------------
>GIFV01045788_248-874
----------------DLKTRR------FW---------------VALVAEFLGTLLLVLVACGSCAS---------------YTTTYTYRNQTDGSEIVKTKPLSSDFVQIS--------------LAFG-LSVATIVWSIAH-VSG---GHINPGVTIGFLVTRK--------ISLVRAILYTAVQSV------G----AVLGAVILKLVSPPGLNDALG-------------T--------------T-------SPGNG-----VSIGQ-A-----F----------TIELFITFVLVYT-V-FATCD---GQRQG------FKG---SGPLAIGLSISMCHLWA---I-PYT---G-SGMNPARAFGSAL-----------------------------------------------------------------------------------------------------------------------
>GIFV01077340_282-1046
----------------KLRLRR------LW--------------IRQFLAEFLGTFILVVFGCGSLAQ------------------------MTLSGG------ASGEFLSVN--------------LAFG-WGVAMGAWVSGG-VSG---GHMNPAVTLAFAILGR--------MKWAMVPVYWLAQYL------GAFVAAACIFGIYYDAIEHYDGGYRS----------IMGNV----S---------TAGIFGTYPQPY-----VSILS-G-----F----------GDQVFGTMLLVLA-I-MALTD---RFNMA-----PSKG---VLPLAIGGALTAIGLSY---G-LNC---G-YAINPARDFGPRAFTAC--VGYGVEVFTA--------YDYW-----FWV-------PLVAPHI-----GGICG-AWFYQLFVGIH-----------------------------------------------
>GIFV01086688_194-844
-----------LSVGSSLRNII-----------------------RKYIAARHQRYWLDLVTTFSVFA------------------------------------CGLENIHVK------------NQYGHGALIVAIYMLGTWHSLTL-YDSSANPVYNIVAFAHGR--------YDLARVLWLTTAQL--L----GAWLSYRAAFAFWGLGLCPYHRKRFA-----------TVG---------------------CNTSLK-----VSAPL-G-----F----------LIESAGVAFDIFLSL-WVFSG---AAQNE---------------LSVKCLMVSLLTVS---AAHLT---G-YNINPIKASMRSFGCTG---TS--------------IPTHL---VVYWV------GP---------------------------------------------------------------------------
>GIFV01111149_176-985
--------------KLRINNSY----------------------IREGLAEFVGTFILIVFGCGVNAQ------------------------TTLGNG------KAGEFLSVN--------------WGWT-LGIAFGVYVSGT-VSG---GHINPAVTLAMTLLGR--------LSVRKLPVYWLGQYL------G----ALFASACIYGVYQDALDAYDGG-----VRSVTGPN--------------ATAGIWGTYPQEY-----LSIWS-G-----L----------GDQVFGTMMLVLC-A-MTVTD---PKNSM----GAPKG---LTALIIGLIVFAIGLAL---G-LNG---G-FAINPARDFAPRAFTAM--AGWGSETFSA--------YDYY-----FWV---PIVGPHI---------GAICG-AFFYLLTIGIHLPEP-------------------QEEVVYDDDK--------------
>GIFV01117251_202-975
--------ESIRDNFEELRSWP------VW---------------RAMVAEFIGTLLLVFVGCGACIG------------------------GLWSDI------DDPSVLGIA--------------MAFG-LIVATMIWSFGH-VSG---GHINPAVTFGFLVARR--------ITIVRAALYIISQCA------G----AIVGCGILKGLSPQNSNETFG-------------L--------------T-------VVWKE-----ITPGQ-G-----C----------GVEIIITFVLVFC-V-FASVD---GRRAD------LNG---STPLSIGLSVTVCHLFA---V-RYT---G-SSMNPARTFGPAVITNI----W---------------TNHW----VYWV------GP-II--------GGIIG-ALLYELVFSASASLR-------------------NLKHFFTSPVYGQEEDVDE-----
>GIFV01117252_235-1047
IEGNRKMGEFLMRNINDLRNAR------LW---------------RALLAEFIGTMVLVAVGCGTCIG------------------------EAWSDV------TNPTMVQIS--------------LAFG-LAVATVVWSIGH-VSG---GHINPAVTVGMLVARK--------ITVVRAIFYVISQSS------G----AVAGAGILRGLTPPNSNETFG-------------L--------------T-------VVWKE-----ITPGQ-G-----C----------GVEIIITFVLVFC-V-FASVD---GRRAD------LNG---STPLSIGLSVTVCHLFA---V-RYT---G-SSMNPARTFGPAVITNI----W---------------TNHW----VYWV------GP-II--------GGIIG-ALLYELVFSASASLR-------------------NLKHFFTSPVYGQEEDVDE-----
>GIFV01127996_414-1187
----------PKKMARSSNLED-LQSVKFW---------------VALLAEFIGTQLLVTVGCGACAS----------------------------TP------TPPSIVQLS--------------LAFG-LSVATIVWVIAH-VSG---GHINPAVTIGFLVTRK--------ISLVRGIFYIISQCL------G----AIAGAGLLHIATPRGTNSSIS-----------NPT----------------FGTSAPPANGS-----VEVYQ-I-----V----------IIEYTITFLLVLT-V-FATVD---KRRVG------FAG---SGPLAIGLSVAMGHFWA---V-PFT---G-AGTNPARVFGPAVISHT----W---------------THHW----AYWV------GP-LL--------GGVAA-GLTYDMVLAVNASRA-------------------KMAAFMSRDYDDD-----------
>GIFV01128605_c2566-1853
-------------LQEDVRRLR------FW---------------RSLVAEFLGTMFLVLFGCGAWTQ--------------------------AGHE------SSPDTVKIA--------------FTFG-LTYIAVLYCIRT-VSD---GYINPAVTIALLATRR--------ASVIRSLLYLLCQII------G----AILGAAFVFSITSAELRAKHP----------SGIG---------------C-----TVLSAN-----VAESH-G-----F----------GVEFFATFFFVFV-V-FACAE---KTRRE------EVV---TSPVIIGLTYGAMALFA---I-PYT---G-GSMNPARSFGPALVSGV----W---------------SHHW----IYWF------GP-LL--------GGVTG-GATYDLIFSTKASFKRL-----------------------------------------
>GIFV01158005_441-1028
-----------------------------------------------------------------VTS------------------------------------YSPNTTHFG--------------LFAG-FIIMLLIEAYGP-ISG---APLNPAGCWGFFLAGR--------ISLARLVLYTGVEIG------G----CAAGSTAAFYLSPVDNQRNFH-----------A-----------------I------KPGHG-----LIPVH-G-----M----------FIEAILTFNLLFV-A-LICTD-PKRKTSI------------MPSLPIAWCIGTGIFAA---G-THT---G-GLQNPIVPFGPALVARD-------------------FENHW----VYWA------GP-YL--------GATFG-TMFYVTVVYIKDHYE-------------------------------------------
>GIKF01000489_2-466
----------------------------------------------------------------------------------------------------------------------------------------------------------------GSLAVGR--------IGVVRAMFYIVTQMV------G----ATAGAGMVYALTPEEKRKGLG-----------V-----------------T--------STE-----LKEGQ-A-----V----------GVEFFITFILAFT-V-AASCD---RTRND------LAG---SAPLTIGLTVTACHLFA---I-KYT---G-ASMNPARSFGPALVTWS----W---------------KKHW----IYWL------GP-IL--------GAVTA-MFLYETLFVADHSKD-------------------------------------------
>GIKF01007200_c746-45
----------------QFGRII-----------------------KSCAAEFLATAIFVLFGTTSVHT--------------------------------------GNTLLVA--------------LVHG-MTIAVLVHCFAD-ISG---AHINPAVTLAVYIGDYAS------QKLYVALAYVFSQLL------GSMTGAALTRASLWYTPAHTNVTVYE-----------TIV------------------GGTHQLTGG-----LNPGQ-G-----V----------LIEVILTFLLCQT-VLHVAVD----RKIP------------EASLAIGLAVFVDIAIG---A-DLT---G-GSMNPARSFGPAVVISD------------------LRVGAWVNHYVYWV------GP-LT--------GAVLA-ALSYRYLFSKRKNLF-------------------------------------------
>GIKF01007372_431-1015
-------------------------------------------------------------------------------------------------------SYQPNTTHMG--------------LFAG-FIIMTLIEAYGP-ISG---APINPAACLGFFVAGR--------ISLVRALLYSGVEIG------G----CVAGSNAAFYLSPDKNQQTFQ-----------A-----------------L------KPGPG-----LVPVH-G-----M----------VIEAILTFNLLFV-A-LMCTN---PKGKP------SP----MPSLPIAWNIGTGIFAA---G-THT---G-GIQNPIVPFGPAVVTGD-------------------FEHHW----VYWV------GP-YI--------GAFFG-SLFYLVVVTVKERFE-K-----------------------------------------
>GIKF01020537_181-873
-----------LASGSVLRRLV-----------------------RQHVSEDWQQFFLFLVTTFSVLG------------------------CSLENG-----HIRAQYGRVA-------------------YVIVIYLLSLWYSFTI-FDSSPNPISSIINFSRGR--------YSFKLVLWLTVAQI--C----GTILAYRSAHVFWSFDLCEHHYQRFR-----------EEM---------------------CLTSLQ-----VSVPT-G-----L----------FIESVGTAFNVLM-N-LIVFN---KNRIG------------LEVAVKNLIMCLLTVAV---I-NTT---G-FYLNPLNASNQSLGCQG---TS--------------TADHF---LVYWI------GP--CV-------SAYLAAAIFYR-----------------------------------------------------
>GIKF01024218_160-882
----------------DLKSSY------FW---------------RGLVAEALGTAILVLIGCGACVG-----------------------EADWETF------KPPTAVQIS--------------LSFG-LAVATVVWCLAH-QSG---GHVNPAVTMAMLACRR--------ISVARALLYVAAQCS------G----AMAGAAILKGVTPESVRGNLG-------------L--------------T-------TVNPG-----LTREQ-A-----F----------GVEFVITMVLILT-V-FASCD---SRRTD------LNG---SAPLAIGLSVTLCHLFA---I-KYT---G-SSMNPARTFGPAVVTGL----W---------------HDHW----VYWC------GP-VL--------GGVIG-GLLYEFVFAGDASVA-------------------KLRRFVLTS---------------
>GIKF01027384_c1508-819
----------------DLKNLR------LW---------------RGVAAEFLGTLLLVVIGCGTCIG------------------------EAWEKV------ANPTHVQIA--------------LAFG-LIVATVVWSIGN-ISG---GHVNPAVTVGLLVGRK--------ITAVRAVFYVISQTV------G----ATTGAAILKGLTPGSNQNETY-------------G--------------L------TTIWSD-----LTVGQ-G-----F----------GVELIITFILVFC-V-FSSID---SNRTD------LNG---STPLTVGLAVGVCHLFA---I-KYT---G-SSMNPARSFGPAAISGN----W---------------VNHW----VYWV------GP-IS--------GGIIA-ALLYELLFAEKAS---------------------------------------------
>GIKF01044665_139-963
--------------LESLGNDK-LHISNTY--------------VREFLAEFLGTFILVSFGAGVNAQ------------------------HVLSRG------SAGSFLTVN--------------FGWG-MGCAMGVWVSGG-ISG---GHINPAVSLAMAIIGK--------FKFRKVLIYWAAQYL------GAFAASACVFGVYYDALNHYDGGIRS-----------IHGDN----G--------TAGIWGTYPSSF-----LQTKS-G-----F----------ADQTFGTMLLLLC-V-MAITD---SRNMT-----PPKG---MVPFAVGIVVFLIGATF---G-YNC---G-FAINPARDLSPRIFTAI--AGWGSSCFSV--------DNYW-----FWV-------P-VVGSHV----GAVAG-ALIYLLFVGFHAEDE-------------------TDYDVEQKQ---------------
>GIKF01049216_c3531-2830
-------------LKDDIRSLC------FW---------------RGVACECLGSLILVLVGCGACVE--------------------------------TGFTEHSYTVKVS--------------LAFG-LAYTAVLFCVRY-SDD-DETHINPAVTVALLATRR--------TSVVRALLYFVAQMV------G---AVVAAAAVYAFAAGGELDGGRA----------GC-----------------T------VLAEK-----VADAQ-G-----F----------VVEFLASFFFVFV-V-FSTYD----VKHQ-S----ETK---AIPFVIGLSFTGAYLLA---V-PYT---G-GSVNTARSFGPAVINNV----W---------------TSHW----VFWF------GP-LL--------GGIFG-GVIYDLLFSQKAS---------------------------------------------
>GIKF01064375_c378-1
-------------------------------------------------------------------------------------------------------------VQIS--------------LAFG-LAVATVVWSIGH-VSG---GHINPAVTCGMLVARK--------ITVVRAIFYVISQSS------G----AVAGAGILKGLTPTNKNETYG-----------L-----------------------TTVWKD-----LTPGQ-G-----C----------GVEILITFILVFC-V-FASVD---GRRAD------LNG---STPLSIGLS---------------------------------------------------------------------------------------------------------------------------------------------------------
>GIKF01075644_240-1019
---------KKMRSFLRVENLY----------------------VREFMAEFLAVFVLISLGCGSNAQ------------------------AILGHH------KYGSYLSTN--------------LGWG-LACATATWVSFR-VSG---AHLNPAVTFAMWVVRK--------KNLKQLIIYSLAQYI------S----AFVASAAVYGIYYDALNNFDGG-----TREISGEN--------------GTAGIWATYPQPY-----MGTLA-S-----F----------GDQVFTTMLLLLC-A-LGITD--SYNMWP------EFG---MIPFCIGAIVALIGMTY---S-MNS---G-AGMNPARDFSPRLFTAV--AGWGTEVFTI--------YDYF-----FWI-------PLVAPYI-----GALCG-IFMYLAFVGIH-----------------------------------------------
>GIKF01077231_c914-162
--------SFMASNLNDLRDPC------FY---------------RGVLAEGLGTMFLVFIGCGSCIG-------------------------KHWAD------FAPTQVHIS--------------LSFG-LAVATVVWCIGH-VSG---GHVNPAVTLGMLVTRK--------ISLVRGIVFVAAQCV------G----AIAGSGLLRVLTPADVQGNLG-----------M-----------------------TEVDVA-----LRVEQ-G-----F----------GVELMITFILVFT-V-FASCD---SKRAD------LNG---SAPLTIGLCVTLCHLFA---I-KYT---G-SSMNPARTFGPAVVTGT----W---------------DNHW----VYWC------GP-LC--------GGVVA-ALLYDVLFASDASLT-------------------KAKYFLLTNRSDE-----------
>GIKF01086708_c1539-739
--PRPRKMESLRNNWDDLRSPQ------LW---------------RAMGAEFVGTLMLVVVGCGSCIN------------------------IGAPPL------NQPGNVQIA--------------LAFG-LIVATIIWCIGH-VSG---GHVNPAVTIGLLVARK--------ITVVRAFFYIISQCV------G----AIAGAGILRGVTPGNQLLGV------------T------------------------TVSPP-----LSVAQ-G-----Y----------GVEVVITFVLVFT-V-FSSID---GRRAD------LNG---STPLSIGLSVGVCHLWA---I-KFT---G-SSMNPARSFGPAVICNS----W---------------ADHW----VYWI------GP-IT--------GAIIA-ALLYELLFAEGANVR-------------------NVINFFTSPTYGEYDEEDPAPDIS
>GIKF01087220_c1477-674
----------PKMTLESLGNSK-LRIKNDY--------------VREFLAEFLGTFLLLVFGIGINAQ------------------------YTLSRG------EANSKLAVT--------------LGWS-IAVAMGVWISGG-VSG---GHINPAVSLALVVVGK--------MKFRKMLVYWVAQYL------GVFAASACAYGIYYDALNHFDGGVRE-----------AFGVN----G--------TAGIWATYPNPQ-----NFLRI-SSG---F----------ADQIFGTMLLMLC-V-MAITD---KKNMM-----PPNG---MLPFCIGLIVFVIGSSY---A-MNC---G-YAINPARDISARIFTAV--AGWGSQVFSA--------YNYW-----FWV-------PLVAPHI-----GAVLG-AFIYLLFIGFH-----------------------------------------------
>GIKF01087377_c1185-535
-----------------------------------------------VLVEFILCAFVLTIVIWALTT-------------------------LNPDA------YKPSTTHFG--------------LFAG-FVIMALIEGYGP-LCG---CPLNPSGIWGFFVAGR--------ISLARAIFYMGAEIS------G----AAAGGMIGYALTPRPQQEAFR----------P------------------I------LPGPG-----VTAGM-G-----M----------AIEAILTFNLLVV-A-LSCTD---PERKN------SV----MPSFPIAFCIGTGIMAA---G-SYT---G-GLQNPIVPFGPAVVAKD-------------------FTMHF---EVYWA------GP-FI--------GATVG-AIFYNLVMTAKR----------------------------------------------
>GIKF01096233_175-888
-------------LQEDVRRLR------FW---------------RALVAEFLGAMFLVLFGCGAWTQ--------------------------GDHE------DGPDSVRIA--------------LAFS-LTYVALLYCTRG-ISD---GYFNPAVTVALLATRR--------SSVIRSLFFLLCQIL------G----AILGAAFVLGITPWAYRERHR----------GSIG---------------C-----TLLGNG-----VGESH-G-----F----------GVEFFATFFFVFV-V-FACSEKTKREETV------------TTPIIIGLTYGAVTLFA---I-PYT---G-GSINPARSFGPALVTGI----W---------------SHHW----VYWF------GP-LL--------GGVTG-GATYDLIFSTKSSFKRL-----------------------------------------
>GIKF01098849_332-1072
-------ASAMATSLEDLRSPL------FW---------------RGVLAEFFGTLVLVFVGCMSCIG--------------------------WEAS------YSPTVVQIA--------------LAFG-LSVATVVWAIGH-VSG---GHINPAVTAGMLVTRK--------ISVARGVLFVFSQSL------G----AITGAGLLKAVTPIHARGPLG-------------A--------------T-------TVNEH-----LSPGQ-A-----M----------GVEVLITFVLVLT-V-FGSCD---GGRTD------LKG---SAPLTIGLSVTMCHLGA---I-KYT---G-SSMNPARTLGPAVLMGI----W---------------EEHW----VYWV------GP-VL--------GGVIA-ALLYDNVFAENSSLT-------------------RFLTKNSSS---------------
>GIKF01101399_336-1112
----------KMKRKLRIENLY----------------------IRNFFSEFLGTFILIVFGVGVNAQ------------------------TTLGKS------SAGEFISVN--------------LGWG-WGLAMGVWASGG-VSG---GHLNPAVSCATVILGR--------LRFAMFPVYVLGQLL------G----AFAASACVYGVYYDALNNYDGG-----IRSVIGEN--------------ATAGIWATYPQDY-----LSTLS-G-----F----------GDQVFGTMLLVIG-V-MAITD---RFNTA------PGSN--LTPLAAGGLLTVIGMSY---G-LNC---G-YAINPARDFGPRAFTAC--AGWGVEVFTV--------HEYW-----FWV-------P--LVAPFF---GALSG-AWLYQLLVGIH-----------------------------------------------
>GIKF01116874_682-1401
----------------DAHRIG------FW---------------RAVIGEFLGSLFLVLIGCGAGVE------------------------TDRPLQ------EKPAVLPVA--------------LAFG-VTYAAGLYCLHA-PGSDDPCHLNTAVSVAMAVTGR--------ARVLRSALGVAAQLL------G----AIVGALVLYWVTSADYGTDFV----------C------------------T------RLRER-----SSEAQ-G-----F----------LVEFFGSLVLVFV-V-FASYD---DRSKE------RMAKSSLAPFVVGLTLLSVSLFA---I-PYT---G-GSLNTARSFGPALVLNS----W---------------SSHW----IYWF------GP-LF--------GGVGG-GVLYELLFSGRSLFDRVR----------------------------------------
>GIKF01126962_629-1430
-------------LREDVRKID------FW---------------RCIVGEFVGSFFLVLIGCGAGVE--------------------------TDHP------EQPMTVRVA--------------LGFG-AAYTAALYCLHA-GND---GHLNTAVTVAMAVTRR--------VSVLRSVLYSVTQVL------G----AIVAALVLHWVTAADYRNDLG----------C------------------T------RLSRK-----VNEGQ-G-----F----------LVEFFATLVLVFV-V-FSSYD----ERNK-D----KSS---LAPFIVGLTLMSVSLFS---I-PYT---G-GSVNTARSIGPAFIRNC----W---------------TSHW----IYWF------GP-IM--------GGTAG-GVLHELLFSAGSSFDRARQCLLAFRRRKPAAKKVRVKTAESVDKKQKKTK--------
>GIKF01128070_c984-244
----------------DLKSLR------LW---------------RGVAAEFVGTLLLVLIGCGTCIG------------------------EAWEKV------TNPTQVQIS--------------LAFG-LIVATVVWSIGN-ISG---GHVNPAVTVGLLVGRK--------ITVVRAVAYIISQSL------G----AVTGTAILKGLTPSNEKEAFG-------------V--------------T------SIWGE------MTVGQ-G-----F----------GVEVVITFILVFC-V-FASID---SKRTD------LNG---STPLTIGFAVSVCHLFA---I-KYT---G-SSMNPARSFGPALVSSR----W---------------KDHW----VYWL------GP-IT--------GGIIA-ALMYELLFSESASPQ-------------------HAVSFFTSPTYGEYEV--------
>GIKF01133799_c851-105
-------AMGRSSNVGDIQSGK------FW---------------LALLAEFLGTGLLVILGCGSCSA-------------------------VNSVA------------AIS--------------VSFG-LSVGTIVWAIAH-VSG---GHINPAVTAGFLVTRK--------ISLVRGLFFIVSQCI------G----AVAGAGLLYVTIPVNASTGVS-------------P--------------I----PTLGTSAPGAGSPITAIQ-V-----F----------LIELIITFVLVFT-V-FATCD---SRRKG------FAG---SGPLAIGLSVTIGHLYA---V-QFT---G-AGTNPARVFGPAVVSHT----W---------------THHW----AYWL------GP-IV--------GGVVA-ALLYDFALAVNASKD-------------------KIGAFFTA----------------
>GIKG01001327_217-989
----------KMGKGIQGNIND-LKSCKLW---------------RSVVAEFIGTMVLVAVGCGTCIG------------------------EAWESV------TNPTMVQIS--------------LAFG-LAVATVVWSIGH-VSG---GHINPAVTCGMLVARK--------ITVVRAIFYVLSQSI------G----AVAGAGILSGLTPPNSNETFG-----------L-----------------------TTVWKE-----LTPGQ-G-----C----------GVEILITFILVFC-V-FASVD---GRRAD------LNG---STPLSIGLAVAVCHLFA---I-KYT---G-SSMNPARTFGPAVITNK----W---------------MNHW----VYWV------GP-II--------GGIIG-ALLYELVFSASASLK-------------------NLKKFFTSPNYGQEE---------
>GIKG01006841_c1442-921
----------------------------------------------------------------------------------------------------------------------------------G-FIIMLLIEAYGP-LTG---APINPAGCWGFFIAGR--------ISLARTILYTGVEIG------G----CAAGSLTAFYLSPEDNQKTFG-----------A-----------------I------KPAAG-----LIPVH-G-----M----------FIEAILTFNLLFV-A-LIVTD-PKRKTSI------------MPSFPIAFCIGTGIFAA---G-THT---G-GLQNPIVPLGPAIVSKD-------------------FENHW----VYWA------GP-YL--------GATVG-SLFYLTIF--------------------------------------------------
>GIKG01020338_c1343-537
-----------------FTDYI-----------------------QPTTAEFFGALLLIYVVVVSQLS--------------------------------------PSAIVRG--------------AAHG-LTLGALMLCFLD-ISV---GCFNPALTMAILIAGCGADDDFRLLNWRLALCLIGAQML------AGLIGAVLARGTLSYSVSTNNVASNNV---------SANNVTSNNASANNVSSSTTTAFEMAKGGVPYLSPGVGGFQ-G-----F----------LCETLLTCLLATV-LLMTLVE---AAPFS------EKP---LSAIAVGMVTTAATSAT---V-DVT---G-GVLNPARSLGPALVGCD---LP-----------STQFADQL----VYVV------AP-LL--------GAAIA-ALLYRSVFASTDKRMF------------------------------------------
>GIKG01039365_c2050-1304
------------SSLDDLKSSF------FW---------------RALAAEALGTLVLVLVGCGTCVG-----------------------GQEWET-------FAPSMVQIS--------------LAFG-LAVATMVWCIAH-LSG---GHINPAVTAAMLACRR--------ISIARALLYVAAQCA------G----AMAGAGILKGLTPTNVEGNLG-----------L-----------------------TSISTG-----VTREQ-G-----F----------GVEFMVTMILVLT-V-FASCD---VKRTD------LNG---SAPLTIGISVTLCHLFA---I-KYT---G-SSMNPARTFGPAVVTGI----W---------------KDHW----VYWC------GP-VL--------GGVVG-GLVYDFIFASDASMA-------------------KVKRFVLTSVQYEQ----------
>GIKG01052821_c1924-1115
------------SSLQDLKTRR------FW---------------VALVAEFLGTLLLVLVACGSCAS-----------FPATTSGYCTVNQTVCFPE--ETKSPPNDFVQIA--------------LAFG-FSVATIVWSIAH-VSG---GHINPGVTIGFLVTRK--------ISLVRAILYIAVQTV------G----ATLGAVILQLVSPTKANDSLG-----------T-----------------------TLPGPG-----VGNGQ-A-----F----------TIELFITFVLVYT-V-FATCD---GQRQG------FNG---SGPLAIGISISMCHLWA---I-PYT---G-SGMNPARAFGSALVSGN-----------------LKADIHW----LYWA------GP-LL--------GGALA-GVLYDFLFATNASLD-------------------KLKGFFTSDYDDSQYD--------
>GIKG01055762_118-865
-----------RASQRDLRNLV------FW---------------RDVTSELLVVTILMTIITFVLIS-------------------------NDEKL------YPITTTHIG--------------LFAS-FLVYLLIEGYGP-FSG---AIMNPAVAFALWIDGK--------ISLARAIFYMIAETT------G----AAAGSGIGYVLTPPTKLDAFR-----------AF----------------------NPADHG-----LTNLQ-G-----V----------AIEAIFAFNLIFV-A-VSCLD---TKNRP------NPAT--MPSLAIGFSIGVGIMAA---G-THT---G-GLMNPIIALGPALLAKD-------------------FTNHW----IYWV------GP-FI--------GGPLA-VGVYNLFILVKDRCG-------------------PKVSDDSHELK-------------
>GIKG01062526_c710-105
---------------------------------------------------------------------------------------------------------------SD--------------L----LAVATVVWCIGH-VSG---GHINPAVTVGMLAARK--------ISLIRAVLFVTAQCM------G----ALGGSAILKVLTPFDVQGNLG-----------M-----------------------TTVDET-----LTVEQ-G-----F----------GVELMITFLLVFT-V-FASCD---SNRSD------LNG---SAPLAIGLSVALCHLFA---I-KYT---G-SSMNPARTFGPAVITGI----W---------------SNHW----VYWI------GP-LS--------GGIIG-ALLYELIFAADSSLV-------------------KARAFLQAHYPPDEPDDD------
>GIKG01084041_183-995
--------------KLRISNVY----------------------IREGLAEFLGTFILIAFGCGVNAQ------------------------TTLGKG------TAGEFLSVN--------------WGWA-LGIAFGVYVSGA-VSG---GHINPAVTLAMALLGR--------VPVRKVPIYWLAQYL------G----AFVASACVFGVYQDALDNYDGG-----VRSVTGPN--------------ATAGIWGTYPQVY-----VSIWN-G-----L----------GDQIFGTTMLVLC-V-MSVTD---SKNSL----GAPKG---LIPLIVGLIVFAIGLAY---G-LNG---G-FAINPARDFGPRAFTAC--AGWGSETFSA--------YDYY-----FWV---PIVGPHI---------GAICG-AFLYLLTVGFHLQEV-------------------VHEEVVYDDDK-------------
>GIKG01086456_c1396-620
----------KIKSSLRVKNRM----------------------IREFFAEFLGTLVFIAIGTGANAQ------------------------ASLSHG------AYGHFLSIA--------------LAWG-WAVAMGVWIAGG-VSG---AHLNPAITVAVAILGE--------MKWVKVPIYCLAQYL------AAFVASACVYGLYYDALNTYDGGKRV----------VLGE------------------NGTAHIWTSFPQPFVSTLS-G-----F----------GDQVFGTMLLVLC-V-MALID---KYNIA------PDNR--MLPFAVGGVITVIAMSF---G-LNV---G-SPINPAKDFGPRAFIAC--AGWGVEVFTV--------CNYW-----FWV-------PLVAPHI-----GAVCG-ALFYMVFVGIH-----------------------------------------------
>GIKG01090008_267-980
-------------LQEDIRRLR------FW---------------RSLIAEFLGTMFLVLFGCGAWTQ--------------------------AGHE------SSPDTVKIA--------------FAFG-LTYIAVLYCIRT-VSD---GYINPAVTIALLATRR--------ASVIRSLLYLLCQIL------G----GILGAAFVFAVTAPELRAKHP----------SAIG---------------C-----TVLSAN-----VAESH-G-----F----------GVEFFATFFFVFV-V-FACAE---KTRRE------EVV---TSPVIIGLTYGAMALFA---I-PYT---G-GSMNPARSFGPALVSGV----W---------------SHHW----IYWF------GP-LL--------GGVTG-GATYDLIFSTKASFKRL-----------------------------------------
>GIKG01090016_c2037-1261
----------KIKSKLRLKNLI----------------------IRQFLAEFLGTFILVVFGCGALAQ------------------------MTLSNG------ASGEFLSVN--------------LAFG-WGVAMGAWVAGG-VSG---GHMNPAVTLAVAILGR--------MKWSRLPVYWLAQYL------GAFIAAACVFGIYYDAIGAYDFGVRS----------VTGNF----T---------TAGIFGTYPAPH-----TSILS-G-----F----------GDQVFGTMLLVLC-I-MALTD---KYNMA-----PDKG---VLPLAVGGALTAIGLSY---G-LNC---G-YAINPARDFGPRAFTAC--VGYGVEVFTA--------YDYW-----FWV-------P-LVAPHV----GGICG-AWFYQIFVGIH-----------------------------------------------
>GIKG01090627_440-1216
----------RVKNKLRIRNLL----------------------VREFLAEFLGTFALIALGCGANAQ------------------------SVLSHK------EAGGSVSVA--------------LGWG-LTVSMAIWISGG-VTG---GHLNPAITVAMAFLGR--------VGIVKMIVYWIAQYV------GAFLGSACVYGIYSDALNNFDGGNRS-----------VIGET----A--------TAGIWATYPQPF-----LSIIT-G-----V----------CDQIFGTFLLTVC-A-LALTD---KFNMC-----PPGG---MFPWCIGGMIAAFNMTY---T-FNC---G-GAINPARDFSPRLFTAV--AGWGVEVFTV--------YNYF-----FWV-------PLVIPHF-----GAILG-AIIYQLFVGIHAESDEEMEKQT------------------------------------
>GIKG01096215_166-912
-------------SLDDLRDPL------FW---------------RAVLAELIGTLVLVFIGCMSCIG--------------------------WEES------YSPTIVQIS--------------LAFG-LSVATMVWALGH-VSG---GHINPAVTAGMLVTRK--------ISLARGLLFILSQSI------G----AVSGAALLKVITPVHARGALG-------------A--------------T-------TVNDH-----LSPGQ-A-----M----------GVEALITFVLVLT-V-FGSCD---SKRSD------LNG---SAPLTIGLSVTMCHLAA---I-KYT---G-SSMNPARTLGPAVVMGI----W---------------HEHW----VYWC------GP-IL--------GGVVA-ALIYENLFAANASLT-------------------KAKDFLMTTAYDSNNYG-------
>GIKG01103688_c1275-511
-----------KKMPRNTNLQD-LQSTAFW---------------VALLAEFIGTNLLVTFGCGACAA-----------------------------------SSTQSTVQIA--------------LAFG-LSVGTIVWAIAH-VSG---GHINPAVTLGFLVTRK--------ISLVRGLFYIVSQCL------G----AIVGAGTLYMATPRHSDSNTTT----------SFN-----------------PNPTLGTSAPPGDGSVDVFQ-V-----L----------MIEYNITFLLVLT-V-FATVD---KRRTG------FAG---SGPLAIGLSVTLGHLWA---V-PFT---G-AGTNPARVFGPAVISHT----W---------------THHW----AYWL------GP-LI--------GGAAA-GLLYETVLAVNASKA-------------------KMAAFMT-----------------
>GIKG01108296_c1678-866
--------------KLRISNVY----------------------IREGLAEFLGTFILIAFGCGVNAQ------------------------TTLGKG------TAGEFLSVN--------------WGWA-LGIAFGVYVSGA-VSG---GHINPAVTLAMALLGR--------LPVRKVPIYWLAQYL------G----AFVASACVFGVYQDALDNYDGG-----VRSVTGPN--------------ATAGIWGTYPQVY-----VSIWN-G-----L----------GDQIFGTTMLVLC-V-MSVTD---SKNSL----GAPKG---LIPLIVGLIVFAIGLAY---G-LNG---G-FAINPARDFGPRAFTAC--AGWGSETFSA--------YDYY-----FWV---PIVGPHI---------GAICG-AFLYLLTVGFHLQEV-------------------VHEEVVYDDDK-------------
>GIKG01116374_396-1139
-------------NLQDLQSTA------FW---------------VALLAEFIGTNLLVTFGCGACAA-----------------------------------SSTQSTVQIA--------------LAFG-LSVGTIVWAIAH-VSG---GHINPAVTLGFLVTRK--------ISLVRGLFYIVSQCL------G----AIVGAGTLYMATPRHSDSNTTT----------SFN-----------------PNPTLGTSAPPGDGSVDVFQ-V-----L----------MIEYNITFLLVLT-V-FATVD---KRRTG------FAG---SGPLAIGLSVTLGHLWA---V-PFT---G-AGTNPARVFGPAVISHT----W---------------THHW----AYWL------GP-LI--------GGAAA-GLLYETVLAVNASKA-------------------KMAAFMT-----------------
>GIKG01125876_c2462-1779
--------------------------------------------LRSLIAEFLGTMFLVLFGCGAWTQ--------------------------AGHE------SSPDTVKIA--------------FAFG-LTYIAVLYCIRT-VSD---GYINPAVTIALLATRR--------ASVIRSLLYLLCQIL------G----GILGAAFVFAVTAPELRAKHP----------SAIG---------------C-----TVLSAN-----VAESH-G-----F----------GVEFFATFFFVFV-V-FACAE---KTRRE------EVV---TSPVIIGLTYGAMALFA---I-PYT---G-GSMNPARSFGPALVSGV----W---------------SHHW----IYWF------GP-LL--------GGVTG-GATYDLIFSTKASFKRL-----------------------------------------
>GIKG01125986_1448-2152
--------REMVRLREDVRRIQ------FW---------------RSVVGEFIGSLFLVLIGCGASVE--------------------------TDHA------EQPVTVRVA--------------LAFG-VTYAAGLYCLHW-DND---GHLNTAVTVAMAVTRR--------VSVIRGVLYIATQLL------G----AVVGASALYWVTSDDYKTELG-----------A-----------------T------RLSKS-----VSEGQ-G-----F----------LVEFFATSILVFV-V-FASYDDRNKDRTS------------MAPFVIGLTLMSVSLFS---I-PYT---G-GSMNTARSFGPALVLNS----W---------------ANHW----IYWF------GP-IL--------GGVAG-GVLHELLFSSSSS---------------------------------------------
>GIKG01133521_51-848
---------LESFGRKKLRIKN--------------------KYVREFLAEFLGIFILMVFGLGVNAQ------------------------ATLNRG------QPTNTLAVY--------------WGWG-LAVAMGVWVSGG-VSG---GHLNPAVSLAMVIVGK--------LKVRQLPVYWLAQYL------GAFAASATVYVVYSDALKAFDGGIRE-----------VTGEN----A--------TAGIWATYPKEF-----LSIMG-G-----F----------TDQVFGTMLLLLG-I-FAVTD---ERNMS-----PPKG---LIPFVVGLIIFLIGLSF---A-LNC---G-YALNPARDLSPRLFTAI--AGWGFKTFSH--------GNYW-----FWI-------PLVATHV-----GGIFG-ALTYLSFVGFHNEDD-------------------------------------------
>GIKG01144128_c882-112
--------LDSTPEANIFIRFV-----------------------KPCVAEFLTTAIFVFAGTLSVQT--------------------------------------GNGLLIA--------------FVHG-ITIALMVFCFGH-ISG---AHINPAVTLTVFIGSS--------LRYITAFLYVICQLI------GSMVGAALTRAVLSFPMDPHTNETVY-----------MS-----------------IAGGTHHIHPG-----MSEFQ-G-----V----------LLEVIMTFMLCQT-VLMMAVD----RLSP------------FAPLAIGLTVFVDIAFG---G-NLT---G-GSMNPARSFGPAVVISS------------------LSLEHWTYHYVYWV------GP-FS--------GAVLA-ALLYRFFLASGRYQV-------------------IRALRLASETTLDIFD--------
>GIKG01145144_328-1029
-------------LQEDIRRLR------FW---------------RSLIAEFLGTMFLVLFGCGAWTQ--------------------------AGHE------SSPDTVKIA--------------FAFG-LTYIAVLYCIRT-VSD---GYINPAVTIALLATRR--------ASVIRSLLYLLCQIL------G----GILGAAFVFAVTAPELRAKHP----------SAIG---------------C-----TVLSAN-----VAESH-G-----F----------GVEFFATFFFVFV-V-FACAE----KTRR-E----EVV---TSPVIIGLTYGAMALFA---I-PYT---G-GSMNPARSFGPALVSGV----W---------------SHHW----IYWF------GP-LL--------GGVTG-GATYDLIFSTKAS---------------------------------------------
>GIKI01016212_c1735-956
----------------SRRDLR--NPVF-W---------------RDVASELMVVTILMTIITLVLIS-------------------------NNEKA------YPITTTHIG--------------IFAG-FLVYLLIEGYGP-FSG---AHMNPVASFSFWVAGN--------ISLARAVLYMIVQTA------G----SATGSGIGYILTPLNKVNSVN-----------QSF-----------------HAFNPATHN------LTNAQ-G-----V----------GIEAFFAFNLIFV-A-LSCLD---TKNRP------SPAI--LPSLTIGFCIAIGILAA---G-THT---G-GLMNPIVALGPALLAND-------------------FTNHW----VYWV------GP-FI--------GGPLA-VGVYKLFVLIKIRFE-------------------PRTSDESNEMKTTESVTSKDL---
>GIKI01027327_c1466-693
----------PKKMARSSNLED-LQSAKFW---------------VALLAEFIGTQLLVTVGCGACAS-------------------------TPTQS----------IVQLS--------------LAFG-LSVATIVWVIAH-VSG---GHINPAVTIGFLVTRK--------ISLVRGLFYIISQCL------G----AIAGAGLLQIATPKGSNISNV-----------SNP----------------TLGTSAPPGNGS----VEVYQ-I-----V----------IIEYTITFLLVLT-V-FATVD---KRRVG------FAG---SGPLAIGLSVAMGHFWA---V-PFT---G-AGTNPARVFGPAVISHT----W---------------THHW----AYWV------GP-LL--------GGMAA-GLTYDMVLAVNASRA-------------------KMAAFMSRDYDDD-----------
>GIKI01030948_c665-3
--------------KLRIRNLL----------------------IREFLAEFLGTLALIAFGCGANAQ------------------------SVLSHK------ETGGNLSVA--------------LGWG-WTVSMAVWISGG-VTG---GHLNPAITVAMAFLGR--------IGVAQMFVYFAAQYL------GAFAGSACLYGLYYDALNNFDGGNRS----------VIGDT----A---------TAGIWATYPQPF-----LSTVS-G-----V----------FDQIFGTFLLVVC-A-MGLTD---KYNMC-----PPGG---LFPMCIGGMISAIDMTY---T-FNC---G-GAINPARDFSPRLFTSI---------------------AGW---------------------------GVE-------------------------------------------------------------
>GIKI01035681_c1585-788
---------LESLGRKKLRIKN--------------------KYFREFLAEFLGIFVLMVFGLGVNAQ------------------------ATLSRG------KAASPLAVS--------------WGWG-LAVAMGVYVSGG-VSG---GHINPAVTLAMTIVGK--------LKIRQLPFYWFAQYL------GAFAASATVYVVYSDALKAFDDGVRQ-----------VTGAN----A--------TAGIWATYPNEF-----LSTMG-G-----F----------TDQVFGTMLLLLG-I-FAVTD---GRNMN-----PPKG---LVPFIVGLIVFLIGMSF---A-WNC---G-YAINPARDLSPRLFTAV--AGWGTKTFSH--------GNYW-----FWV-------PLVATHV-----GAILG-ALTYLGFVGFHIEDD-------------------------------------------
>GIKI01035984_c1242-493
-----------LSLGSSLRNII-----------------------RKYISARHQRYWLDLVTTFSVFA------------------------------------CGLENIHVK------------HQYGYGGLVAVIYMLGTWHSLTL-YDSSANPVYNIVAFAHGR--------YDLGRVLWLTTAQL--L----GAWLSYRAAFAFWGLGLCPYHRKRFA-----------AVG---------------------CNTSLK-----VSAPL-G-----F----------LIESAGVAFDIFLSL-WIFSG---AAQNE---------------LSIKCLMVSLLTAS---AAHLT---G-YNINPIKASMRSFGCTG---TS--------------IPTHL---VVYWV------GP--CA-------SAYLTATAVPHLKKLFAQLKM-------------------NLNNKVNKQK--------------
>GIKI01036362_430-1194
----------------KLRLRR------LW--------------IRQFLAEFLGTFLLVVFGCGALAQ------------------------MTLSGG------ASGEFLSVN--------------LAFG-WGVAMGAWVSGG-VSG---GHMNPAVTLAFAILGR--------MKWAMVPVYWLAQYL------GAFVAAACIFGIYYDAIDHYDGGYRS----------IMGNV----S---------TAGIFGTYPQPY-----VSILS-G-----F----------GDQVFGTMLLVLA-I-MALTD---RFNMA-----PSKG---VLPLAIGGALTAIGLSY---G-LNC---G-YAINPARDFGPRAFTAC--VGYGVEVFTA--------YDYW-----FWV-------PLVAPHI-----GGICG-AWFYQLFVGIH-----------------------------------------------
>GIKI01041540_119-850
----------MESNLRDLKDPL------FY---------------RGAMAEAIGTLFLVFIGCGSCVG------------------------GNWEGK-------IPSTVQIS--------------LCFG-LGVATMVWCIGH-VSG---GHINPAVTVGMLVARK--------ISLVRAIVFIIAQCV------G----ALAGAAILRATTPSHLRGTLG-----------M-----------------------TTIDDA-----LSVVQ-G-----F----------VVELMITFVLVFT-V-FASCD---SNRED------LNG---SAPLTIGLSVTLCHLSA---I-KYT---G-SSMNPARTFGPAVITGI----W---------------DEHY----IYWC------GP-LL--------GGIIA-ALLYDMVFASDASVD-------------------KAKQFFLS----------------
>GIKI01042691_c1139-366
--------ESIRDNFEELRSWP------VW---------------RAMVAEFIGTLLLVFVGCGACMG------------------------GLGSDL------APPTVLGIA--------------LAFG-LIVATMIWSFGH-VSG---GHVNPAVTFGFLVARR--------ITIVRAALYIISQCA------G----AIVGCGILKGLSPHNSNETFG-------------L--------------T-------TVSKE-----ITPGQ-G-----C----------GVEIIITFVLVFC-V-FASVD---GRRAD------LNG---STPLSIGLSVAVCHLFA---V-RYT---G-SSMNPARTFGPAVITNK----W---------------QNHW----VYWV------GP-II--------GGIIG-ALLYELVFSASASLR-------------------NLKHFFTSPVYGQDEDVDE-----
>GIKI01042692_c1147-335
IEGNRKMGEFLKRNINDLRNAR------LW---------------RALLAEFIGTMVLVAVGCGTCIG------------------------EAWSDV------TNPTMVQIS--------------LAFG-LAVATVVWSIGH-VSG---GHINPAVTVGMLVARK--------ITVVRAIFYVISQSS------G----AVAGAGILRGLTPPNSNETFG-------------L--------------T------TVWKE------LTPGQ-G-----C----------GLEILITFILVFC-V-FASVD---GKRDD------LKG---STPLSIGLAVAVCHLFA---I-KYT---G-SSMNPARTFGPAVITNK----W---------------QNHW----VYWV------GP-II--------GGIIG-ALLYELVFSASASLR-------------------NLKQFFTSPVYGQDEDVDE-----
>GIKI01043423_329-1129
-------------SLQDLKTRR------FW---------------VALVAEFLGTLLLVLVACGSCAS---------------YTTTYTYRNQTDGSEIVKTKPLSSDFVQIS--------------LAFG-LSVATIVWSIAH-VSG---GHINPGVTIGFLVTRK--------ISLVRAILYTAVQSV------G----AVLGAVILKLVSPPGLNDALG-------------T--------------T-------SPGNG-----VSIGQ-A-----F----------TIELFITFVLVYT-V-FATCD---GQRQG------FKG---SGPLAIGLSISMCHLWA---I-PYT---G-SGMNPARAFGSALVAGK-----------------LEPGIHW----VYWA------GP-LL--------GGALA-GILYDFLFATNATLD-------------------KLKGFFTSDYDDSQYD--------
>GIKI01052757_468-1055
-----------------------------------------------------------------VTS------------------------------------YSPNTTHFG--------------LFAG-FIIMLLIEAYGP-ISG---APLNPAGCWGFFLAGR--------ISLARLVLYTGVEIG------G----CAAGSTAAFYLSPVDNQRNFT-----------A-----------------I------KPGHG-----LIPVN-G-----M----------FIEAILTFNLLFV-A-LICTD-PKRKTSI------------MPSLPIAWCIGTGIFAA---G-THT---G-GLQNPIVPFGPALVARD-------------------FENHW----VYWA------GP-YL--------GATFG-TMFYVTVVYIKDHYE-------------------------------------------
>GIKI01053313_369-1091
----------ESSDANLCIRFV-----------------------KPCVAEFLTTAIFVFAGTLSVQT--------------------------------------GNALLVA--------------FVHG-IVIALMVFCFGH-ISG---GHINPAVTLAVLIGSS--------LRYITAFLYVVCQLI------GAIVGAALTRAVLSFPVAPNSNETVY-------------M--------------S------IAGGTHHISPGMSEFQ-G-----L----------LLEVIMTFVLCQT-VLMMAVD----RQSP------------FAPLAIGLTVFADIASG---G-NLT---G-GSMNPARSFGPAVVISD------------------LSLDPWTYHYIYWV------GP-FL--------GAVLA-GLLYRFFFASGRYQVLR-----------------------------------------
>GIKI01059266_c1289-506
--------ESIRDNFEELRSWP------VW---------------RAMVAEFIGTLLLVFVGCGACMG------------------------GLGSDL------APPTVLGIA--------------LAFG-LIVATMIWSFGH-VSG---GHVNPAVTFGFLVARR--------ITIVRAALYIISQCA------G----AIVGCGILKGLSPHNSNETFG-------------L--------------T-------TVSKE-----ITPGQ-G-----C----------GVEIIITFVLVFC-V-FASVD---GRRAD------LNG---STPLSIGLSVAVCHLFA---I-KYT---G-SSMNPARTFGPAVITNK----W---------------TNHW----VYWV------GP-II--------GGIIG-ALLYELVFSASASLS-------------------NLKQFFTSPVYGQEEDADEMYD--
>GIKI01061895_c1045-269
----------KIKRSLRVRNQY----------------------IREFLAEFLGTFVLISLGTGATAQ------------------------TILGHH------NYGSFLSIN--------------LAWG-WAVAMGIWACGG-ISG---AHLNPAITVAVAVLGR--------MKWVKVPYYCLAQYL------GSFVASACVFGIYYDALNEYDGGIRS----------VIGPN----A---------TAVIWASYPQPY-----LSTAS-G-----F----------GEQVFVAMLLVLC-I-MAIID---RYNMA------PDPR--MSPLAVGGTVTVIGMAY---G-LNA---G-YPINPAKDFGPRAFTAC--AGWGVEVFTA--------YDYW-----FWV-------P-LVAPHI----GGICG-AWVYQIFVGIH-----------------------------------------------
>GIKI01062072_180-995
--------------KLRINNSY----------------------IREGLAEFVGTFILIVFGCGVNAQ------------------------TTLGNG------KAGEFLSVN--------------WGWT-LGIAFGVYVSGT-VSG---GHINPAVTLAMTLLGR--------LSVRKLPVYWLGQYL------G----ALFASACIYGVYQDALDAYDGG-----VRSVTGPN--------------ATAGIWGTYPQEY-----LSIWS-G-----L----------GDQVFGTMMLVLC-A-MTVTD---PKNSM----GAPKG---LTALIIGLIVFAIGLAL---G-LNG---G-FAINPARDFAPRAFTAM--AGWGSETFSA--------YDYY-----FWV---PIVGPHI---------GAICG-AFFYLLTIGIHLPEP-------------------QEDVVYDDDKKT------------
>GIKI01064002_171-920
-----------LSLGSSLRNII-----------------------RKYISEEHQTYWLDLVTTFSVLA-------------------------CSLEN---------GHVRQQ--------------YGYGAYIALLYMLVTWYSMTL-FDSNANPVYNIVAFAHGR--------YDLGRVLWLTTAQL--L----GAWLSYRAAFAFWGLGLCPYHRKRFA-----------AVG---------------------CNTSLK-----VSAPL-G-----F----------LIESAGVAFDIFLSL-WIFSG---AAQNE---------------LSIKCLMVSLLTAS---AAHLT---G-YNINPIKASMRSFGCTG---TS--------------IPTHL---VVYWV------GP--CA-------SAYLTATAVPHLKKLFAQLKM-------------------NLNNKVNKQK--------------
>GIKI01065784_151-963
IEGNRKMGEFLKRNINDLRNAR------LW---------------RALLAEFIGTMVLVAVGCGTCIG------------------------EAWSDV------TNPTMVQIS--------------LAFG-LAVATVVWSIGH-VSG---GHINPAVTVGMLVARK--------ITVVRAIFYVISQSS------G----AVAGAGILRGLTPPNSNETFG-------------L--------------T------TVWKE------LTPGQ-G-----C----------GLEILITFILVFC-V-FASVD---GKRDD------LKG---STPLSIGLAVAVCHLFA---I-KYT---G-SSMNPARTFGPAVITNK----W---------------QNHW----VYWV------GP-II--------GGIIG-ALLYELVFSASASLR-------------------NLKQFFTSPVYGQDEDVDE-----
>GIKI01065785_171-983
IEGNRKMGEFLKRNINDLRNAR------LW---------------RALLAEFIGTMVLVAVGCGTCIG------------------------EAWSDV------TNPTMVQIS--------------LAFG-LAVATVVWSIGH-VSG---GHINPAVTVGMLVARK--------ITVVRAIFYVISQSS------G----AVAGAGILRGLTPPNSNETFG-------------L--------------T------TVWKE------LTPGQ-G-----C----------GLEILITFILVFC-V-FASVD---GKRDD------LKG---STPLSIGLAVAVCHLFA---I-KYT---G-SSMNPARTFGPAVITNK----W---------------TNHW----VYWV------GP-II--------GGIIG-ALLYELVFSASASLS-------------------NLKQFFTSPVYGQEEDADE-----
>GIKI01067090_c1124-351
----------PKKMARSSNLED-LQSAKFW---------------VALLAEFIGTQLLVTVGCGACAS-------------------------TPTQS----------IVQLS--------------LAFG-LSVATIVWVIAH-VSG---GHINPAVTIGFLVTRK--------ISLVRGLFYIISQCL------G----AIAGAGLLQIATPKGSNISNV-----------SNP----------------TLGTSAPPANGS----VEVYQ-I-----V----------IIEYTITFLLVLT-V-FATVD---KRRVG------FAG---SGPLAIGLSVAMGHFWA---V-PFT---G-AGTNPARVFGPAVISHT----W---------------THHW----AYWV------GP-LL--------GGVAA-GLTYDMVLAVNASRA-------------------KMAAFMSRDYDDD-----------
>GIKI01069610_352-1152
--------------KLRVKNSL----------------------IREFLSEFIGTFILIGVGCAVNAE----------------------SVLISDKK------IGVGHLSIA--------------LGWG-WTMTMAAWISGG-ITG---AQLNPAISVAMALLGR--------LNIAQMFVYWAAQYS------G----AFVGSACVYGIYSDALNNFDGG-----NRSVIGET--------------ATAGIWATYPQPF-----LSVRS-G-----I----------YDQIFGTFLLAVC-A-MALTD---KFNMC-----PPGG---MFPLCIGGVIATLNMTY---T-FNC---G-GAVNPARDFGPRLFTAI--AGWGVEVFTV--------YDYW-----FWV-------PLVIPHF-----GAIFG-ALFYQLMVGIHAESDDEIEKQ-------------------------------------
>GIKI01069611_497-1291
--------------KLRIRNLL----------------------IREFLAEFLGTLALIAFGCGANAQ------------------------SVLSHK------ETGGNLSVA--------------LGWG-WTVSMAVWISGG-VTG---GHLNPAITVAMAFLGR--------IGIAQMFVYFAAQYL------GAFAGSACLYGLYYDALNNFDGGNRS----------VIGET----A---------TAGIWATYPQPF-----LSTVS-G-----V----------FDQIFGTFLLVVC-A-MALTD---KYNMC-----PPGG---MFPMCIGGMIAAFNMTY---T-FNC---G-GAINPARDFSPRLFTAI--AGWGVEVFTA--------YDYF-----FWI-------PLVIPHF-----GGILG-AVVYQLMVGIHAESDDEIEKQ-------------------------------------
>GIKI01069787_370-1143
----------PKKMARSSNLED-LQSAKFW---------------VALLAEFIGTQLLVTVGCGACAS-------------------------TPTQS----------IVQLS--------------LAFG-LSVATIVWVIAH-VSG---GHINPAVTIGFLVTRK--------ISIVRGLFYIISQCL------G----AIAGAGLLQIATPKGSNISNV-----------SNP----------------TLGTSAPPANGS----VEVYQ-I-----V----------IIEYTITFLLVLT-V-FATVD---KRRVG------FAG---SGPLAIGLSVAMGHFWA---V-PFT---G-AGTNPARVFGPAVISHT----W---------------THHW----AYWV------GP-LL--------GGMAA-GLTYDMVLAVNASRA-------------------KMAAFMSRDYDDD-----------
>GIKI01084331_c796-47
-----------LSLGSSLRNII-----------------------RKYISEEHQTYWLDLVTTFSVLA-------------------------CSLEN---------GHVRQQ--------------YGYGAYIALLYMLVTWYSMTL-FDSNANPVYNIVAFAHGH--------YDLARVLWLTTAQF--F----GAWLSYRAAFTFWSFGLCVNHRQRFA-----------AVG---------------------CTADLS-----VSAPL-G-----L----------LIESAGVAFDIFLSL-WIFSG---AAQNE---------------LSIKCLMVSLLTAS---AAHLT---G-YNINPIKASMRSFGCTG---TS--------------IPTHL---VVYWV------GP--CA-------SAYLTATAVPHLKKLFAQLKM-------------------NLNNKVNKQK--------------
>GIKI01084564_c2099-1305
--------------KLRIRNLL----------------------LREFLAEFIGTLALIAFGCGANAQ------------------------SVLSHK------ETGGNLSVA--------------LGWG-WTVSMAVWISGG-VTG---GHLNPAITVAMAFLGR--------IGIAQMFVYFAAQYL------GAFAGSACLYGLYYDALNNFDGGNRS----------VIGET----A---------TAGIWATYPQPF-----LSTVN-G-----V----------FDQIFGTFLLVVC-A-MALTD---KYNMC-----PPGG---MFPMCIGGMIAAFNMTY---T-FNC---G-GAINPARDFSPRLFTAI--AGWGVEVFTA--------YDYF-----FWI-------PLVIPHF-----GGILG-AIVYQLMVGIHAESDDEIEKQ-------------------------------------
>GIKI01085392_3-506
----------------------------------------------------------------------------------------------------------------------------------------------------------------------------------VRGLFYIISQCL------G----AIAGAGLLQIATPKGSNISNV-----------SNP----------------TLGTSAPPANGS----VEVYQ-I-----V----------IIEYTITFLLVLT-V-FATVD---KRRVG------FAG---SGPLAIGLSVAMGHFWA---V-PFT---G-AGTNPARVFGPAVISHT----W---------------THHW----AYWV------GP-LL--------GGVAA-GLTYDMVLAVNASRA-------------------KMAAFMSRDYDDD-----------
>GIKI01088391_527-1072
----------------------------------------------------------------------------------------------------------------------------------G-FFVMMIIEAYGP-ICG---APINPAGCWGFFLAGR--------LSFARTVLYTAAEIG------G----CAAGSMAGFYLSPEKQRASFH----------P------------------I------LPGEG-----LLPVH-G-----M----------VIEAILTFNLLFV-A-LSCTD---PTRKSSM----------MPSFPIAFCIGTGILAA---G-THT---G-GLQNPIVPFGPAVVTGN-------------------FKHHW----LYWI------GP-YI--------GATFG-AIFYQLCTFFKNHLER------------------------------------------
>GIKI01091660_c1321-563
FMCCRCCQRIMATSLDDLRSPL------FW---------------RAILAEFIGTLVLTFIGCMSCIG--------------------------WEES------YSPTIVQIS--------------LAFG-LSVATIVWAIGH-VSG---GHINPAVTAGMLVTRK--------ISLARGLLFIVSQSL------G----AVTGAALLKVITPAHARGALG-------------A--------------T-------TVNDH-----LSPGQ-A-----M----------GVEALVTFVLVLT-V-FGSCD---SKRTD------LNG---SAPLTIGLSVTMCHLAA---I-KYT---G-SSMNPARTLGPAVVMGI----W---------------HEHW----VYWC------GP-IL--------GGVVA-ALIYENLFAANASLTKAKD---------------------------------------
>GIKI01092153_c1027-257
QESAGRFGVWRKRFSMASSLDD-LKSSYFW---------------RALVAEALGTLVLVLVGCGTCVG----------------------GQEEWET-------FAPSMVQIS--------------LSFG-LAVATMVWCIAH-LSG---GHINPAVTMAMLTCRR--------ISIARALLYIVAQCA------G----AMAGAGILKGLTPAAVQGNLG-----------L-----------------------TRISST-----LTREQ-G-----F----------GVEFMVTMVLVLT-V-FASCD---TRRTD------LNG---SAPLSIGISVTLSHLFA---I-KYT---G-SSMNPARTFGPAVVTGI----W---------------TDHW----VYWC------GP-VL--------GGVVG-GLVYDFIFASDAS---------------------------------------------
>GIKI01099546_681-1388
-------------LREDVRRIR------FW---------------RSVVGEFIGSLFLVLIGCGASVE--------------------------TDHA------ERPVTVRVA--------------LAFG-VTYAAGLYCLHS-DND---GHLNTAVTVAMAVTRR--------ISVIRSVLYMATQLL------G----AVVGALALYWVTSDDYKTELG-----------A-----------------T------RLSRS-----VSEGQ-G-----F----------LVEFFATSILVFV-V-FASYD----DRNR-D----RTS---MAPFVIGLTLMSVSLFS---I-PYT---G-GSMNTARSFGPAVVLNS----W---------------KNHW----IYWF------GP-IL--------GGVAG-GLLHELLFSAGSSFRRVRK---------------------------------------
>GIKI01105733_c2670-2011
-----------LSLGSSLRNII-----------------------RKYISEEHQTYWLDLVTTFSVLA-------------------------CSLEN---------GHVRQQ--------------YGYGAYIALLYMLVTWYSMTL-FDSNANPVYNIVAFAHGH--------YDLARVLWLTTAQF--F----GAWLSYRAAFTFWSFGLCVNHRQRFA-----------AVG---------------------CTADLS-----VSAPL-G-----L----------LIESAGVAFDIF----LSLCV--FTRSTH------------TELAAKNLIGCLLTASA---V-HLT---G-FYLNPMNAFNQTFGCAG---AS--------------FPIHI---LVYWV------GP--CV-------S---------------------------------------------------------------
>GIKI01106788_c1307-558
---------------KDLKSWQ------LW---------------RAVIAEFIGTMVLVAVGCGTCIG------------------------EAWESV------TNPTMVQIS--------------LAFG-LAVATVVWSIGH-VSG---GHINPAVTVGMLVARK--------ITVVRAIFYVISQSS------G----AVAGAGILRGLTPPNSNETFG-------------L--------------T------TVWKE------LTPGQ-G-----C----------GLEILITFILVFC-V-FASVD---GKRDD------LKG---STPLSIGLAVAVCHLFA---I-KYT---G-SSMNPARTFGPAVITNK----W---------------TNHW----VYWV------GP-II--------GGIIG-ALLYELVFSASASLS-------------------NLKQFFTSPVYGQEEDAD------
>GINI01005236_c1025-330
---------FTICLASILRSI--------T---------------KSIFPKSSAIYVLDLITTFQVCA------------------------------------CSLENASVR-----------FYHGLPG-YLFSIFCQALIFKLTF-KDFRGNPLANVIGYLHKE--------QSLHKTVIRVMFQV--I----GGLISYRYAKTLWRFRLNDIHLDRAD-------------M--------------L------CTNDLT-----VDPSL-G-----F----------LVEFGGTIFETY----ISFCT---LTKNP------------AVDLFIKLIIGVINLTL---AVELT---G-YYLNPANATAQTFGCGG---SS--------------PVIFI---LIYWI------GP--IL--------ATAG--AVYLRGNR-------------------------------------------------
>GINI01056977_c920-198
---------FTICLACVLRSIT-----------------------RNIFPKSTVIYVLDLITTFQVCA------------------------------------CSLENASVR-----------FYHGLPG-YLFAISSMALLHLLTF-KDFRGNPLANVTGYLHKE--------QTLNKTVLRVLFQM--M----GGVMSYRYAKTLWRFRLNDIHLTRAD-------------M--------------L------CTNDLT-----VDPSF-G-----F----------LIEFAGTIFETY----ISFCK---LTSNP------------ATDIFIKLTISIINLTL---AVELT---G-YYLNPANATAQTFGCGG--------------------SNAIIFILVYWI------GP-II---------ATAGAVYLKEKFSSSVSKNHK------------------------------------------
>GINI01057060_c2157-1552
----------------------------------------------------------------SCVT--------------------------------------------------------------G-VSAMSLSWMLYD-VSG---GHISPAVTAAMLATRR--------VSLECAVIYLAAQCV------G----SLAACGILVGLFGSRQVGATV-----------I-----------------PAE-------VY-------SGR-A-----F----------AVEFTLTFFYVFA-F-FATMD---RCRGE------SSS---ASLVAFGGAVTLASVLG---I-KST---G-ASMNPARSLGPAIIENA----W---------------DKHW----IYWF------GP-LL--------GGSIG-GLLFDLVFSINASFL-------------------RTKAFVNDQLYNADHFDPE-----
>Paib_61289_c0_seq1
--------------MSLVRNSR------FW---------------RAVLAEMIGSLFFVLFTSGSMSTLRGAVCGPVGVNFATPSGSNPEIDLINCVS------SNQTLYVYN----------FIHSCVTG-VSAMTLSWMLYD-VSG---GHISPAVTAAMLTTRR--------VSLECAVIYLAAQCV----G------SLAACGILVGLLGSRQVGATV--------------------------------------------------------------------------------------------------------------------------------------------------------------------------------------------------------------------------------------------------------------------------------
>Paib_81940_c0_seq1
--------------------------------------------------------------------------------------------------------------------------------------------------------------------------------------------------------------------------------------------------------------------------------------------------------MSFFYVFA-F-FATMD---RCRGE------SSS---ASLVAFGGAVTMASVLG---V-KST---G-ASMNPARSLGPAIIENV----W---------------DKHW----IFWF------GP-LL--------GGTVG-G---------------------------------------------------------
>GINI01070940_c1291-512
-------RPTPSSNMAVSSRTD-LKTRKFY---------------AAVLAEFVGTLLLVLVACGSTLQ-------------------------AQGSD------VNSSTVRIS--------------LGFA-FSIGSIVWAIGN-VSG---GNLNPGVTIAFFLTRR--------MSLVGFVLYIIAQTL------G----AITGAAILYALQPSGYNGNLG-----------T-----------------------PGLQD------VSVIQ-G-----F----------FIEMLLTFVLVLV-V-FASCD---ERRGD------VGG---SVPLQIGVAIGMCHLWG---V-PLT---G-AGMNPARSLGPAVISNS------------------LVEDHW----VYWI------GP-LL--------GGALA-GFLYEFVFAVNATAA-------------------KFKGFFTRNYDDKEYD--------
>GINI01075147_c2024-1314
------ERFNMAKSLDDIKSPL------FW---------------RAVLAEMVGTMFLVLVGCGSCIN--------------------------INKD------FPPNVVQIA--------------LCFG-LIVATMVWCTAH-VSG---GHINPAVTLAMLICRK--------VSVARSVLYIVAQCI------G----AIIGAGLLFGVTPVENHGKLG-------------M--------------T---------SHA-----LHNQQ-A-----F----------GVEFLITFVLVIT-V-FATCD---SKRTD------LNG---SGPLTIGLSVAVCHLFA---I-PYT---G-SSMNPARTFGPAVVSNN----W---------------EDQW----VYWC------GP-LL--------GGVVA-GLLYDNVFAANASLK-------------------------------------------
>GINI01100380_c1633-833
REFLSQVHVKMAPSSDGIRTPR------FW---------------QTVLAESVGTLFLVMVGCGSFVD-----------------------PNSPPPKDDPDAVLPPNALRVA--------------LSFG-LTYGTLVYALRY-VSG---GHLNPAVTVAMLAARK--------ISILRTALYILGQII------G----ALLGAALLRGVTPTNLQGTLG-------------A--------------T-------LPQNG-----ITAEK-A-----F----------MVEFLATFIFLFV-V-RATGD---SVSGED-NPPA------MRPFVMGLALVAVELYA---V-PIS---G-GGINPARSLGPAAIMGR-------------------MEYHW----VYWF------GP-IL--------GGVLG-AILYEYVFASNASLA-------------------RVKSCLTT----------------
>GINI01100418_c1449-694
------ERFNMAKSLDDVKSPL------FW---------------RAVFAELVGTMFLVLVGCGSCIS--------------------------INPE------QAPTVVQIS--------------LCFG-LIVATMVWCTAH-VSG---GHINPAVTVSMLIARK--------VSVARAILYVVAQCI------G----AMIGAGLLHGVTPEERRGSLG-------------I--------------T-------APT-------VDNQQ-A-----F----------GVEFLITFVLVFT-V-FATCD---NKRTD------LNG---SGPLTIGLSVTVCHLFA---V-PYT---G-SSMNPARTFGPAVVGNS----W---------------HEHW----VYWC------GP-LL--------GGVFA-GLLYDNVFAANASMK-------------------KARGYLLASNYDTEY---------
>GINI01102943_c1384-593
-----------PMMKLKVRNKL----------------------ARQCMAEFLGTMILIVIGDGSVAQ--------------------------YVLSGKASGPLGINFLSVN--------------VAWA-VAVAMGVYVSAG-VSG---GHINPAVSLAMTLARK--------LSIIQCVAYSAAQYL------GAIVGSAIVYGVYYDALNSYDGGNRQ-----------TEGDK----A--------TAGIWATYPEAF-----LSTGV-A-----F----------ADQVVGTAVLLLC-V-MGITD---TKNSG-----APPG---VVPLAVGVAVLGIGASY---G-FNC---G-YAINPARDLGPRLFTAM--AGWGPDPFSFR-------DANW-----FWI-------PWLAPHL-----GAILG-VFLYILLIDLHH----------------------------------------------
>GINI01103927_c462-1
--------LEEPEQRGGFEEYV-----------------------RPAAAEFLATAIFLFIGTASVVQ--------------------------------------GNVVGVA--------------VAHG-LTIALLVVSFGH-ISG---AHINPAVTLGFIIAGG--------ISLLKAVLYIVAQLT------GSLVGASMTRALLNYKVVGNTTMYEE-----------ILG-------------------GGHFLAKG-----VSPAE-G-----F----------LGEVGLTLVLVLA-ILL------------------------------------------------------------------------------------------------------------------------------------------------------------------------------------------
>GINI01140418_c474-3
-------------------------------------------------AEFLGTMILIIIGDGSVAQ------------------------YVLSDG-----ALGINFLSVN--------------VAWG-VAVAMGVYVSGG-VSG---GHINPAVSLAMTLARK--------LTIVQCVGYSVAQYL------GAIVGSAVVYGIYYDALNSFDDGNRQ----------TTGAK----A---------TAGIWATYPEAF-----LSTGE-A-----F----------LDQVIGTAILLIC-V-MGITD---TKN--------------------------------------------------------------------------------------------------------------------------------------------------------------------------------
>GIUK01001813_84-797
------------GRHDELHHPD-TLK-------------------KAGLAEFISTLLFVFAGSGSGMA--------------------------FSKLTADGAATPAGLVAAS--------------IAHA-FALFVAVSIAAN-ISG---GHVNPAVTFGAFVGGN--------ITFLRGVVYVIAQLL------G----STVACLLLKFVTNDMAVGAF-----------S------------------L--------SAG-----VGVSN-A-----L----------VFEIVMTFGLVYT-VYATAVD---PKKGD------LGT---IAPIAIGFIVGANILAG---G-AFT---G-ASMNPAVSFGPALVSWT----W---------------ANHW----VYWA------GP-LI--------GGGIA-GLVYELLFINQTHEHL------------------------------------------
>GIUK01009079_c871-242
----------------------------------------------------------------------------------------------------------GDFVQIA--------------LAFG-LSVATIVWSIAH-VSG---GHINPGVTIGFLVTRK--------ISLVRAILYIAVQTV------G----ATLGAVILQLVSPTDRNDSLG----------T------------------T------LPGPG-----VGNGQ-A-----F----------TIELFITFVLVYT-V-FATCD---GQRQG------FNG---SGPLAIGLSISMCHLWA---I-PYT---G-SGMNPARAFGSALVSGN-----------------LKADIHW----LYWA------GP-LL--------GGALA-GVLYDFLFATNASLD-------------------KLKGFFTSDYDDSQYD--------
>GIUK01009340_659-1402
-----------RASQRDLRNLV------FW---------------RDVTSELLVVTILMTIITLVLIS-------------------------NDDKI------YPFTTTHVG--------------LFAS-FLVYLLIEGYGP-FSG---AIMNPAVAFSLWIDGK--------ISLARAIFYMIAETT------G----AAAGSGIGYVLTPSTKLNAFR-----------AF----------------------NPATYG-----LTNLQ-G-----V----------AIEAIFAFNLIFV-A-VSCLD---TKNRP------NPAA--MPSLAIGFSIGVGIMAA---G-THT---G-GLMNPIIAFGPALLAKD-------------------FNNHW----IYWV------GP-FI--------GGPLA-VGVYNLFILVKDRCG-------------------PTVSDDSHELK-------------
>GIUK01017543_173-874
--------LDPTPEANIFIRFV-----------------------KPCVAEFLTTAIFVFAGTLSVQT--------------------------------------GNGLLVA--------------FVHG-ITIALMVFCFGH-ISG---AHINPAVTLTVLIGSS--------LRYITAFLYVICQLI------GSMVGAALTRAVLSFPMDPHTNETVY-----------MS-----------------IAGGTHHIHPG-----MSEFQ-G-----V----------LLEVIMTFMLCQT-VLMMAVD----RQSP------------FAPLAIGLTVFVDIAFG---G-NLT---G-GSMNPARSFGPAVVISS------------------LSLEHWTYHYVYWV------GP-FS--------GAVLA-ALLYRFFL--------------------------------------------------
>GIUK01017773_c641-12
------------SSLDDLKSSF------FW---------------RALAAEALGTLVLVLVGCGTCVG-----------------------GQEWET-------FAPSMVQIS--------------LAFG-LAVATMVWCIAH-LSG---GHINPAVTAAMLACRK--------ISIARALLYVAAQCA------G----AMAGAGILKGLTPTNVEGNLG-----------L-----------------------TSISTG-----LTREQ-G-----F----------GVEFMVTMILVLT-V-FASCD---VKRTD------LNG---SAPLTIGFSVTLCHLFA---I-KYT---G-SSMNPARTFGPAVVTGI----W---------------KDHW----VYW------------------------------------------------------------------------------------
>GIUK01018026_c1103-387
---------FFLSAGSILRSVV-----------------------RRYVSREYQRYWLDLITTFSCLA-------------------------CSLEN---------GHVRQQ--------------YGYGAYIALLYMLVTWNSLTL-FDSNNNPIYNVVAFAQGY--------YTLARMLWLTTAQI--L----GAWLSYQGAFAFWSLGLCVNHRQRAA-------------A--------------V-----GCVTDLN-----VWEPH-G-----F----------LLESSGTAFDIF----LSLCT--------------FSS---SPQIEVSVKCLIIVLLTASAV-HLT---G-FYLNPMNASNQSIGCRG---TS--------------LPIHF---LVYWV-------------------GPCVS-AYLMTLAIPHLKKLLHL-----------------------------------------
>GIUK01024327_402-1088
-------------LREDVRRIQ------FW---------------RSVVGEFIGSLFLVLIGCGASVE--------------------------TDHA------EQPVTVRVA--------------LAFG-VTYAAGLYCLHW-DND---GHLNTAVTVAMAVTRR--------VSVIRGVLYIATQLL----G------AVVGASALYWVTSDDYKTELG-----------A-----------------T------RLSKS-----VSEGQ-G-----F----------LVEFFATSILVFV-V-FASYD----DRNK-D----RTS---MAPFVIGLTLMSVSLFS---I-PYT---G-GSMNTARSFGPALVLNS----W---------------ANHW----IYWF------GP-IL--------GGVAG-GVLHELLFSGKD----------------------------------------------
>GIUK01027300_1283-1996
-------------LQEDIRRLR------FW---------------RSLIAEFLGTMFLVLFGCGAWTQ--------------------------AGHE------SSPDTVKIA--------------FAFG-LTYIAVLYCIRS-VSD---GYINPAVTIALLATRR--------ASVIRSLLYLLCQIL----G------AILGAAFVFAVTAPELRAKHP----------SAIG---------------C-----TVLSTN-----VAESH-G-----F----------GVEFFATFFFVFV-V-FACAE---KTRRE------EVV---TSPVIIGLTYGAMALFA---I-PYT---G-GSMNPARSFGPALVSGV----W---------------SHHW----IYWF------GP-LL--------GGVTG-GATYDLIFSTKASFKRL-----------------------------------------
>GIUK01027446_373-1053
----------------------------FW---------------RAVLAELIGTLVLVFIGCMSCIG--------------------------WEES------YSPTIVQIS--------------LAFG-LSVATMVWALGH-VSG---GHINPAVTAGMLVTRK--------ISLARGLLFILSQSI------G----AVSGAALLKVITPVHARGALG-------------A--------------T-------TVNDH-----LSPGQ-A-----M----------GVEALITFVLVLT-V-FGSCD---SKRAD------LNG---SAPLTIGLSVTMCHLAA---I-KYT---G-SSMNPARTLGPAVVMGI----W---------------HEHW----VYWC------GP-IL--------GGVVA-ALIYENLFAANASLTKAKD---------------------------------------
>GIUK01027447_355-1035
----------------DLRDPL------FW---------------RAVLAELIGTLVLVFIGCMSCIG--------------------------WEES------YSPTIVQIS--------------LAFG-LSVATMVWALGH-VSG---GHINPAVTAGMLVTRK--------ISLARGLLFILSQSI------G----AVSGAALLKVITPVHARGALG-------------A--------------T-------TVNDH-----LSPGQ-A-----M----------GVEALITFVLVLT-V-FGSCD---SKRAD------LNG---SAPLTIGLSVTMCHLAA---I-KYT---G-SSMNPARTLGPAVVMGI----W---------------HEHW----VYWC------GP-IL--------GGVVA-ALIYENLFAANAS---------------------------------------------
>GIUK01028680_c1909-1094
----------KIKSKLRLKNLI----------------------IRQFLAEFLGTFILVVFGCGALAQ------------------------MTLSNG------ASGEFLSVN--------------LAFG-WGVAMGAWVAGG-VSG---GHMNPAVTLAVAILGR--------MKWSRLPVYWLAQYL------GAFIAAACVFGIYYDAIGAYDFGDRS----------VTGNF----T---------TAGIFGTYPAPH-----TSILS-G-----F----------GDQVFGTMLLVLC-I-MALTD---KYNMA-----PDKG---VLPLAIGGALTAIGLSY---G-LNC---G-YAINPARDFGPRAFTAC--VGYGVEVFTA--------YDYW-----FWV-------PLVAPHV-----GGICG-AWFYQIFVGIHTEII-------------------DIHPLSIDD---------------
>GIUK01033954_c1351-575
----------KIKSSLRVKNRM----------------------IREFFAEFLGTFVFIAIGTGANAQ------------------------ASLSHG------AYGQFLSIA--------------LAWG-WAVAMGVWIAGG-VSG---AHLNPAITVAVAILGE--------MKWVKVPIYCLAQYL------AAFVASACVYGLYYDALNTYDGGKRV----------VLGE------------------NGTAHIWTSFPQPFVSTLS-G-----F----------GDQVFGTMLLVLC-V-MALID---KYNIA------PDNR--MLPFAVGGVITVIAMSF---G-LNV---G-SPINPAKDFGPRAFIAC--AGWGVEVFTV--------CNYW-----FWV-------PLVAPHI-----GAVCG-ALFYMVFVGIH-----------------------------------------------
>GIUK01042749_76-621
----------------------------------------------------------------------------------------------------------------------------------G-FFVMMVIEAYGP-ICG---APINPAGCWGFFLAGR--------LSFARAVLYTAAEIG----G------CAAGSMAGFYLSPEKQRASFQ----------P------------------I------LPGEG-----LLPVH-G-----M----------IIEAILTFNLVFV-A-LSCTD---PTRKS----------SIMPSFPIAFCIGTGILAA---G-THT---G-GLQNPIVPFGPAVVTGN-------------------FKHHW----LYWI------GP-YI--------GATLG-AVFYQLCVFFKNHLER------------------------------------------
>GIUK01043214_c2604-1891
-------------LKDDIHSST------FW---------------RAVAAEGLGSLVLVLIGCGACVE--------------------------TDFT------EHPYSVRVA--------------LAFG-LAYTAVLFCVKS-VDD-EEGHINPAVTVALLATRR--------TSVVRALLYLLAQML----G------AIFAAGIVYLVSQDEHGGHKG----------C------------------T------VLGEK-----VDEGQ-A-----F----------GIEFLATFFFVFV-V-FATYD----VRHK-D----ETQ---SAPFIIGLTCTGAYLLT---V-PFT---G-GSVNTARSFGPAVVNNV----W---------------SSHW----IFWF------GP-LL--------GGIVG-GSTYDLLFSHRASFD--RLRT-------------------------------------
>GIUK01047232_158-970
-------------ENLGIRNLL----------------------MREFLAEFLGTFILIIFGCAANAQ------------------------SVLSRL------TAGEYLATN--------------LAWG-WAAAFGTWVSFG-VTG---GQLNPAVTLAMVTMGR--------RNLKQLIVYWSGQYL------G----AFLASAIVFGIYSDALDNYDG-----GQRSVVGVN--------------ATAGIWATYPQPF-----LSKVT-G-----F----------GDQVVGTMLLVLC-C-VALLD---KFNAT-----PGPG---MFPLCAGAVVTVITMTY---S-FNC---G-GAINPARDFSPRLFTAI--AGWGFEVFTA--------YNYW-----FWV-------PLVAPHI-----GGICG-AWFYQLLVGIHGEAA-------------------NDVEQDVEETK-------------
>GIUK01047233_158-844
-------------ENLGIRNLL----------------------MREFLAEFLGTFILIIFGCAANAQ------------------------SVLSRL------TAGEYLATN--------------LAWG-WAAAFGTWVSFG-VTG---GQLNPAVTLAMVTMGR--------RNLKQLIVYWSGQYL------G----AFLASAIVFGIYSDALDNYDG-----GQRSVVGVN--------------ATAGIWATYPQPF-----LSKVT-G-----F----------GDQVVGTMLLVLC-C-VALLD---KFNAT-----PGPG---MFPLCAGAVVTVITMTY---S-FNC---G-GAINPARDFSPRLFTAI--AGWGFEVFTYAEF----------------------------------------------------------------------------------------------------
>GIUK01047234_252-1007
------------------------------------------------------TKILQIFGCAANAQ------------------------SVLSRL------TAGEYLATN--------------LAWG-WAAAFGTWVSFG-VTG---GQLNPAVTLAMVTMGR--------RNLKQLIVYWSGQYL------G----AFLASAIVFGIYSDALDNYDG-----GQRSVVGVN--------------ATAGIWATYPQPF-----LSKVT-G-----F----------GDQVVGTMLLVLC-C-VALLD---KFNAT-----PGPG---MFPLCAGAVVTVITMTY---S-FNC---G-GAINPARDFSPRLFTAI--AGWGFEVFTA--------YNYW-----FWV-------PLVAPHI-----GGICG-AWFYQLLVGIHGEAA-------------------NDVEQDVEETK-------------
>GIUK01047235_252-881
------------------------------------------------------TKILQIFGCAANAQ------------------------SVLSRL------TAGEYLATN--------------LAWG-WAAAFGTWVSFG-VTG---GQLNPAVTLAMVTMGR--------RNLKQLIVYWSGQYL------G----AFLASAIVFGIYSDALDNYDG-----GQRSVVGVN--------------ATAGIWATYPQPF-----LSKVT-G-----F----------GDQVVGTMLLVLC-C-VALLD---KFNAT-----PGPG---MFPLCAGAVVTVITMTY---S-FNC---G-GAINPARDFSPRLFTAI---------------------AGW---------------------------------GFEVFTYAEF------------------------------------------------
>GIUK01047236_151-843
-------------------------------------------------------------------------------------------------------SQGKSWNQES--------------PDEG-ISGGISRNIYSDR------GQLNPAVTLAMVTMGR--------RNLKQLIVYWSGQYL------G----AFLASAIVFGIYSDALDNYDG-----GQRSVVGVN--------------ATAGIWATYPQPF-----LSKVT-G-----F----------GDQVVGTMLLVLC-C-VALLD---KFNAT-----PGPG---MFPLCAGAVVTVITMTY---S-FNC---G-GAINPARDFSPRLFTAI--AGWGFEVFTA--------YNYW-----FWV-------PLVAPHI-----GGICG-AWFYQLLVGIHGEAA-------------------NDVEQDVEETK-------------
>GIUK01050489_c1052-309
-------------NLQDLQSTA------FW---------------VALLAEFIGTNLLVTFGCGACAA-----------------------------------SSTQSTVQIA--------------LAFG-LSVGTIVWAIAH-VSG---GHINPAVTLGFLVTRK--------ISLVRGLFYIVSQCL------G----AIVGAGTLYMATPRHSDSNTTT----------SFN-----------------PNPTLGTSAPPGDGSVDVFQ-V-----L----------MIEYNITFLLVLT-V-FATVD---KRRTG------FAG---SGPLAIGLSVTLGHLWA---V-PFT---G-AGTNPARVFGPAVISHT----W---------------THHW----AYWL------GP-LI--------GGAAA-GLLYETVLAVNASKA-------------------KMAAFMT-----------------
>GIUK01062153_c1449-844
--------------------------------------------------------------------------------------------------------------HIS--------------LCFG-LAVATVVWCIGH-VSG---GHINPAVTVGMLVARK--------ISLLRAVFFVMAQCM------G----ALGGSAILKVLTPVDVQGNLG----------M------------------T------TVDET-----LTVEQ-G-----F----------GVELMITFLLVFT-V-FASCD---SNRSD------LNG---SAPLAIGLSVALCHLFA---I-KYT---G-SSMNPARTFGPAVITGI----W---------------DNHW----VYWC------GP-LC--------GGVVA-ALLYETVFAADASLR-------------------KARYFLLSSGPTND----------
>GIUK01065156_254-1065
-PATKALLGNNETMESVRDNFRELRSWPVW---------------RAMVAEFLGTLVLVFIGCGACIG----------------------GLPTWSDL------PAPTALQIA--------------LAFG-LSVATMIWSFGH-VSG---GHINPAVTFGFLIARR--------ITLVRALLYIISQCA------G----AIVGCGILKGLTPPNSNETFG-----------L-----------------------TTVWKE-----LTPGQ-G-----C----------GVEILITFILVFC-V-FASVD---GRRAD------LNG---STPLSIGLAVAVCHLFA---I-KYT---G-SSMNPARTFGPAVITNK----W---------------MNHW----VYWV------GP-II--------GGIIG-ALLYELVFSASASLK-------------------NLKQFFTSPNYGQEE---------
>GIUK01067186_3053-3901
---------RREPTGDAFTDYI-----------------------QPTTAEFFGALLLIYVVVVSQLS--------------------------------------PSAIVRG--------------AAHG-LTLGALMLCFLD-ISV---GCFNPALTMAIFIAGCGADDDFRLLNWRLVLCLIGAQML------AGLIGAVLARGTLSYIVSTNNMASNNVSANNVTSNNASANNVSSS-T--------TTAFEMAKGGVPYLSPGVGGFQ-G-----F----------LCEILLTCLLATV-LLMTLVE---AAPFP------EKP---LSAIAVGMVTTAATSAT---V-DVT---G-GVLNPARSLGPALVGCD------------------LPSTQFADQLVYMV------AP-LL--------GAAIA-ALLYRIVFASTDKRM-------------------FFTEDEK-----------------
>GIUK01071100_542-1117
-------------------------------------------------------CLIIWISVTFNAN-----------------------------------VYKPSITHFG--------------LYAG-FFVFACIEGWGP-LCG---ASVNPARTWSVFLTGR--------MTFIKALVYTIVEVG----G------AAAGTMIGYGLTPANATNQII----------P------------------L------LPGEG-----VTAVM-G-----M----------AIEAILTFNLIFVGLILGQPV---GQPSA------------ITSLTIGFCVGTGVMAA---G-THT---G-GLQNPIVAFGPAIISGN-------------------FQDHW----LYWV------GP-YV--------GSTVA-----------------------------------------------------------
>GIUK01076329_108-905
---------LESFGRKKLRIKN--------------------KYVREFFAEFLGIFILMVFGLGVNAQ------------------------DTLNRG------KATDSLAVS--------------WGWG-LAVAMGVWVSGG-VSG---GHLNPAVSLAMMIVGK--------LKVRQLPVYWLAQYL------GAFAASATVYVVYSDALKAFDGGIRE-----------VTGEN----A--------TAGIWATYPREF-----LSIMG-G-----F----------TDQVFGTMLLLLG-I-FAVTD---ERNMS-----PPKG---LIPFVVGLIIFLIGLSF---A-WNC---G-YALNPARDLSPRLFTAI--AGWGSKTFSH--------GNYW-----FWI-------P--LVATHV---GGILG-ALTYLSFVGFHNEDD-------------------------------------------
>GIUK01100260_663-1184
----------------------------------------------------------------------------------------------------------------------------------G-FIIMLLIEAYGP-LTG---APINPAGCWGFFIAGR--------ISLARTILYTGVEIG----G------CAAGSLAAFYLSPEENQKTFG-----------A-----------------I------KPAPG-----LIPVH-G-----M----------FIEAILTFNLLFV-A-LVVTD-PKRKTSI------------MPSFPIAFCIGTGIFAA---G-THT---G-GLQNPIVPLGPAIVSKD-------------------FQNHW----VYWA------GP-YL--------GATVG-SLFYLTIF--------------------------------------------------
>GIUK01104027_138-905
--------------AEELTKWS------FY---------------RAIIAEFVATLLFLYITVLTVIG----------------------YKSQTDPIHSPDQCGGVGILGIA--------------WAFG-GMIFILVYCTAG-ISG---GHINPAVTFGLFLARK--------VTLPRAVMYIVAQCL------G----AICGCGLVKAFQKTYYDDYGG-------------G--------------A------NELADG-----YNKGT-G-----L----------GAEIIGTFVLVYT-V-FSATD---PKRNA-----RDSHVPVLAPLPIGFAVFMVHLAT---I-PIT---G-TGINPARSFGAAVIYGK---DKA-------W------DDQW----LFWV------GP-MI--------GAAIA-AIYHQYVLRAGAVKA--------------------LGSFRSN----------------
>GIUK01108209_97-834
-------------IGDSLSGGS----------------------IRSYVAEFIATLLFVFAGVGSAIA--------------------------YGKLTKDAALDPAGLVAIA--------------IAHA-FALFVGVSMAAN-ISG---GHLNPAVTFGLAVGGN--------ITIITGLFYWIAQLL------G----SIVACFLLQFVTGGLAVPTH-----------G------------------V--------ADG-----MNGLQ-G-----V----------VMEIIITFALVYT-VYATAAD---PKKGS------LGT---IAPIAIGFIVGANILAA---G-PFS---G-GSMNPARSFGPAVVSGD----F---------------SQNW----IYWV------GP-LI--------GGGLA-GFIYGDVFIGSYEAL-------------------PASEDYA-----------------
>GIUK01108499_c938-267
--------------------------------------------IKSYIAEFISTLLFVFAGVGSAIA--------------------------YAKLTADAALDPPGLVAIA--------------VCHG-LALFVAVAIAAN-ISG---GHVNPAVTFGLAVGGQ--------ITILTGLFYWIAQLL------G----SVVACFLLSFVTGGLAIPIH-----------G------------------V--------GAG-----VGALQ-G-----V----------VMEIIITFALVYT-VYATACD---PKKGA------LGT---IAPIAIGFIVGANILAA---G-PFS---G-GSMNPARSFGPAVASGD-------------------FSGHW----IYWV------GP-LI--------GGGLA-GAIYPNVFISNEH---------------------------------------------
>GIUK01111220_c1173-373
--------------KLRIKNLL----------------------VREFLAEFLGTFALIALGCGANAQ------------------------SVLSHK------EAGGSVSVA--------------LGWG-LTVSMAIWISGG-VTG---GHLNPAITVAMAFLGR--------LGLVQMIVYWIAQYV------G----AFLGSACVYGIYSDALNNFDGG-----NRSVIGET--------------ATAGIWATYPQPF-----VSIIT-E-----V----------CDQIFGTFLLTVC-A-LALTD---KFNMC-----PPGG---MFPWCIGGMIAAFNMTY---T-FNC---G-GAINPARDFSPRLFTAV--AGWGVEVFTV--------YNYF-----FWV-------PLVIPHF-----GAILG-AIIYQLFVGIHAESDEEVEKQMT-----------------------------------
>GIUK01118330_c883-152
----------------ELSSWS------FY---------------RAGIAEFIATFLFLYITVLTVMG----------------------VVKSPTKC------GTVGIQGIA--------------WAFG-GMIFALVYCTAG-ISG---GHINPAVTFGLLLARK--------LSLTRAVFYMVMQCL------G----AICGAGVVKGFEGKTQYNLLG-------------G--------------G-----ANTVAHG-----YTKGS-G-----L----------GAEIVGTFVLVYT-V-FSATD---AKRSA-----RDSHVPILAPLPIGFAVFLVHLAT---I-PIT---G-TGINPARSLGAAIIFNK-DHAW---------------DDHW----IFWV------GP-FI--------GAALA-AFYHTIVIRAIPFKSRS-----------------------------------------
>GIUK01118331_c948-217
----------------ELSSWS------FY---------------RAGIAEFIATFLFLYISVLTVMG----------------------VVKSPTKC------GTVGIQGIA--------------WAFG-GMIFALVYCTAG-ISG---GHINPAVTWGLLLARK--------LSVTRALFYMVMQCL------G----AICGAGVVKGFMGKNQYQALG-------------G--------------G-----ANAVAHG-----YTKGD-G-----L----------GAEIVGTFVLVYT-V-FSATD---AKRSA-----RDSHVPILAPLPIGFAVFLVHLAT---I-PIT---G-TGINPARSLGAAIIYNK-KHAW---------------DDHW----VFWV------GP-FI--------GATLA-ALYHVIVIRAIPFKSRS-----------------------------------------
>GJHO01028566_294-980
-----------------LK---------FW---------------AALFGEFIGTMLLVLVGCGSALE-------------------------VGNVG--------LDIVRVA--------------LCFG-FSVGTLVWLLAH-VSG---GHINPAVTLGLLASRK--------ISIIRAVLYVAFQCL------G----AIVGAAILMGIVPASQRGTLA-----------T-------------------------PGTN-----VSLGA-T-----V----------GVELMITFVLVIT-V-FACVD---GVRTD------LNG---SAPLTIGLSIAMCHLWA---V-PYT---G-SGMNPARVLGPAVVSGT----W---------------ENHW----AYWV------GP-II--------GGVLA-GWLYEFVLAANATKS-------------------KLRGFFT-----------------
>GJHO01041509_1356-2132
---------DKLKYKLRVSNEV-------I---------------AELLAEFLGTFILISFGDGSVAQ------------------------SVLTHG------AGGSFLTIN--------------ICWG-LAVAMGVWSCGG-VSG---AHLNPAVTLTFCILGR--------LPWYKLPTYMIGQYM------G----AFTAAACVYGVYYDALNAYDG-----GVRQVVGEN--------------GTAGIWSTYPRDY-----LSIQS-G-----L----------GDQIFGTALLLIC-I-MAITD---KDNMT-----PPKG---LVPLAVGLSVMAIGMAF---G-INC---G-YAINPARDWGPRLFTLL--AGWGKGPFSFR-------NYTW--FIVPFI------GPHL---------GAIIG-AMMYLILVG-------------------------------------------------
>GGGS01013725_10-381
--------------KLRIKNKF----------------------AREALAEFLGTFILISFGDGSVAQ------------------------YVLGGG------EYGTFLTVN--------------WAWG-LAVAMGVWVSGG-VSG---GHINPAVSLTFAILGR--------ICWSRFFIYMFAQYL------G----AIAGSACVYGVYYDALEAYGG----------GN----------------------------------RTT-------------------------------------------------------------------------------------------------------------------------------------------------------------------------------------------------------------------------------
>HACZ01101792_c2000-1248
----------------DVKSIK------FW---------------LALLAEFLGTFLLVLVACGSCAK--------------------------FDPK------LPTDVVQIA--------------LGFG-FSVATIVWAIAH-VSG---GHINPAVTVGFLLTRK--------ISLLRAILYIVVQTG------G----AIGGAGFLKAVSVNGTNDALG-------------N--------------T-------IPAPG-----VTQDQ-V-----F----------LIELAISFVLVFT-V-FATCD---SLRTG------IGG---SGPLAIGLSIAMCHLWA---V-PYT---G-AGMNPARSFGPAIVSGY------------------YQATTVGIESTYWL------GPLF---------GGILA-GILYDLVFAANASCD-------------------KAKSLLTEKDYDDSNFD-------
>HACZ01101800_c2012-1260
------------SSLRDVKSIK------FW---------------LALLAEFLGTFLLVLVACGSCAK--------------------------FDPK------LPTDVVQIA--------------LGFG-FSVATIVWAIAH-VSG---GHINPAVTVGFLLTRK--------ISLLRAILYIVVQTG------G----AIGGAGFLKAVSVNGTNDALG-------------N--------------T-------IPAPG-----VTQDQ-V-----F----------LIELAISFVLVFT-V-FATCD---SLRTG------IGG---SGPLAIGLSIAMCHLWA---V-PYT---G-AGMNPARSFGPAIVSGY------------------YQATTVGIESTYWL------GPLF---------GGILA-GILYDLVFAANASCD-------------------KAKSLLTEKDYDD-----------
>HACZ01101794_c1204-455
------------SSLRDVKSIK------FW---------------LALLAEFLGTFLLVLVACGSCAK--------------------------FDPK------LPTDVVQIA--------------LGFG-FSVATIVWAIAH-VSG---GHINPAVTVGFLLTRK--------ISLLRAILYIVVQTG------G----AIGGAGFLKAVSVNGTNDALG-------------N--------------T-------IPAPG-----VTQDQ-V-----F----------LIELAISFVLVFT-V-FATCD---SLRSG------IGG---SGPLAIGLSITMCHLWA---A-PYE---G-SGMNPARAFGPAAVSGW---LMDNA------------DTHA----MYWL------GP-LL--------GGLLA-GLLYDLVFAANASVD-------------------KAKVFFTRRDYDD-----------
>HACZ01101791_c1161-412
------------SSLRDVKSIK------FW---------------LALLAEFLGTFLLVLVACGSCAK--------------------------FDPK------LPTDVVQIA--------------LGFG-FSVATIVWAIAH-VSG---GHINPAVTVGFLLTRK--------ISLLRAILYIVVQTG------G----AIGGAGFLKAVSVNGTNDALG-------------N--------------T-------IPAPG-----VTQDQ-V-----F----------LIELAISFVLVFT-V-FATCD---SLRSG------IGG---SGPLAIGLSITMCHLWA---A-PYE---G-AGMNPARSFGSAVVSGY-------------------LKDNVRTHAMYWI------GP-LI--------GGLVA-GVLYDLVFAVNASVD-------------------KAKNFFTKAKYDD-----------
>HACZ01101795_c1158-406
-------------SLRDVKSIK------FW---------------LALLAEFLGTFLLVLVACGSCAK--------------------------FDPK------LPTDVVQIA--------------LGFG-FSVATIVWAIAH-VSG---GHINPAVTVGFLLTRK--------ISLLRAILYIVVQTG------G----AIGGAGFLKAVSVNGTNDALG-------------N--------------T-------IPAPG-----VTQDQ-V-----F----------LIELAISFVLVFT-V-FATCD---SLRSG------IGG---SGPLAIGLSITMCHLWA---A-PYE---G-AGMNPARSFGSAVVSGY-------------------LKDNVRTHAMYWI------GP-LI--------GGLVA-GVLYDLVFAVNASVD-------------------KAKNFFTKAKYDDSD---------
>HACZ01133196_c2601-1960
-------------------------------------------------------------------------------------------------M------TYTATIQVG--------------LAFG-LTYAAIFYCLRH-VGD---AHLNPAVSVAMLLTRR--------ASVIRCLFFIASQFL----GAIIGAGLAVAVTASQLRTTGNDNITGH----------VWHG-------------------GATVVAEG-----VSESQ-A-----F----------GVEFLATFLVVFI-V-FACYE---KTKYD-Q----YSQ---AAPFVIGLGYAAVIIFA---M-PYT---G-GSVNTARSFGAAIVNAV----W---------------KDHW----VFWF------GP-LL--------GGPCG-GAVFDVIFSTKSSFT-------------------RIRNCFT-----------------
>HACZ01133193_c1793-1044
-------------LQEDVRRLR------FW---------------RSIIAELLGTLFVVFVGCAAFTV---------------------------TYD------EHSLAVKVG--------------LAFG-LTYAAIFYCLRH-VGD---AHLNPAVSVAMLLTRR--------ASVIRCLFFIASQFL----GAIIGAGLAVAVTASQLRTTGNDNITGH----------VWHG-------------------GATVVAEG-----VSESQ-A-----F----------GVEFLATFLVVFI-V-FACYE---KTKYD-Q----YSQ---AAPFVIGLGYAAVIIFA---M-PYT---G-GSVNTARSFGAAIVNAV----W---------------KDHW----VFWF------GP-LL--------GGPCG-GAVFDVIFSTKSSFT-------------------RIRNCFT-----------------
>HALR01174222_c1215-415
------------------STLK-----------------------GQCIAEFLGTGLLIFFGVGCVAA-------------------------LKVAG------ASFGQWEIS--------------VIWG-LGVAMAIYLTAG-VSG---AHLNPAVTIALWLFAC--------FDKRKVIPFIVSQV--A----GAFCAAALVYGLYYNLFFDFEQTHHIVRG--------SVESV----D--------LAGTFSTYPNPH-----INFVQ-A-----F----------AVEMVITAILMGL-I-LALTD---DGNGV------PRGP--LAPLLIGLLIAVIGASM---G-PLT---G-FAMNPARDFGPKVFAWL--AGWGNVAFTG--------GRDI----PYFL--VPLFGP-IV--------GAIVG-AFAYRKLIGRHLPCDICVVEEKET----------------------------------
>HALR01286779_345-1058
-----------KSQNKMSMKEE-IKSYQFW---------------KAVRCEFLVTLLYVFTGCGALAR--------------------------YPEN------PEPSEVKVA--------------LAFG-LSCATLVQCVGH-ISG---AHLNPAVTIAMLVTRN--------ITPLRAFFYIFAQVI------G----GVAGAGILYGVTPPTAHGDLG-------------V--------------T-------RVHPD-----LGLGQ-A-----F----------GMEFMTTFLVVFT-V-FANLE---PKRID-------MG---SRSLAIGLSICLGHLVA---F-QYT---G-ASMNPARSMGPALVMNI----W---------------KDHW----VYWV------GP-ML--------GGIIG-GFTYEYTHDSSGKLQ-------------------------------------------
>HALR01288532_c1755-964
-----------------VRNSR------FW---------------RAVLAEMIGSLFLVLFTSGTLSV------------------WRGAVCGPSDLPDGLTTSSSPVIDTNCLSNQTLFVFNFIQSCMTG-VSAMTITWMLFD-VSG---GHLSPAVTAAMLTTRR--------ISLECAVIYFAAQCA------G----SLAACGILVGLFSSRQVGATV-----------I-------------------------PAE------VYSGR-A-----F----------AIEFTLTFFYVFA-F-FATMD---RCRGE------SSS---ASLLAFGGAVTLASVLG---I-KTT---G-ASMNPARSLGPAIVENV----W---------------DKHW----IYWF------GP-LL--------GGSVG-GLLFDIVFSMNASVL-------------------RAKAFVNDQLY-------------
>HALR01288533_c1753-962
-----------------VRNSR------FW---------------RAVLAEMIGSLFLVLFTSGTLSV------------------WRGAVCGPSDLPDGLTTSSSPVIDTNCLSNQTLFVFNFIQSCMTG-VSAMTITWMLFD-VSG---GHLSPAVTAAMLTTRR--------ISLECAVIYFAAQCA------G----SLAACGILVGLFSSRQVGATV-----------I-------------------------PAE------VYSGR-A-----F----------AIEFTLTFFYVFA-F-FATMD---RCRGE------SSS---ASLLAFGGAVTLASVLG---I-KTT---G-ASMNPARSLGPAIVENV----W---------------DKHW----IYWF------GP-LL--------GGSVG-GLLFDIVFSMNASVL-------------------RAKAFVNDQLY-------------
>HALR01295403_254-814
-----------------VRSPL------FW---------------RAVFAELAGTLFLVLVGCGSCIT----------------------------------IKEAPNVVQIA--------------ICFG-LSVATMVWCTAH-VSG---GHINPAVTVAMLISRK--------VSVARAVLYVFAQCI------G----AIIGAGLLHGVTPGEQRGGLG-------------I--------------T-------APATI-----VHSQQ-A-----F----------GVEFLITFVLVLT-V-FATCD---NKRTD------LNG---SGPLTIGLSVTMCHLFA---V-PYT---G-SSMNPARTFGP-------------------------------------------------------------------------------------------------------------------------
>HALR01303060_c2066-1314
-------------SSDGIRTPR------FW---------------QTVMAEMVGTLFLVMIGCGSFVD-----------------------PQHPPSKDNPDAIVAPNALRVA--------------LSFG-LTYGTLVYALRY-VSG---GHLNPAVTVAMLAARK--------ISILRAVLYLLGQII------G----ALVGAAVLRGVTPSNLQGTLG-----------A-----------------------TLPQHG-----ITAEK-A-----F----------SVEFFATFIFLFV-V-RATGD---SVSGED-NPPA------MRPFVMGLALVAVELYA---V-PIS---G-GGINPARSLGPAAVMGR-------------------MEYHW----VYWF------GP-IL--------GGVLG-AILYEYVFASNASLA-------------------RVKSCLTT----------------
>HALR01312718_c71416
-------------MNLRVRNKL----------------------VRQCMAEFLGTMILIMIGDGSVAQ--------------------------YVLSGQAAGPLGINFLSVN--------------VAWG-VAVAMGVYCSAG-VSG---GHINPAVSLAMAIAKK--------ITMLQCIAYSAAQYF------GAIVGSAVVYGVYYDALNNFDGGARK-----------TEGPK----A--------TAGIWSTFPQEF-----LSTGI-G-----F----------MDQVVGTAILLLC-V-MGITD---QKNAG-----APPG---VVPLAVGTAVLGIGASF---G-FNC---G-YALNPARDLGPRLFTAM----------------------------AGWG-------------------PDPFS-----------------------------------------------------------
>Pdum_8227_c1
----------MGTSLDDLKSPL------FW---------------RAVIAELLGTTFLVLLGAGSCME------------------------WDVDSD------TPPSDLHVA--------------LAFG-LAVATVVWSVGH-LSG---GHVNPSVTAGFLVTRR--------ISL----------------------------------------------------------------------------------------------------------------------------------------------------------------------------------------------------------------------------------------------------------------------------------------------------------------------------
>HALR01320802_1-654
-------------------------------------------------------------GAGSCME------------------------WDVDSD------TPPSDLHVA--------------LAFG-LAVATVVWSVGH-LSG---GHVNPSVTAGFLVTRR--------ISLVRAVLFVIAQVL------G----ASVGAGILLGITPKEYRGTMG----------V------------------T------LPHKD-----ISVGT-A-----L----------GVELLITFVFVFT-V-FATTD---EKRKD------LHG---SGPLAIGLAVVVCHLFA---L-RYT---G-ASLNPARSFGVALATQT----W---------------KEHW----VYWC------GP-AI--------GGVMA-ALLYDNVFASNASMD-------------------KAKEYLLASVY-------------
>HAMN01000534_c1200-502
----------------KFEEYV-----------------------QPVAAEFLSTAIFVFIATASVVQ--------------------------------------GDIHAIA--------------VAHG-FTIAILVITFGQ-ISG---AHINPAVTLGFIIAGG--------ITWLKAIFYVLAQLI------GGIVGAALTRGMLSFQVAGNTTMYEH----------IKGG---------------G-----HFLGPG-----VSVAE-G-----V----------LGEIALTTILVIV-ILMCAYD--------------SNGTNLLHPLAIGFAIVVDILAA---G-GIT---G-GSMNPARSFGPAVVLSS--------------LSTTLWTNHW----IYWV------GPAI---------GASIA-GLFYRLIFANNQKRL-------------------------------------------
>GBZT01001404_121-834
------------SSRTDLKTKK------FY---------------VAVLAEYIGTLLLVLVSCGSIVQ--------------------------GVAD------TQGSTLRIA--------------LTFG-FSVASVVWAIGN-VSG---GNINPGVSIAFFVTRR--------MSLVSFLFYVIAQVA------G----AITGAAILQALVPSNYNGNLG-----------TP----------------------TFDTNT-----FSVVQ-A-----F----------FVEFLIVFILVLV-V-FASCD---ERRVD------VGG---SVPLQIGVAIAMCHLWA---V-PLT---G-AGMNPARAFGPAVISND------------------IRGSHW----VYWV------GP-LL--------GGMLA-GFVYEFLFAVNATAA-------------------KFR---------------------
>HAMN01005142_c1351-608
---------------TDLKTKK------FY---------------VAVLAEYIGTLLLVLVSCGSIVQ--------------------------GVAD------TQGSTLRIA--------------LTFG-FSVASVVWAIGN-VSG---GNINPGVSIAFFVTRR--------MSLVSFLFYVIAQVA------G----AITGAAILQALVPSNYNGNLG-----------TP----------------------TFDTNT-----FSVVQ-A-----F----------FVEFLIVFILVLV-V-FASCD---ERRVD------VGG---SVPLQIGVAIAMCHLWA---V-PLT---G-AGMNPARAFGPAVISND------------------IRGSHW----VYWV------GP-LL--------GGMLA-GFVYEFLFAVNATAA-------------------KFRGFFTMDYDEKDYD--------
>HAMN01038162_322-1044
-------------SSDGIRTPR------FW---------------QTVMAEMVGTLFLVMIGCGSFVD-----------------------PQHPPSKDDPDAIVAPNALRVA--------------LSFG-LTYGTLVYALRY-VSG---GHLNPAVTVAMLAARK--------ISILRAVLYLLGQII------G----ALVGAAVLRGVTPSNLQGTLG-----------A-----------------------TLPQHG-----ITAEK-A-----F----------SVEFFATFIFLFV-V-RATGD---SVSGED-NPPA------MRPFVMGLALVAVELYA---V-PIS---G-GGINPARSLGPAAVMGR-------------------MEYHW----VYWF------GP-IL--------GGVLG-AILYEYVFASNAS---------------------------------------------
>HAMN01041752_372-1058
---------------EEIKSYQ------FW---------------KAVRCEFLVTLLYVFTGCGALAR--------------------------YPEN------PEPSEVKVA--------------LAFG-LSCATLVQCVGH-ISG---AHLNPAVTIAMLVTRN--------ITPLRAFFYIFAQVI------G----GVAGAGILYGVTPPTAHGDLG-------------V--------------T-------RVHPD-----LGLGQ-A-----F----------GMEFMTTFLVVFT-V-FANLE---PKRID-------MG---SRSLAIGLSICLGHLVA---F-QYT---G-ASMNPARSMGPALVMNI----W---------------KDHW----VYWV------GP-ML--------GGIIG-GFTYEYTHDSSGKLQ-------------------------------------------
>HAMN01042043_c1755-964
-----------------VRNSR------FW---------------RAVLAEMIGSLFLVLFTSGTLSV------------------WRGAVCGPSDLPDGLTTSSSPVIDTNCLSNQTLFVFNFIQSCMTG-VSAMTITWMLFD-VSG---GHLSPAVTAAMLTTRR--------ISLECAVIYFAAQCA------G----SLAACGILVGLFSSRQVGATV-----------I-------------------------PAE------VYSGR-A-----F----------AIEFTLTFFYVFA-F-FATMD---RCRGE------SSS---ASLLAFGGAVTLASVLG---I-KTT---G-ASMNPARSLGPAIVENV----W---------------DKHW----IYWF------GP-LL--------GGSVG-GLLFDIVFSMNASVL-------------------RAKAFVNDQLY-------------
>HAMN01043123_221-940
------ERFSMAKSLDDVRSPL------FW---------------RAVFAELAGTLFLVLVGCGSCIT----------------------------------IKEAPNVVQIA--------------ICFG-LSVATMVWCTAH-VSG---GHINPAVTVAMLISRK--------VSVARAVLYVFAQCI------G----AIIGAGLLHGVTPGEQRGGLG-------------I--------------T-------APATI-----VHSQQ-A-----F----------GVEFLITFVLVLT-V-FATCD---NKRTD------LNG---SGPLTIGLSVTMCHLFA---V-PYT---G-SSMNPARTFGPAVVANK----W---------------DEHW----VYWC------GP-LL--------GGVIA-GLLYDNVLAANASMKKAR----------------------------------------
>HAMO01047367_366-1058
-------------MKEEIKSYQ------FW---------------KAVRCEFLVTLLYVFTGCGALAR--------------------------YPEN------PEPSEVKVA--------------LAFG-LSCATLVQCVGH-ISG---AHLNPAVTIAMLVTRN--------ITPLRAFFYIFAQVI------G----GVAGAGILYGVTPPTAHGDLG-------------V--------------T-------RVHPD-----LGLGQ-A-----F----------GMEFMTTFLVVFT-V-FANLE---PKRID-------MG---SRSLAIGLSICLGHLVA---F-QYT---G-ASMNPARSMGPALVMNI----W---------------KDHW----VYWV------GP-ML--------GGIIG-GFTYEYTHDSSGKLQ-------------------------------------------
>HAMO01047660_c1755-964
-----------------VRNSR------FW---------------RAVLAEMIGSLFLVLFTSGTLSV------------------WRGAVCGPSDLPDGLTTSSSPVIDTNCLSNQTLFVFNFIQSCMTG-VSAMTITWMLFD-VSG---GHLSPAVTAAMLTTRR--------ISLECAVIYFAAQCA------G----SLAACGILVGLFSSRQVGATV-----------I-------------------------PAE------VYSGR-A-----F----------AIEFTLTFFYVFA-F-FATMD---RCRGE------SSS---ASLLAFGGAVTLASVLG---I-KTT---G-ASMNPARSLGPAIVENV----W---------------DKHW----IYWF------GP-LL--------GGSVG-GLLFDIVFSMNASVL-------------------RAKAFVNDQLY-------------
>HAMO01051430_c2331-1513
-------------MNLRVRNKL----------------------VRQCMAEFLGTMILIMIGDGSVAQ--------------------------YVLSGQAAGPLGINFLSVN--------------VAWG-VAVAMGVYCSAG-VSG---GHINPAVSLAMAIAKK--------ITMLQCIAYSAAQYF------GAIVGSAVVYGVYYDALNNFDGGARK-----------TEGPK----A--------TAGIWSTFPQEF-----LSTGI-G-----F----------MDQVVGTAILLLC-V-MGITD---QKNAG-----APPG---VVPLAVGTAVLGIGASF---G-FNC---G-YALNPARDLGPRLFTAM--AGWGPDPFSFR-------GVNW-----FWI-------PILAPHL-----GAILG-VFLYLLLVGLHHEEDAVEEEKTG-----------------------------------
>HBVW01004012_124-768
-----------LRKKLRIENQL-V---------------------REFFAEFLGTFVLIAFGDGSVAQ------------------------NVFGGG------DFGEFLTVN--------------WAWG-IGVMMGAWVAGG-VTG---GHLNPAVSLTMAVLGR--------LPWIKFLVYMSAQYL------GAIAASACIYGVYYDALMEYGGGEKV-----------TGGPN----D--------TAGIYATYPKDY-----LSTAS-G-----F----------GDQVFGTAMLLLC-I-LAITD---NNNMS-----PPRG---MAPFCVGLSVVVIGMSF---G-INC---G-YAINPARDLGPRIF----------------------------------------------------------------------------------------------------------------------
>HBVW01024378_c637-213
-------------------------------------------------------------------------------------------------------------------------------------------------------------------------------VTLVKALFYTLSQCC----G------AAAGSGIVFGLTPASHRDVFG----------P------------------F------QPADE-----LGPFR-G-----M----------FLEVIISTLLFFT-I-LSITD---PRRGV------PYH---MAGLPIGCAVGVDIMCA---M-SYT---G-AAMNPLIAFGPAVITGD-------------------FKHHW----IYWA------GPYF---------GAALAVGLYFG-----------------------------------------------------
>HBVW01028140_c1136-360
-----------LRKKLRIENQL-V---------------------REFFAEFLGTFVLIAFGDGSVAQ------------------------NVFGGG------DFGEFLTVN--------------WAWG-IGVMMGAWVAGG-VTG---GHLNPAVSLTMAVLGR--------LPWIKFLVYMSAQYL------GAIAASACIYGVYYDALMEYGGGEKV-----------TGGPN----D--------TAGIYATYPKDY-----LSTAS-G-----F----------GDQVFGTAMLLLC-I-LAITD---NNNMS-----PPRG---MAPFCVGLSVVVIGMSF---G-INC---G-YAINPARDLGPRIFTSM--AGWGTDPFSYW-------DYNW-----FWV-------PVVATHI-----GGLIG-AFIYLLLVGLH-----------------------------------------------
>HBVW01075340_c528-31
-----------LEEDAPDKKQT-LLDKVNI-------KPHHKTFIRKFVAEFLCLTIFTFVAGASANS--------------------------------------FNNLEEA--------------TAQG-LTIALLIVSFGH-VSG---AHINPAVTLGVLLSGG--------ISIIGALIYWVAQFL----G------SILGGFLVWCVMKNSLYMPLN----------GGTT---------------P------VYHHH-----ATVVQ-A-----F----------LMETFITTILVYT-V-LMTALH---Q---------------------------------------------------------------------------------------------------------------------------------------------------------------------------------
>Hrob_68110
----------SSESVYEVQTSG------FW---------------LSVAAEFVGTMLLVIFGCGSCAY-------------------------------------EAIPLAIA--------------LSFG-LSVSTVVWAIAH-VSG---GHINPAVTMGFLATRK--------MSFIKAFMYVVSQMS------G----AIIGAVILNSLYPESTFKGLC-----------T-----------------------PTPKTG-----TSAIV-T-----F----------TVEFLVTFLLVFV-V-FATCD---GQRKG------FAG---SGPLAIGLSVTVGHLMG---M-NLT---G-AGTNPARVFGPAVISGT----F---------------DRHW----AYWI------GP-MA--------AGAVA-GFIYDFLFAVNACTE-------------------KLKAFFTTADYNDADFKK------
>Hrob_95007
----------ARNSLQDLKSVK------FY---------------QALACEFIGTFLLVLVACGSCGR----------------FVVTETEVRTNSTNIVTSKLIPNDLVQIS--------------LCFG-LSVATIVWSIAH-VSG---GHINPAVSIAFFVTRK--------ISFIRFILYAAVQTA------G----AIVGAYILKALTPTGVNDSLG-------------S--------------T-------LLGSG-----VSKAG-G-----L----------FVELFITFVLVFT-V-FATCD---SNRQG------FAG---SGPLAIGLSIAMCHLWA---I-PYT---G-SGMNPARALGSHVASET----------------IKDHPYVW----IYWI------GP-LI--------GGMIA-GLLYDLAFAANAGSS-------------------KFAGFFTADYEDENYDS-------
>Hrob_95422
-------PVHRLEKLGHIKNIY-V---------------------KYFLAEFLGTCLLMLGGCSSSAQ-------------------------FVLSK------GTSSSDGPV--------------WGWG-LSVAMACYATMG-VSG---AHINPAVSFAFMSVGR--------LSLLGMLMFWLAQY--L----GAFVGALLAYALHYEAINLYDGGKRA-----------ITGQN----A--------TAQIFATYPQPG-----LGVYT-S-----V----------IDQIIGTMVLLIF-V-MAISD---KRNSN-----IPQG---LKPLVVGALVVFVNYSF---V-YNC--MG--AINPARDMGPRMMTLV--VGYGVEVFTI--------YDYF-----FWV-------P--LVMPHV---GAFLG-AHIYQLFIGWHHADD-------------------DDDDITITN---------------
>Hrob_113524
----------MANHCEEIKTPA------FW---------------KAQFAEFFGTAILVFIGCGSTLP---------------------------LEG------MKRHDLEIS--------------TAFG-LAVATSVWIFGH-VSG---GHINPAVTLGFIIARR--------ISVLKGFFYMIFQCL------G----ALAGAAVLYACVGVNGKSIGA-----------T-----------------------SIISR------MGFME-A-----L----------GVETIITFVLVMT-V-FASCD---VKRRD------LGG---SRPLTIGISVLICHLAA---I-RST---G-ASMNPARSFGPAVIDNY----W---------------QNHW----VYWV------GP-MV--------GGLIA-ATVYEVIFAKDADPR-------------------DFCCFTIEREQPAQHKE-------
>Hrob_154942
---------LPDSHNEIHSAAL-V---------------------KGTIAEFLGTLILVTIGCGTCLA------------------------KDWEKD-------TPTTVQIS--------------LAFG-LAVAAVGWCFGH-VDA---GHANPAVTTALFVSRK--------ISLVRWIFYVFMQCA------G----AILGADILLKLTPSSVNGTEL-----------GS----------------------PSINVA-----NTAFQ-G-----F----------VVEAFITFVLVLT-I-FTCCD---KNRKE------LHC---IRPIAIGLCVTMCHLFA---L-KYT---G-SSMNPARALGPHVVARE------------------FDPNHW----VYWV------GP-MV--------GGVLA-GCIHEL----------------------------------------------------
>Hrob_168509
------------MSLNDLKKVS------FW---------------TECACELMVSFMLTTVVMFVLVT-------------------------NKKEL------YEPNTTHLG--------------LFVL-AFVFMAIETYGP-IA----CLLNPMAAFSLFLAGK--------ISLARCVIFTILELC------G----GLAGTFFGYLLTPDNRVIPYF-----------D------------------------PSHHG-----MNNWQ-S-----V----------TIEGFFSFNLIFV-V-LSVHG---TEYPR------PLPF--LPNLSIALALAVGLFAA----------------------------------------------------------VYWL------GP-YI--------GGPLA-VLAYKLFAMGKFYKPREA----------------------------------------
>Hrob_176474
----------MGNMCDEVKTAM------FW---------------KAQLAEFLGTAILVFVGCASCLG------------------------DEWSRV------ASPRLVEIS--------------LAFG-LAVATSVWIFGH-VSG---GHINPAVTCAFLIARR--------ISILKGLFYILFQCL------G----AMTGAGFLYEETNCHQKEV----------------------------------------------------------------------------------------------------------------------------------------------------------------------------------------------------------------------------------------------------------------------------------
>Hrob_177042
----------MERNWKELKSFS------LW---------------KAMLAEMVGTSLLVLFGCGTCIG------------------------HDWQSR-------DPTIVQIS--------------LTFG-LTVATIVHCMEH-ISG---GHINPAVTCAMFITRR--------VTIVRAVLYIAAQLT------G----SIYGAAILKGITPVVYEGDLG-----------Q-----------------------TSVDET-----LRACPDG-----L----------TVEASITFILVLT-I-FASCE---TNKND------RNG---SAAFSIGFAVAFCHMFA---I-KYT---G-SSMNPARSFGPAVIGGN----W---------------NDHY----VFWV------GP-VL--------GAVIA-GLSYDFIFARNAGVE-------------------KFIHFFTEEDYNGDSKWS------
>Hrob_185178
----------LTRNVRDLKDRV------TW---------------QSALAELLGTCILIVIGTGTCIG------------------------KDWEAN-------TPTIVQIS--------------LTFG-LAVATVVRCIGH-VSG---GHINPAVTCAMLATRR--------VTLSKAIIYIVSQCL------G----AIIGSAIVMAITPADYMGDLG-----------Q-----------------------TSVSSS-----IKAFP-RA----V----------AVEAFITFVLIFT-I-FASCD---ANRHD------LSG---STPLSIGFAVAFCHMFA---I-KYT---G-SSMNPARTFGPAVVGGT----W---------------EHHW----VYWI------GP-IT--------GAIFA-GLIYEFIFASNATPA-------------------KMRKYFSDPDYVGDRIFV------
>Hrob_185352
----------FKASRRDLATLI------FW---------------RDVSCEFVVSTFLMTVVILILTT-------------------------NDTHA------YQPSTTHFG--------------LFAG-FFIYSLLETWGP-IS----CLGHPPAAFCFMLGGK--------FTVARTVFYTIAETV------G----CATGAGIGYALTPFEKRSTFV-------------A--------------F------NPAKHG-----LSLAQ-S-----V----------FVEAVFTFNLIFC-I-FSVHG---SDYAR------KFPI--LPNLAIGSAIGTAIMAA---G-TFT---G-GFMNPLIAFGPAIVSGD-------------------FTNHW----IYWV------GP-YV--------GGIPA-VFLYKFYHWVKVRHE-------------------RLPKRVVPP---------------
>Hrob_185353
----------LQHSKQDLSTLI------VW---------------RDVFCELMVTSFLMIMVTLVLIT-------------------------NNVEA------YKPGVTHFG--------------IFAG-FFVYMLLEGYGN-IS----CVANPMAAFCFYLAGK--------FSIAKTILFTAAHVT------GCICGSVIGYELTPAARLAEPGGAFH-----------AF----------------------NPANHG-----LTVTQ-S-----V----------FVEAILSFNLIFV-V-LSLHG---SELGR------PYPI--LPNLAIGIVIGTSIMAA---G-THT---G-GFMNPLISLGPAFLSHD-------------------FKNHW----IYWV------GP-YI--------GGPPA-VYVYKMFVFIKRRND-------------------LMANDVLLESSPRSYISN------
>Hrob_185503
----------ITTNLNDLKSSH-L-----Y---------------RSLVCEFIGTFILIFMGCFSIIT--------------------------WNRS------EPPSLVAIA--------------LCFG-IIIAILATAFGG-ISG---CHINPAVSLGFLVTRR--------ISLIRFLLYAIVQAA------A----AIAGAKLLYELTPEGPRRELQ----------V------------------V-----VMPLPG-----ISDSN-A-----A----------FVEFFLTFLLMFT-V-YACID---GGKPV------AHG---TAPFIIGLSVTTGVFSA---G-LYS---G-GCMNPIRALGPAVVQNY----W---------------RHHW----VYWV------GP-MM--------GAVVA-ALLYDLLFDTAASLR-------------------KLKLFFTSLDYDANSFYV------
>Lrub_COMP64
----------IRDNFEELRSWP------VW---------------RAMVAEFIGTLMLVFIGCGACIG------------------------GAWSDL------DDPTVLGIA--------------LAFG-LIVATMIWSFGH-VSG---GHVNPAVTFGFLVARR--------ITIVRAALYIISQCA------G----AIVGCGILKGLSPHNSNETFG----------L------------------T------VVWKQ-----ITPGQ-G-----C----------GVEIIITFVLVFC-V-FASVD---GRRAD------LNG---STPLSIGLSVTVCHLFA---V-RYT---G-SSMNPARTFGPAVITNK----W---------------TNHW----VYWV------GP-II--------GGIIG-ALLYELVFSASASLR-------------------NLKHFFTSPVYGQDEDVD------
>Lrub_COMP65
----------STSSLQDLKTRR------FW---------------VALLAEFLGTLLLVLVACGSCAG---------------YTTTYTYRNQTDGSEVVKTKPLPSDFVQIS--------------LAFG-LSVATIVWSIAH-VSG---GHINPGVTIGFLVTRK--------ISLVRAILYTAVQSV------G----AVLGAVILKLVSPPGLNDALG-------------T--------------T-------SPGNG-----VSIGQ-A-----F----------TIELFITFVLVYT-V-FATCD---GQRQG------FKG---SGPLAIGLSISMCHLWA---I-PYT---G-SGMNPARAFGSALVAGK-----------------LEPGIHW----VYWA------GP-LL--------GGALA-GILYDFLFATNATLD-------------------KLKGFFTSDYDDSQYDS-------
>Paib_71661_c0_seq1
----------MAPSSDGIRTSR------FW---------------QTVMAESVGTLFLVMIGCGSFVD-----------------------PNSPPSKDDPDALVPPNALRVG--------------LSFG-LTYGTLVYALRY-VSG---GHLNPAVTIAMLAARK--------ISILRALLYVLGQII------G----ALVGAALLRGVTPPNLQGTLG-------------A--------------T-------LPQHG-----ITAEK-A-----F----------MVEFFATFIFLFV-V-RATGD---TVSGED-NPPA------MRPFVMGLALVAVELYA---V-PIS---G-GGINPARSLGPAAIMGR-------------------MEYHW----VYWF------GP-IL--------GGVIG-AILYEYVFASNASLA-------------------RVKSCLTSNEPPTNKPRQ------
>Paib_84359_c0_seq1
---------FTVALATLLRSFT-----------------------RAIFPRSSAIYLLDLITAFQVCA------------------------------------TSLENASVR-----------YYHGLTG-YLIAIVFLALLASLTF-KDFKGNPLANVTGYLHKE--------QSLKRTLLRIVFQL--V----G----GLMSYRYAKTLWAFKMNDVHS-------------S--------------R-------LYKLCSNDLTVDPWL-G-----F----------MIEFGGTIFETYI-S-FCTLS-----KNP------------AMDLSIKVAIGTINLAL---AVEYT---G-YYINPINATAQTFGCGG---SD--------------PVIFV---LIYWL------AP--IL--------ATSG-AIYLRRLWTSNSKVT-------------------TENHQN------------------
>Paib_96014_c0_seq1
---------TIMPWEVPHTSIG-LVS---W---------------KATCSEFQRGRFFKDVLLEGIAT--------------F---WWLFGISMAQMD------FEGRAANPY------------TKAILG-LYVMAILEAWMH-VNP---TAVNVISTLVFVVTKK--------LSVIKGLFYMIAQFG------C----GIGATQLVFAVTPKNISSKVT-----------A-----------------------PGPSLG-----VTTSS-C-----W----------IMEWICVTIFMMV-I-LSATD---RRKKR------PM----LPHLAIGFALVSLSLYA---G-PY----G-VSLNPISALSIAVAVND----F---------------SYTW----IYFT-----AGP--V--------GGLTA-VLAYNFLILDHGYHCAIADYQNPLRSLTRATTIVNPIGVDNYAFELDKHVSND-----
>Paib_103582_c0_seq2
----------AVSSRQDLRTKK------FY---------------VAVFAEYIGTLLLVLVACGSTLQ--------------------------GGDD------VQPATVRIS--------------LSFA-FSVGSIVWAIGN-VSG---GNINPGVSIAFFITRR--------LSVVGFFLYIIAQTL------G----AITGAALLYAFVPEELSSKGL-------------G--------------T------PGLAG------VSVVQ-G-----F----------FIEMFLVFVLVLV-V-FAACD---DLRGD------VGG---SVPLQIGVAIGMCHLWA---V-PLT---G-AGMNPARAFGPAVIANR------------------LTSDHW----LYWI------GP-LL--------GGALA-GLMYEFLFAVNATPA-------------------KLKGFFTRNYDDKDYDA-------
>Paib_108111_c0_seq2
--------VKQLHYFMMFRVRN-------------------KLA-RQCMAEFLGTMILIIIGDGSVAQ--------------------FVLSGKADGA------LGINFLSVN--------------VAWG-VAVAMGVYVSAG-VSG---GHINPAVSLAMTLARK--------LSIVQCVAYSAAQYL------GAIVGSAVVYGVYIDALNAYDGGNRQ-----------TEGPQ----A--------TAGIWATYPEAF-----LSTGI-A-----F----------ADQVVGTAVLLLC-V-MGITD---DRNSA-----APPG---VVPLAVGTAVLGIGASY---G-FNC---G-YAINPARDMGPRLFTAM--AGWGADPFSFRGT-----NWFW----IPWL------APHL---------GAILG-VFLYLLLIGLHHEEE-------------------EPEEEKSEV---------------
>Paib_108845_c1_seq2
----------RMFGVNDLRNKV------FW---------------RDVGSELFATSLLVAVQCALPMQ------------------------FVDSDD----EIDWAILTKIA--------------LGMG-FVVTCMIETFGE-MGG---AHMNPAVSISLTVAGN--------MCILKGFFYIVAQCT------G----ATLGALFAYSMSPPEYRGNLA-----------V-----------------------TTTDSQ-----LPPWK-G-----M----------MVELWLTCMLVLT-I-WGSTD---SQRKK-------VY---MPSIPIGLAVAMCIMTG---G-LHS---G-SSLNPARSLGPAIVMNK----W---------------DHHW----VYWA------GP-IA--------GGLLA-TFMYKIVYSPFDNDEDKFEHVDQVRQHDLLVEAVKAAMNGRTVRRARNEAVCMVDM--
>Paib_109651_c0_seq1
----------TTDEIQEVAQQR-GAFNNYI---------------RPAAAEFLATAIFLFIGCTSVVQ--------------------------------------GNIIGVA--------------VAHG-LTIALLVASFGH-ISG---AHINPAVTLGVFIGRG--------ITWLKAILYIVAQLT------GSLVGASLTRGFLSYKVVGNTTMYEE-------------I--------------L---GGGHALAKG-----VSPAE-G-----V----------LGEIVLTMVLVEV-ILMSALD--------------SEGTNVLHPLAIGFVVFVDIIAA---G-EIT---G-ASMNPARSFGPAVVLSS--------------LNTTLWKNHW----VYWV------GPAA---------GACIA-AIFYRLIFARSNRRLFNNLN--------------------------------------
>Paib_110021_c0_seq1
----------MAKSLDDVKSPL------FW---------------RGVAAELLGTMFLVFVGCGSCVK-------------------------MGEEG--------PTVVQIA--------------LCFG-LIVATMVWCLAH-VSG---GHINPAVTVAMLITRK--------VSVARAVLYVFSQCV------G----AIIGAGLLYGVIPAEKRSGMG-----------F-----------------------TGPNAD-----VNPHQ-A-----F----------GIEFLITFVLVFT-V-FATCD---SKRTD------ING---SGPLTIGLSVTVCHLFA---V-PFT---G-SSMNPARSFGPALVGKV----W---------------EEHW----VYWC------GP-LL--------GGVVA-GLLYDNAFAANASMK-------------------KARGYLLASTYDAENFEE------
>Pdum_117635_c0
---------SVPMLKKVIDPIR-GNVESSY-------LGSLILFGSDVIVDVVCEFLLTFWLIVGVVM-----------------------SNMNFPN------LRPANLYAG--------------NVIG-LYVMSLVEGFGH-VQK---CVMNPNFSLLFVLQNS--------MSVAKGIIYIGVQLA------A----TASGAIFVYNITPEENRAMIR-----------T-----------------------PGAVDG-----ISTAG-N-----W----------VAEAVAVASLGVV-I-IGSGE-ADKKRTM------------MPGLAIGFCVMSTATVG---A-PW----G-VNLNPAVVFAWCVLTND----W---------------GRLW----IYWT-------SGFA--------GVIVT-VLLYNFFVYDGPLVQ-------------------TNKEALQRFPSMNRTISRAISSDS
>Pdum_118446_c0
--------VEESSRNKKFEEYV-----------------------QPVAAEFLSTAIFVFIATASVVQ--------------------------------------GDIHAIA--------------VAHG-FTIAILVITFGQ-ISG---AHINPAVTLGFIIAGG--------ITWLKAIFYVLAQLI------GGIVGAALTRGMLSFQVAGNTTMYEH----------IKGG---------------G-----HFLGPG-----VSVAE-G-----V----------LGEIALTTILVIV-ILMCAYD--------------SNGTNLLHPLAIGFAIVVDILAA---G-GIT---G-GSMNPARSFGPAVVLSS--------------LSTTLWTNHW----IYWV------GPAI---------GASIA-GLFYRLIFANNQKRLFK-----------------------------------------
>Pdum_191183_c2_seq1_m0782
----------MAKSLDDVRSPL------FW---------------RAVFAELAGTLFLVLVGCGSCIT----------------------------------IKEAPNVVQIA--------------ICFG-LSVATMVWCTAH-VSG---GHINPAVTVAMLISRK--------VSVARAVLYVFAQCI------G----AIIGAGLLHGVTPGEQRGGLG-------------I--------------T-------APATI-----VHSQQ-A-----F----------GVEFLITFVLVLT-V-FATCD---NKRTD------LNG---SGPLTIGLSVTMCHLFA---V-PYT---G-SSMNPARTFGPAVVGNK----W---------------DEHW----VYWC------GP-LL--------GGVIA-GLLYDNVLAANASMK-------------------KARGYLLASNYDAETFNE------
>Pdum_211173_c5
----------------KPRTRH-------W-------GGKTGQFNEDVVYEFILTFLLMMAVMMSAMA----------------------------------FPGRPGNVYVA--------------NVLG-LYVMALIESFGH-VQK---SVMNPNFVLLFVCNKS--------MSIPKGLVYIGIEIS------A----TISAALFIYNMTPENIRADVG----------A------------------V------GPAEG-----VSTAG-N-----W----------VSEFLAVSYLVGV-T-LGTLD-GDKKKVM------------LPSLAIGFCVMGCNTVG---A-PY----G-TNLNPAIVFAFAYITND----W---------------SRLW----VYWT-------SGAV--------GVIFS-LVLYHFLVYDGLFIQ-------------------GTKEALRRFPSTERS---------
>Pdum_211432_c0_seq2
-------------MNLRVRNKL----------------------VRQCMAEFLGTMILIMIGDGSVAQ--------------------------YVLSGQAAGPLGINFLSVN--------------VAWG-VAVAMGVYCSAG-VSG---GHINPAVSLAMAIAKK--------ITMLQCIAYSAAQYF------GAIVGSAVVYGVYYDALNNFDGGARK-----------TEGPK----A--------TAGIWSTFPQEF-----LSTGI-G-----F----------MDQVVGTAILLLC-V-MGITD---QKNAG-----APPG---VVPLAVGTAVLGIGASF---G-FNC---G-YALNPARDLGPRLFTAM--AGWGPDPFSFR-------GVNW-----FWI-------PILAPHL-----GAILG-VFLYLLLVGLHHEEDVVEEEKTGA----------------------------------
>Pdum_213024_c0
--------------MEDSRKNH-----------------------FDVLAEAMLTFIFITLVTQSSLS-------------------------------------GSAYVASL----------------PG-FCVTALVESYNH-IAP---ALFNPNLVLVLVFSRR--------MSIPKGILYIGVEML------M----AMGAVTFIYEISPESTKAQFG-----------P-----------------------PGPVLD-----ISNNN-V-----W----------VCEFIAVFFFASV-L-LGAVD---DERKP------VR----IPQLAIGLCVVGAASIG---A-PF----G-VTLNPLVSFGFSFVTDD----W---------------TRSW----VYWT--A---GP---V-------GSIVA-TILYYFFAYDAGKCG-------------------NPEEEDEDSD--------------
>Pdum_213112_c0
--------------MSLVRNSR------FW---------------RAVLAEMIGSLFLVLFTSGTLSV------------------WRGAVCGPSDLPDGLTTSSSPVIDTNCLSNQTLFVFNFIQSCMTG-VSAMTITWMLFD-VSG---GHLSPAVTAAMLTTRR--------ISLECAVIYFAAQCA------G----SLAACGILVGLFSSRQVGAI------------V------------------------IPAE------VYSGR-A-----F----------AIEFTLTFFYVFA-F-FATMD---RCRGE------SSS---ASLLAFGGAVTLASVLG---I-KTT---G-ASMNPARSLGPAIVENV----W---------------DKHW----IYWF------GP-LL--------GGSVG-GLLFDIVFSMNASVL-------------------RAKAFVNDQLYNADHFDS------
>Pdum_215254_c3
----------GVSSRTDLKTKK------FY---------------VAVLAEYIGTLLLVLVSCGSIVQ--------------------------GVAD------TQGSTVRIA--------------LTFG-FSVASVVWAIGN-VSG---GNINPGVSIAFFVTRR--------MSLVSFLFYVIAQVA------G----AITGAAILQALVPSNYNGNLG----------T------------------P-----TFDTAT-----FSVVQ-A-----F----------FVEFLIVFILVLV-V-FASCD---ERRVD------VGG---SVPLQIGVAIAMCHLWA---V-PLT---G-AGMNPARAFGPAVISND------------------IRGSHW----VYWV------GP-LL--------GGMLA-GFVYEFLFAVNATAA-------------------KFRGFFTMDYDEKDYDA-------
>Pdum_215949_c0
----------IREGFDEMRSYK------FW---------------KDLVCEFVVDFLLLAIITMAAAS----------------------AFHFWPNQ------DIAGTIIIA--------------FAGG-LGVFVLIEAFGH-IQF---SVMNPIVGLVFLCTKR--------ISLFRYIFYIVVDMA------G----AVAGVALIYQCCPPEVRDKFG----------P------------------L------GPGKG-----VTANQ-A-----F----------GVEAVLVMAYMSV-I-CGAMD---TDLKKTY----------MPGLPIGLTVTIGCLVG---A-PFS---G-PAMNPIVAFPFAFLSGN----W---------------EHHW----VYWA-------GDYL--------GGVLA-IALYHIFAYDNPKLE-------------------IEPCCSCSK---------------
>Pdum_218083_c0
-------------LITSLAVSK------F----------------RHSLRGLRLSELKTVCRVLSCSL-------------------------------------RTHIIPLF--------------AFSG-MLVFANIEAFGH-VQW---CLMNPVAAVNFMFTAR--------ISFLKCIFYTIFDLL------A----AVAVAHFIKVVLPEETVATLT-----------V-----------------------ARPAPG-----MSGLQ-A-----M----------VIEWVLVIMHQCA-I-MASID---DENRT------VM----IPGLSIGMATFAAVGAS---Y-RFT---G-GVLNPFAVFHTAVLTGD-------------------FSTQW----IYWT-------------------GDF-------------------------------------------------------------
