# Supplementary material for: Finding Aquaporins in Annelids: An Evolutionary Analysis and a Case Study
Source: Cells. 2021 Dec 17;10(12):3562. doi: 10.3390/cells10123562 (PMC8700629; doi:10.3390/cells10123562)
Supplement: Supplementary file 1 [file cells-10-03562-s001.zip › Suppl_Table S1_Species, accession numbers, AQP clade.xlsx]

## Sheet: Planilha1
Phylum	Species	Labels	Sequence source	Accession number (a)	AQP clade
Porifera	Amphimedon queenslandica	Aque_XP_019851797	NCBI proteins	XP_019851797.1	AQP3-like
Placozoa	Trichoplax sp. H2	Tric_RDD45034	NCBI proteins	RDD45034.1	AQP3-like	(a): For TSA sequences: the AC number is followed by the CDS limits, with "C" meaning that the CDS is on the complement strand
Cnidaria	Nematostella vectensis	Nvec_XP_001622649	NCBI proteins	XP_001622649.2	AQP1-like
Cnidaria	Nematostella vectensis	Nvec_XP_001633187	NCBI proteins	XP_001633187	AQP1-like
Cnidaria	Nematostella vectensis	Nvec_XP_001633212	NCBI proteins	XP_001633212	AQP1-like
Cnidaria	Nematostella vectensis	Nvec_XP_001633227	NCBI proteins	XP_001633227	AQP1-like
Cnidaria	Nematostella vectensis	Nvec_XP_032229526	NCBI proteins	XP_032229526.1	AQP1-like
Xenacoelomorpha	Isodiametra pulchra	Ipul_QED21987	NCBI proteins	QED21987.1	AQP1-like
Xenacoelomorpha	Isodiametra pulchra	Ipul_QED21989	NCBI proteins	QED21989.1	AQP1-like
Xenacoelomorpha	Isodiametra pulchra	Ipul_QED21991	NCBI proteins	QED21991.1	AQP8-like
Platyhelmintes	Dugesia japonica	Djap_BAR87948	NCBI proteins	BAR87948.1	AQP1-like
Platyhelmintes	Dugesia japonica	Djap_BAR88202	NCBI proteins	BAR88202.1	AQP1-like
Syndermata	Brachionus plicatilis	Bpli_BAR88202	NCBI proteins	RMZ94487.1	AQP3-like
Syndermata	Brachionus plicatilis	Bpli_RNA05793	NCBI proteins	RNA05793.1	AQP3-like
Syndermata	Brachionus plicatilis	Bpli_RNA34844	NCBI proteins	RNA34844.1	AQP3-like
Syndermata	Brachionus plicatilis	Bpli_RNA41258	NCBI proteins	RNA41258.1	AQP3-like
Bryozoa	Bugula neritina	Bner_KAF6016817	NCBI proteins	KAF6016817.1	AQP1-like
Bryozoa	Bugula neritina	Bner_KAF6034639	NCBI proteins	KAF6034639.1	AQP3-like
Brachiopoda	Lingula anatina	Lana_XP_013382159	NCBI proteins	XP_013382159.1	AQP1-like
Brachiopoda	Lingula anatina	Lana_XP_013382376	NCBI proteins	XP_013382376.1	AQP1-like
Brachiopoda	Lingula anatina	Lana_XP_013390337	NCBI proteins	XP_013390337.1	AQP1-like
Brachiopoda	Lingula anatina	Lana_XP_013391176	NCBI proteins	XP_013391176.1	AQP1-like
Brachiopoda	Lingula anatina	Lana_XP_013392640	NCBI proteins	XP_013392640.1	AQP1-like
Brachiopoda	Lingula anatina	Lana_XP_013408467	NCBI proteins	XP_013408467.1	AQP8-like
Brachiopoda	Lingula anatina	Lana_XP_013417580	NCBI proteins	XP_013417580.1	AQP8-like
Brachiopoda	Lingula anatina	Lana_XP_013417896	NCBI proteins	XP_013417896.1	AQP1-like
Mollusca	Lottia gigantea	Lgig_V3Z755	JGI portal; UniProtKB	V3Z755	AQP3-like
Mollusca	Lottia gigantea	Lgig_V3ZK38	JGI portal; UniProtKB	V3ZK38	AQP1-like
Mollusca	Lottia gigantea	Lgig_V3ZP04	JGI portal; UniProtKB	V3ZP04	AQP1-like
Mollusca	Lottia gigantea	Lgig_V3ZVP6	JGI portal; UniProtKB	V3ZVP6	AQP3-like
Mollusca	Lottia gigantea	Lgig_V3ZVR0	JGI portal; UniProtKB	V3ZVR0	AQP8-like
Mollusca	Lottia gigantea	Lgig_V4A5I3	JGI portal; UniProtKB	V4A5I3	AQP1-like
Mollusca	Lottia gigantea	Lgig_V4A7E8	JGI portal; UniProtKB	V4A7E8	AQP1-like
Mollusca	Lottia gigantea	Lgig_V4AIJ5	JGI portal; UniProtKB	V4AIJ5	AQP8-like
Mollusca	Lottia gigantea	Lgig_V4AZ69	JGI portal; UniProtKB	V4AZ69	AQP1-like
Mollusca	Lottia gigantea	Lgig_V4B1U8	JGI portal; UniProtKB	V4B1U8	AQP1-like
Mollusca	Lottia gigantea	Lgig_V4BDI9	JGI portal; UniProtKB	V4BDI9	AQP3-like
Mollusca	Lottia gigantea	Lgig_V4CLK0	JGI portal; UniProtKB	V4CLK0	AQP3-like
Annelida	Capitella teleta	Ctel_115384	JGI portal	115384	AQP1-like
Annelida	Capitella teleta	Ctel_120819	JGI portal	120819	AQP1-like
Annelida	Capitella teleta	Ctel_125390	JGI portal	125390	AQP3-like
Annelida	Capitella teleta	Ctel_142373	JGI portal	142373	AQP1-like
Annelida	Capitella teleta	Ctel_148029	JGI portal	148029	AQP1-like
Annelida	Capitella teleta	Ctel_164915	JGI portal	164915	AQP3-like
Annelida	Capitella teleta	Ctel_166556	JGI portal	166556	AQP8-like
Annelida	Capitella teleta	Ctel_172599	JGI portal	172599	AQP1-like
Annelida	Capitella teleta	Ctel_176137	JGI portal	176137	AQP1-like
Annelida	Capitella teleta	Ctel_180401	JGI portal	180401	AQP1-like
Annelida	Capitella teleta	Ctel_184073	JGI portal	184073	AQP8-like
Annelida	Capitella teleta	Ctel_197140	JGI portal	197140	AQP1-like
Annelida	Capitella teleta	Ctel_21078	JGI portal	21078	AQP1-like
Annelida	Capitella teleta	Ctel_219373	JGI portal	219373	AQP8-like
Annelida	Capitella teleta	Ctel_224285	JGI portal	224285	AQP1-like
Annelida	Capitella teleta	Ctel_25505	JGI portal	25505	AQP1-like
Annelida	Capitella teleta	Ctel_26353	JGI portal	26353	AQP1-like
Annelida	Capitella teleta	Ctel_37043	JGI portal	37043	AQP1-like
Annelida	Capitella teleta	Ctel_45698	JGI portal	45698	AQP1-like
Annelida	Capitella teleta	Ctel_46197	JGI portal	46197	AQP1-like
Annelida	Pygospio elegans	GFPL01001982_c987-376	NCBI TSA	GFPL01001982_c987-376	AQP1-like
Annelida	Pygospio elegans	GFPL01005650_c1416-616	NCBI TSA	GFPL01005650_c1416-616	AQP3-like
Annelida	Pygospio elegans	GFPL01014938_c984-307	NCBI TSA	GFPL01014938_c984-307	AQP1-like
Annelida	Pygospio elegans	GFPL01015724_203-910	NCBI TSA	GFPL01015724_203-910	AQP1-like
Annelida	Pygospio elegans	GFPL01018330_182-922	NCBI TSA	GFPL01018330_182-922	AQP8-like
Annelida	Pygospio elegans	GFPL01039328_c959-339	NCBI TSA	GFPL01039328_c959-339	AQP1-like
Annelida	Pygospio elegans	GFPL01056466_c520-3	NCBI TSA	GFPL01056466_c520-3	AQP1-like
Annelida	Pygospio elegans	GFPL01066123_258-1010	NCBI TSA	GFPL01066123_258-1010	AQP8-like
Annelida	Streblospio benedicti	GDBG01127572_c2023-1373	NCBI TSA	GDBG01127572_c2023-1373	AQP1-like
Annelida	Streblospio benedicti	GDBG01129100_c2729-1980	NCBI TSA	GDBG01129100_c2729-1980	AQP1-like
Annelida	Romanchella perrieri	HBVW01004012_124-768	NCBI TSA	HBVW01004012_124-768	AQP3-like
Annelida	Romanchella perrieri	HBVW01024378_c637-213	NCBI TSA	HBVW01024378_c637-213	AQP1-like
Annelida	Romanchella perrieri	HBVW01028140_c1136-360	NCBI TSA	HBVW01028140_c1136-360	AQP3-like
Annelida	Romanchella perrieri	HBVW01075340_c528-31	NCBI TSA	HBVW01075340_c528-31	AQP8-like
Annelida	Spirobranchus lamarcki	GGGS01013725_10-381	NCBI TSA	GGGS01013725_10-381	AQP3-like
Annelida	Spirobranchus lamarcki	GGGS01064154_5-379	NCBI TSA	GGGS01064154_5-379	AQP1-like
Annelida	Spirobranchus lamarcki	GGGS01100752_c1083-403	NCBI TSA	GGGS01100752_c1083-403	AQP1-like
Annelida	Spirobranchus lamarcki	GGGS01157458_61-732	NCBI TSA	GGGS01157458_61-732	AQP8-like
Annelida	Spirobranchus lamarcki	GGGS01196355_c1770-1087	NCBI TSA	GGGS01196355_c1770-1087	AQP1-like
Annelida	Spirobranchus lamarcki	GGGS01201883_216-893	NCBI TSA	GGGS01201883_216-893	AQP1-like
Annelida	Spirobranchus lamarcki	GGGS01264692_c1747-1175	NCBI TSA	GGGS01264692_c1747-1175	AQP1-like
Annelida	Spirobranchus lamarcki	GGGS01264693_c876-304	NCBI TSA	GGGS01264693_c876-304	AQP1-like
Annelida	Spirobranchus lamarcki	GGGS01264695_c890-186	NCBI TSA	GGGS01264695_c890-186	AQP1-like
Annelida	Spirobranchus lamarcki	GGGS01264696_c1731-1159	NCBI TSA	GGGS01264696_c1731-1159	AQP1-like
Annelida	Arenicola marina	GJHO01028566_294-980	NCBI TSA	GJHO01028566_294-980	AQP1-like
Annelida	Arenicola marina	GJHO01041509_1356-2132	NCBI TSA	GJHO01041509_1356-2132	AQP3-like
Annelida	Lamellibrachia satsuma	GEHO01011758_c720-220	NCBI TSA	GEHO01011758_c720-220	AQP3-like
Annelida	Lamellibrachia satsuma	GEHO01045277_2-595	NCBI TSA	GEHO01045277_2-595	AQP3-like
Annelida	Lamellibrachia satsuma	GEHO01046561_3-419	NCBI TSA	GEHO01046561_3-419	AQP11-like
Annelida	Lamellibrachia satsuma	GEHO01050950_11-703	NCBI TSA	GEHO01050950_11-703	AQP3-like
Annelida	Lamellibrachia satsuma	GEHO01073579_c929-159	NCBI TSA	GEHO01073579_c929-159	AQP3-like
Annelida	Lamellibrachia satsuma	GEHO01083860_79-798	NCBI TSA	GEHO01083860_79-798	AQP1-like
Annelida	Lamellibrachia satsuma	GEHO01083861_79-756	NCBI TSA	GEHO01083861_79-756	AQP1-like
Annelida	Lamellibrachia satsuma	GEHO01084359_2-685	NCBI TSA	GEHO01084359_2-685	AQP1-like
Annelida	Lamellibrachia satsuma	GEHO01084463_c907-188	NCBI TSA	GEHO01084463_c907-188	AQP1-like
Annelida	Lamellibrachia satsuma	GEHO01084464_c873-154	NCBI TSA	GEHO01084464_c873-154	AQP1-like
Annelida	Lamellibrachia satsuma	GEHO01088577_419-1081	NCBI TSA	GEHO01088577_419-1081	AQP1-like
Annelida	Lamellibrachia satsuma	GEHO01088705_c2785-2123	NCBI TSA	GEHO01088705_c2785-2123	AQP1-like
Annelida	Lamellibrachia satsuma	GEHO01088706_c2797-2123	NCBI TSA	GEHO01088706_c2797-2123	AQP1-like
Annelida	Lamellibrachia satsuma	GEHO01088707_c1134-454	NCBI TSA	GEHO01088707_c1134-454	AQP1-like
Annelida	Lamellibrachia satsuma	GEHO01088708_c1134-454	NCBI TSA	GEHO01088708_c1134-454	AQP1-like
Annelida	Lamellibrachia satsuma	GEHO01152796_3-425	NCBI TSA	GEHO01152796_3-425	AQP11-like
Annelida	Lamellibrachia satsuma	GEHO01167584_c1031-318	NCBI TSA	GEHO01167584_c1031-318	AQP8-like
Annelida	Lamellibrachia satsuma	GEHO01173777_c1084-602	NCBI TSA	GEHO01173777_c1084-602	AQP11-like
Annelida	Lamellibrachia satsuma	GEHO01186978_280-1047	NCBI TSA	GEHO01186978_280-1047	AQP3-like
Annelida	Lamellibrachia satsuma	GEHO01188172_6-428	NCBI TSA	GEHO01188172_6-428	AQP3-like
Annelida	Lamellibrachia satsuma	GEHO01190614_c532-32	NCBI TSA	GEHO01190614_c532-32	AQP3-like
Annelida	Lamellibrachia satsuma	GEHO01197321_c1250-483	NCBI TSA	GEHO01197321_c1250-483	AQP3-like
Annelida	Lamellibrachia satsuma	GEHO01198592_312-1025	NCBI TSA	GEHO01198592_312-1025	AQP8-like
Annelida	Lamellibrachia satsuma	GEHO01198593_312-782	NCBI TSA	GEHO01198593_312-782	AQP8-like
Annelida	Lamellibrachia satsuma	GEHO01220641_c2751-2071	NCBI TSA	GEHO01220641_c2751-2071	AQP1-like
Annelida	Lamellibrachia satsuma	GEHO01220642_c2751-2071	NCBI TSA	GEHO01220642_c2751-2071	AQP1-like
Annelida	Lamellibrachia satsuma	GEHO01220643_c1435-827	NCBI TSA	GEHO01220643_c1435-827	AQP1-like
Annelida	Lamellibrachia satsuma	GEHO01220644_c1435-827	NCBI TSA	GEHO01220644_c1435-827	AQP1-like
Annelida	Lamellibrachia satsuma	GEHO01220645_c730-114	NCBI TSA	GEHO01220645_c730-114	AQP1-like
Annelida	Lamellibrachia satsuma	GEHO01220646_c730-114	NCBI TSA	GEHO01220646_c730-114	AQP1-like
Annelida	Lamellibrachia satsuma	GEHO01220647_c633-4	NCBI TSA	GEHO01220647_c633-4	AQP1-like
Annelida	Lamellibrachia satsuma	GEHO01220648_c633-28	NCBI TSA	GEHO01220648_c633-28	AQP1-like
Annelida	Lamellibrachia satsuma	GEHO01221157_c1071-301	NCBI TSA	GEHO01221157_c1071-301	AQP3-like
Annelida	Lamellibrachia satsuma	GEHO01221158_c1002-301	NCBI TSA	GEHO01221158_c1002-301	AQP3-like
Annelida	Lamellibrachia satsuma	GEHO01221255_262-942	NCBI TSA	GEHO01221255_262-942	AQP1-like
Annelida	Lamellibrachia satsuma	GEHO01221256_201-881	NCBI TSA	GEHO01221256_201-881	AQP1-like
Annelida	Lamellibrachia satsuma	GEHO01221257_262-891	NCBI TSA	GEHO01221257_262-891	AQP1-like
Annelida	Lamellibrachia satsuma	GEHO01221258_201-830	NCBI TSA	GEHO01221258_201-830	AQP1-like
Annelida	Lamellibrachia satsuma	GEHO01239345_122-841	NCBI TSA	GEHO01239345_122-841	AQP1-like
Annelida	Lamellibrachia satsuma	GEHO01240360_c867-148	NCBI TSA	GEHO01240360_c867-148	AQP1-like
Annelida	Paraescarpia echinoscopica	GHDL01029555_c984-217	NCBI TSA	GHDL01029555_c984-217	AQP1-like
Annelida	Paraescarpia echinoscopica	GHDL01067853_300-881	NCBI TSA	GHDL01067853_300-881	AQP3-like
Annelida	Paraescarpia echinoscopica	GHDL01076982_c2185-1802	NCBI TSA	GHDL01076982_c2185-1802	AQP1-like
Annelida	Paraescarpia echinoscopica	GHDL01083218_242-904	NCBI TSA	GHDL01083218_242-904	AQP1-like
Annelida	Paraescarpia echinoscopica	GHDL01083873_c1322-633	NCBI TSA	GHDL01083873_c1322-633	AQP1-like
Annelida	Paraescarpia echinoscopica	GHDL01085191_140-904	NCBI TSA	GHDL01085191_140-904	AQP3-like
Annelida	Paraescarpia echinoscopica	GHDL01098960_c981-451	NCBI TSA	GHDL01098960_c981-451	AQP1-like
Annelida	Paraescarpia echinoscopica	GHDL01098962_c2846-2124	NCBI TSA	GHDL01098962_c2846-2124	AQP1-like
Annelida	Paraescarpia echinoscopica	GHDL01111662_118-491	NCBI TSA	GHDL01111662_118-491	AQP1-like
Annelida	Paraescarpia echinoscopica	GHDL01138751_25-522	NCBI TSA	GHDL01138751_25-522	AQP3-like
Annelida	Paraescarpia echinoscopica	GHDM01013064_c786-283	NCBI TSA	GHDM01013064_c786-283	AQP1-like
Annelida	Paraescarpia echinoscopica	GHDM01023670_291-872	NCBI TSA	GHDM01023670_291-872	AQP1-like
Annelida	Paraescarpia echinoscopica	GHDM01047195_238-1008	NCBI TSA	GHDM01047195_238-1008	AQP3-like
Annelida	Paraescarpia echinoscopica	GHDM01051964_c1107-415	NCBI TSA	GHDM01051964_c1107-415	AQP1-like
Annelida	Paraescarpia echinoscopica	GHDM01053975_c414-2	NCBI TSA	GHDM01053975_c414-2	AQP1-like
Annelida	Paraescarpia echinoscopica	GHDM01055704_c2185-1730	NCBI TSA	GHDM01055704_c2185-1730	AQP1-like
Annelida	Paraescarpia echinoscopica	GHDM01064906_333-1058	NCBI TSA	GHDM01064906_333-1058	AQP11-like
Annelida	Paraescarpia echinoscopica	GHDM01078624_c1089-310	NCBI TSA	GHDM01078624_c1089-310	AQP3-like
Annelida	Paraescarpia echinoscopica	GHDM01081201_242-904	NCBI TSA	GHDM01081201_242-904	AQP1-like
Annelida	Paraescarpia echinoscopica	GHDM01087533_10-528	NCBI TSA	GHDM01087533_10-528	AQP1-like
Annelida	Enchytraeus crypticus	GALF01000240_110-904	NCBI TSA	GALF01000240_110-904	AQP8-like
Annelida	Enchytraeus crypticus	GALF01001894_c919-71	NCBI TSA	GALF01001894_c919-71	AQP1-like
Annelida	Enchytraeus crypticus	GALF01005744_c2832-2135	NCBI TSA	GALF01005744_c2832-2135	AQP1-like
Annelida	Enchytraeus crypticus	GALF01006996_c2082-1336	NCBI TSA	GALF01006996_c2082-1336	AQP1-like
Annelida	Enchytraeus crypticus	GALF01007504_1-495	NCBI TSA	GALF01007504_1-495	AQP1-like
Annelida	Enchytraeus crypticus	GALF01014967_83-817	NCBI TSA	GALF01014967_83-817	AQP1-like
Annelida	Enchytraeus crypticus	GALF01016970_c1023-286	NCBI TSA	GALF01016970_c1023-286	AQP3-like
Annelida	Olavius algarvensis	HACZ01101791_c1161-412	NCBI TSA	HACZ01101791_c1161-412	AQP1-like
Annelida	Olavius algarvensis	HACZ01101792_c2000-1248	NCBI TSA	HACZ01101792_c2000-1248	AQP1-like
Annelida	Olavius algarvensis	HACZ01101794_c1204-455	NCBI TSA	HACZ01101794_c1204-455	AQP1-like
Annelida	Olavius algarvensis	HACZ01101795_c1158-406	NCBI TSA	HACZ01101795_c1158-406	AQP1-like
Annelida	Olavius algarvensis	HACZ01101800_c2012-1260	NCBI TSA	HACZ01101800_c2012-1260	AQP1-like
Annelida	Olavius algarvensis	HACZ01133193_c1793-1044	NCBI TSA	HACZ01133193_c1793-1044	AQP1-like
Annelida	Olavius algarvensis	HACZ01133196_c2601-1960	NCBI TSA	HACZ01133196_c2601-1960	AQP1-like
Annelida	Hirudo verbana	GGIQ01001891_1787-2509	NCBI TSA	GGIQ01001891_1787-2509	AQP1-like
Annelida	Hirudo verbana	GGIQ01001894_475-1194	NCBI TSA	GGIQ01001894_475-1194	AQP1-like
Annelida	Hirudo verbana	GGIQ01061931_561-1295	NCBI TSA	GGIQ01061931_561-1295	AQP1-like
Annelida	Hirudo verbana	GGIQ01061932_309-1043	NCBI TSA	GGIQ01061932_309-1043	AQP1-like
Annelida	Hirudo verbana	GGIQ01061934_279-1013	NCBI TSA	GGIQ01061934_279-1013	AQP1-like
Annelida	Hirudo verbana	GGIQ01078896_229-1005	NCBI TSA	GGIQ01078896_229-1005	AQP1-like
Annelida	Hirudo verbana	GGIQ01082838_458-1168	NCBI TSA	GGIQ01082838_458-1168	AQP1-like
Annelida	Hirudo verbana	GGIQ01082844_548-1168	NCBI TSA	GGIQ01082844_548-1168	AQP1-like
Annelida	Hirudo verbana	GGIQ01082848_799-1509	NCBI TSA	GGIQ01082848_799-1509	AQP1-like
Annelida	Hirudo verbana	GGIQ01082850_889-1509	NCBI TSA	GGIQ01082850_889-1509	AQP1-like
Annelida	Hirudo verbana	GGIQ01100196_c555-34	NCBI TSA	GGIQ01100196_c555-34	AQP1-like
Annelida	Hirudo medicinalis	GBRF01000290_1174-1887	NCBI TSA	GBRF01000290_1174-1887	AQP1-like
Annelida	Hirudo medicinalis	GBRF01000291_c1118-405	NCBI TSA	GBRF01000291_c1118-405	AQP1-like
Annelida	Hirudo medicinalis	GBRF01000990_c999-283	NCBI TSA	GBRF01000990_c999-283	AQP1-like
Annelida	Hirudo medicinalis	GBRF01002872_1342-2058	NCBI TSA	GBRF01002872_1342-2058	AQP1-like
Annelida	Hirudo medicinalis	GBRF01003203_1661-2398	NCBI TSA	GBRF01003203_1661-2398	AQP1-like
Annelida	Hirudo medicinalis	GBRF01024873_352-1092	NCBI TSA	GBRF01024873_352-1092	AQP1-like
Annelida	Hirudo medicinalis	GBRF01024874_342-1076	NCBI TSA	GBRF01024874_342-1076	AQP1-like
Annelida	Helobdella robusta	Hrob_113524	JGI portal	113524	AQP1-like
Annelida	Helobdella robusta	Hrob_154942	JGI portal	154942	AQP1-like
Annelida	Helobdella robusta	Hrob_168509	JGI portal	168509	AQP1-like
Annelida	Helobdella robusta	Hrob_176474	JGI portal	176474	AQP1-like
Annelida	Helobdella robusta	Hrob_177042	JGI portal	177042	AQP1-like
Annelida	Helobdella robusta	Hrob_185178	JGI portal	185178	AQP1-like
Annelida	Helobdella robusta	Hrob_185352	JGI portal	185352	AQP1-like
Annelida	Helobdella robusta	Hrob_185353	JGI portal	185353	AQP1-like
Annelida	Helobdella robusta	Hrob_185503	JGI portal	185503	AQP1-like
Annelida	Helobdella robusta	Hrob_68110	JGI portal	68110	AQP1-like
Annelida	Helobdella robusta	Hrob_95007	JGI portal	95007	AQP1-like
Annelida	Helobdella robusta	Hrob_95422	JGI portal	95422	AQP3-like
Annelida	Lumbricus castaneus	GGRB01002378_c578-3	NCBI TSA	GGRB01002378_c578-3	AQP1-like
Annelida	Lumbricus castaneus	GGRB01007410_453-1211	NCBI TSA	GGRB01007410_453-1211	AQP1-like
Annelida	Lumbricus castaneus	GGRB01007411_489-1217	NCBI TSA	GGRB01007411_489-1217	AQP1-like
Annelida	Lumbricus castaneus	GGRB01007729_220-894	NCBI TSA	GGRB01007729_220-894	AQP1-like
Annelida	Lumbricus castaneus	GGRB01015131_183-902	NCBI TSA	GGRB01015131_183-902	AQP8-like
Annelida	Lumbricus castaneus	GGRB01025652_783-1358	NCBI TSA	GGRB01025652_783-1358	AQP1-like
Annelida	Lumbricus castaneus	GGRB01032355_c800-246	NCBI TSA	GGRB01032355_c800-246	AQP1-like
Annelida	Lumbricus castaneus	GGRB01034026_289-1002	NCBI TSA	GGRB01034026_289-1002	AQP1-like
Annelida	Lumbricus castaneus	GGRB01034474_722-1390	NCBI TSA	GGRB01034474_722-1390	AQP1-like
Annelida	Lumbricus castaneus	GGRB01034475_593-1270	NCBI TSA	GGRB01034475_593-1270	AQP1-like
Annelida	Lumbricus castaneus	GGRB01040274_c832-53	NCBI TSA	GGRB01040274_c832-53	AQP8-like
Annelida	Lumbricus castaneus	GGRB01041320_249-929	NCBI TSA	GGRB01041320_249-929	AQP1-like
Annelida	Lumbricus castaneus	GGRB01043822_1-414	NCBI TSA	GGRB01043822_1-414	AQP3-like
Annelida	Lumbricus castaneus	GGRB01047505_c1022-207	NCBI TSA	GGRB01047505_c1022-207	AQP3-like
Annelida	Lumbricus castaneus	GGRB01048416_251-1036	NCBI TSA	GGRB01048416_251-1036	AQP3-like
Annelida	Lumbricus castaneus	GGRB01056783_c967-167	NCBI TSA	GGRB01056783_c967-167	AQP3-like
Annelida	Lumbricus castaneus	GGRB01058162_c2231-1428	NCBI TSA	GGRB01058162_c2231-1428	AQP3-like
Annelida	Lumbricus castaneus	GGRB01058163_c2255-1452	NCBI TSA	GGRB01058163_c2255-1452	AQP3-like
Annelida	Lumbricus castaneus	GGRB01063219_c1786-992	NCBI TSA	GGRB01063219_c1786-992	AQP1-like
Annelida	Lumbricus castaneus	GGRB01069632_c1127-426	NCBI TSA	GGRB01069632_c1127-426	AQP11-like
Annelida	Lumbricus castaneus	GGRB01070573_2-607	NCBI TSA	GGRB01070573_2-607	AQP1-like
Annelida	Lumbricus castaneus	GGRB01072014_162-668	NCBI TSA	GGRB01072014_162-668	AQP3-like
Annelida	Lumbricus rubellus	Lrub_COMP64	NCBI Proteins	CAX48991.1	AQP1-like
Annelida	Lumbricus rubellus	Lrub_COMP65	NCBI Proteins	CAX48992.1	AQP1-like
Annelida	Lumbricus rubellus	GIFV01016486_242-1018	NCBI TSA	GIFV01016486_242-1018	AQP3-like
Annelida	Lumbricus rubellus	GIFV01016487_462-1241	NCBI TSA	GIFV01016487_462-1241	AQP3-like
Annelida	Lumbricus rubellus	GIFV01016488_462-1271	NCBI TSA	GIFV01016488_462-1271	AQP3-like
Annelida	Lumbricus rubellus	GIFV01042598_170-877	NCBI TSA	GIFV01042598_170-877	AQP1-like
Annelida	Lumbricus rubellus	GIFV01042599_286-984	NCBI TSA	GIFV01042599_286-984	AQP1-like
Annelida	Lumbricus rubellus	GIFV01045548_121-939	NCBI TSA	GIFV01045548_121-939	AQP3-like
Annelida	Lumbricus rubellus	GIFV01045788_236-1015	NCBI TSA	GIFV01045788_236-1015	AQP1-like
Annelida	Lumbricus rubellus	GIFV01045788_248-874	NCBI TSA	GIFV01045788_248-874	AQP1-like
Annelida	Lumbricus rubellus	GIFV01077340_282-1046	NCBI TSA	GIFV01077340_282-1046	AQP3-like
Annelida	Lumbricus rubellus	GIFV01086688_194-844	NCBI TSA	GIFV01086688_194-844	AQP11-like
Annelida	Lumbricus rubellus	GIFV01111149_176-985	NCBI TSA	GIFV01111149_176-985	AQP3-like
Annelida	Lumbricus rubellus	GIFV01117251_202-975	NCBI TSA	GIFV01117251_202-975	AQP1-like
Annelida	Lumbricus rubellus	GIFV01117252_235-1047	NCBI TSA	GIFV01117252_235-1047	AQP1-like
Annelida	Lumbricus rubellus	GIFV01127996_414-1187	NCBI TSA	GIFV01127996_414-1187	AQP1-like
Annelida	Lumbricus rubellus	GIFV01128605_c2566-1853	NCBI TSA	GIFV01128605_c2566-1853	AQP1-like
Annelida	Lumbricus rubellus	GIFV01158005_441-1028	NCBI TSA	GIFV01158005_441-1028	AQP1-like
Annelida	Lumbricus rubellus	GIKI01016212_c1735-956	NCBI TSA	GIKI01016212_c1735-956	AQP1-like
Annelida	Lumbricus rubellus	GIKI01027327_c1466-693	NCBI TSA	GIKI01027327_c1466-693	AQP1-like
Annelida	Lumbricus rubellus	GIKI01030948_c665-3	NCBI TSA	GIKI01030948_c665-3	AQP3-like
Annelida	Lumbricus rubellus	GIKI01035681_c1585-788	NCBI TSA	GIKI01035681_c1585-788	AQP3-like
Annelida	Lumbricus rubellus	GIKI01035984_c1242-493	NCBI TSA	GIKI01035984_c1242-493	AQP1-like
Annelida	Lumbricus rubellus	GIKI01036362_430-1194	NCBI TSA	GIKI01036362_430-1194	AQP3-like
Annelida	Lumbricus rubellus	GIKI01041540_119-850	NCBI TSA	GIKI01041540_119-850	AQP1-like
Annelida	Lumbricus rubellus	GIKI01042691_c1139-366	NCBI TSA	GIKI01042691_c1139-366	AQP1-like
Annelida	Lumbricus rubellus	GIKI01042692_c1147-335	NCBI TSA	GIKI01042692_c1147-335	AQP1-like
Annelida	Lumbricus rubellus	GIKI01043423_329-1129	NCBI TSA	GIKI01043423_329-1129	AQP1-like
Annelida	Lumbricus rubellus	GIKI01052757_468-1055	NCBI TSA	GIKI01052757_468-1055	AQP1-like
Annelida	Lumbricus rubellus	GIKI01053313_369-1091	NCBI TSA	GIKI01053313_369-1091	AQP8-like
Annelida	Lumbricus rubellus	GIKI01059266_c1289-506	NCBI TSA	GIKI01059266_c1289-506	AQP1-like
Annelida	Lumbricus rubellus	GIKI01061895_c1045-269	NCBI TSA	GIKI01061895_c1045-269	AQP3-like
Annelida	Lumbricus rubellus	GIKI01062072_180-995	NCBI TSA	GIKI01062072_180-995	AQP3-like
Annelida	Lumbricus rubellus	GIKI01064002_171-920	NCBI TSA	GIKI01064002_171-920	AQP11-like
Annelida	Lumbricus rubellus	GIKI01065784_151-963	NCBI TSA	GIKI01065784_151-963	AQP1-like
Annelida	Lumbricus rubellus	GIKI01065785_171-983	NCBI TSA	GIKI01065785_171-983	AQP1-like
Annelida	Lumbricus rubellus	GIKI01067090_c1124-351	NCBI TSA	GIKI01067090_c1124-351	AQP1-like
Annelida	Lumbricus rubellus	GIKI01069610_352-1152	NCBI TSA	GIKI01069610_352-1152	AQP3-like
Annelida	Lumbricus rubellus	GIKI01069611_497-1291	NCBI TSA	GIKI01069611_497-1291	AQP3-like
Annelida	Lumbricus rubellus	GIKI01069787_370-1143	NCBI TSA	GIKI01069787_370-1143	AQP1-like
Annelida	Lumbricus rubellus	GIKI01084331_c796-47	NCBI TSA	GIKI01084331_c796-47	AQP11-like
Annelida	Lumbricus rubellus	GIKI01084564_c2099-1305	NCBI TSA	GIKI01084564_c2099-1305	AQP3-like
Annelida	Lumbricus rubellus	GIKI01085392_3-506	NCBI TSA	GIKI01085392_3-506	AQP1-like
Annelida	Lumbricus rubellus	GIKI01088391_527-1072	NCBI TSA	GIKI01088391_527-1072	AQP1-like
Annelida	Lumbricus rubellus	GIKI01091660_c1321-563	NCBI TSA	GIKI01091660_c1321-563	AQP1-like
Annelida	Lumbricus rubellus	GIKI01092153_c1027-257	NCBI TSA	GIKI01092153_c1027-257	AQP1-like
Annelida	Lumbricus rubellus	GIKI01099546_681-1388	NCBI TSA	GIKI01099546_681-1388	AQP1-like
Annelida	Lumbricus rubellus	GIKI01105733_c2670-2011	NCBI TSA	GIKI01105733_c2670-2011	AQP11-like
Annelida	Lumbricus rubellus	GIKI01106788_c1307-558	NCBI TSA	GIKI01106788_c1307-558	AQP1-like
Annelida	Eisenia fetida	GIKG01001327_217-989	NCBI TSA	GIKG01001327_217-989	AQP1-like
Annelida	Eisenia fetida	GIKG01006841_c1442-921	NCBI TSA	GIKG01006841_c1442-921	AQP1-like
Annelida	Eisenia fetida	GIKG01020338_c1343-537	NCBI TSA	GIKG01020338_c1343-537	AQP8-like
Annelida	Eisenia fetida	GIKG01039365_c2050-1304	NCBI TSA	GIKG01039365_c2050-1304	AQP1-like
Annelida	Eisenia fetida	GIKG01052821_c1924-1115	NCBI TSA	GIKG01052821_c1924-1115	AQP1-like
Annelida	Eisenia fetida	GIKG01055762_118-865	NCBI TSA	GIKG01055762_118-865	AQP1-like
Annelida	Eisenia fetida	GIKG01062526_c710-105	NCBI TSA	GIKG01062526_c710-105	AQP1-like
Annelida	Eisenia fetida	GIKG01084041_183-995	NCBI TSA	GIKG01084041_183-995	AQP3-like
Annelida	Eisenia fetida	GIKG01086456_c1396-620	NCBI TSA	GIKG01086456_c1396-620	AQP3-like
Annelida	Eisenia fetida	GIKG01090008_267-980	NCBI TSA	GIKG01090008_267-980	AQP1-like
Annelida	Eisenia fetida	GIKG01090016_c2037-1261	NCBI TSA	GIKG01090016_c2037-1261	AQP3-like
Annelida	Eisenia fetida	GIKG01090627_440-1216	NCBI TSA	GIKG01090627_440-1216	AQP3-like
Annelida	Eisenia fetida	GIKG01096215_166-912	NCBI TSA	GIKG01096215_166-912	AQP1-like
Annelida	Eisenia fetida	GIKG01103688_c1275-511	NCBI TSA	GIKG01103688_c1275-511	AQP1-like
Annelida	Eisenia fetida	GIKG01108296_c1678-866	NCBI TSA	GIKG01108296_c1678-866	AQP3-like
Annelida	Eisenia fetida	GIKG01116374_396-1139	NCBI TSA	GIKG01116374_396-1139	AQP1-like
Annelida	Eisenia fetida	GIKG01125876_c2462-1779	NCBI TSA	GIKG01125876_c2462-1779	AQP1-like
Annelida	Eisenia fetida	GIKG01125986_1448-2152	NCBI TSA	GIKG01125986_1448-2152	AQP1-like
Annelida	Eisenia fetida	GIKG01133521_51-848	NCBI TSA	GIKG01133521_51-848	AQP3-like
Annelida	Eisenia fetida	GIKG01144128_c882-112	NCBI TSA	GIKG01144128_c882-112	AQP8-like
Annelida	Eisenia fetida	GIKG01145144_328-1029	NCBI TSA	GIKG01145144_328-1029	AQP1-like
Annelida	Eisenia fetida	GIUK01001813_84-797	NCBI TSA	GIUK01001813_84-797	AQP1-like
Annelida	Eisenia fetida	GIUK01009079_c871-242	NCBI TSA	GIUK01009079_c871-242	AQP1-like
Annelida	Eisenia fetida	GIUK01009340_659-1402	NCBI TSA	GIUK01009340_659-1402	AQP1-like
Annelida	Eisenia fetida	GIUK01017543_173-874	NCBI TSA	GIUK01017543_173-874	AQP8-like
Annelida	Eisenia fetida	GIUK01017773_c641-12	NCBI TSA	GIUK01017773_c641-12	AQP1-like
Annelida	Eisenia fetida	GIUK01018026_c1103-387	NCBI TSA	GIUK01018026_c1103-387	AQP11-like
Annelida	Eisenia fetida	GIUK01024327_402-1088	NCBI TSA	GIUK01024327_402-1088	AQP1-like
Annelida	Eisenia fetida	GIUK01027300_1283-1996	NCBI TSA	GIUK01027300_1283-1996	AQP1-like
Annelida	Eisenia fetida	GIUK01027446_373-1053	NCBI TSA	GIUK01027446_373-1053	AQP1-like
Annelida	Eisenia fetida	GIUK01027447_355-1035	NCBI TSA	GIUK01027447_355-1035	AQP1-like
Annelida	Eisenia fetida	GIUK01028680_c1909-1094	NCBI TSA	GIUK01028680_c1909-1094	AQP3-like
Annelida	Eisenia fetida	GIUK01033954_c1351-575	NCBI TSA	GIUK01033954_c1351-575	AQP3-like
Annelida	Eisenia fetida	GIUK01042749_76-621	NCBI TSA	GIUK01042749_76-621	AQP1-like
Annelida	Eisenia fetida	GIUK01043214_c2604-1891	NCBI TSA	GIUK01043214_c2604-1891	AQP1-like
Annelida	Eisenia fetida	GIUK01047232_158-970	NCBI TSA	GIUK01047232_158-970	AQP3-like
Annelida	Eisenia fetida	GIUK01047233_158-844	NCBI TSA	GIUK01047233_158-844	AQP3-like
Annelida	Eisenia fetida	GIUK01047234_252-1007	NCBI TSA	GIUK01047234_252-1007	AQP3-like
Annelida	Eisenia fetida	GIUK01047235_252-881	NCBI TSA	GIUK01047235_252-881	AQP3-like
Annelida	Eisenia fetida	GIUK01047236_151-843	NCBI TSA	GIUK01047236_151-843	AQP3-like
Annelida	Eisenia fetida	GIUK01050489_c1052-309	NCBI TSA	GIUK01050489_c1052-309	AQP1-like
Annelida	Eisenia fetida	GIUK01062153_c1449-844	NCBI TSA	GIUK01062153_c1449-844	AQP1-like
Annelida	Eisenia fetida	GIUK01065156_254-1065	NCBI TSA	GIUK01065156_254-1065	AQP1-like
Annelida	Eisenia fetida	GIUK01067186_3053-3901	NCBI TSA	GIUK01067186_3053-3901	AQP8-like
Annelida	Eisenia fetida	GIUK01071100_542-1117	NCBI TSA	GIUK01071100_542-1117	AQP1-like
Annelida	Eisenia fetida	GIUK01076329_108-905	NCBI TSA	GIUK01076329_108-905	AQP3-like
Annelida	Eisenia fetida	GIUK01100260_663-1184	NCBI TSA	GIUK01100260_663-1184	AQP1-like
Annelida	Eisenia fetida	GIUK01104027_138-905	NCBI TSA	GIUK01104027_138-905	AQP1-like
Annelida	Eisenia fetida	GIUK01108209_97-834	NCBI TSA	GIUK01108209_97-834	AQP1-like
Annelida	Eisenia fetida	GIUK01108499_c938-267	NCBI TSA	GIUK01108499_c938-267	AQP1-like
Annelida	Eisenia fetida	GIUK01111220_c1173-373	NCBI TSA	GIUK01111220_c1173-373	AQP3-like
Annelida	Eisenia fetida	GIUK01118330_c883-152	NCBI TSA	GIUK01118330_c883-152	AQP1-like
Annelida	Eisenia fetida	GIUK01118331_c948-217	NCBI TSA	GIUK01118331_c948-217	AQP1-like
Annelida	Eisenia andrei	Eand_COMP57	NCBI Proteins	CAX48970.1	AQP1-like
Annelida	Amynthas gracilis	GIKF01000489_2-466	NCBI TSA	GIKF01000489_2-466	AQP1-like
Annelida	Amynthas gracilis	GIKF01007200_c746-45	NCBI TSA	GIKF01007200_c746-45	AQP8-like
Annelida	Amynthas gracilis	GIKF01007372_431-1015	NCBI TSA	GIKF01007372_431-1015	AQP1-like
Annelida	Amynthas gracilis	GIKF01020537_181-873	NCBI TSA	GIKF01020537_181-873	AQP11-like
Annelida	Amynthas gracilis	GIKF01024218_160-882	NCBI TSA	GIKF01024218_160-882	AQP1-like
Annelida	Amynthas gracilis	GIKF01027384_c1508-819	NCBI TSA	GIKF01027384_c1508-819	AQP1-like
Annelida	Amynthas gracilis	GIKF01044665_139-963	NCBI TSA	GIKF01044665_139-963	AQP3-like
Annelida	Amynthas gracilis	GIKF01049216_c3531-2830	NCBI TSA	GIKF01049216_c3531-2830	AQP1-like
Annelida	Amynthas gracilis	GIKF01064375_c378-1	NCBI TSA	GIKF01064375_c378-1	AQP1-like
Annelida	Amynthas gracilis	GIKF01075644_240-1019	NCBI TSA	GIKF01075644_240-1019	AQP3-like
Annelida	Amynthas gracilis	GIKF01077231_c914-162	NCBI TSA	GIKF01077231_c914-162	AQP1-like
Annelida	Amynthas gracilis	GIKF01086708_c1539-739	NCBI TSA	GIKF01086708_c1539-739	AQP1-like
Annelida	Amynthas gracilis	GIKF01087220_c1477-674	NCBI TSA	GIKF01087220_c1477-674	AQP3-like
Annelida	Amynthas gracilis	GIKF01087377_c1185-535	NCBI TSA	GIKF01087377_c1185-535	AQP1-like
Annelida	Amynthas gracilis	GIKF01096233_175-888	NCBI TSA	GIKF01096233_175-888	AQP1-like
Annelida	Amynthas gracilis	GIKF01098849_332-1072	NCBI TSA	GIKF01098849_332-1072	AQP1-like
Annelida	Amynthas gracilis	GIKF01101399_336-1112	NCBI TSA	GIKF01101399_336-1112	AQP3-like
Annelida	Amynthas gracilis	GIKF01116874_682-1401	NCBI TSA	GIKF01116874_682-1401	AQP1-like
Annelida	Amynthas gracilis	GIKF01126962_629-1430	NCBI TSA	GIKF01126962_629-1430	AQP1-like
Annelida	Amynthas gracilis	GIKF01128070_c984-244	NCBI TSA	GIKF01128070_c984-244	AQP1-like
Annelida	Amynthas gracilis	GIKF01133799_c851-105	NCBI TSA	GIKF01133799_c851-105	AQP1-like
Annelida	Glossoscolex paulistus	GBIL01004104_174-746	NCBI TSA	GBIL01004104_174-746	AQP1-like
Annelida	Glossoscolex paulistus	GBIL01025451_c1227-535	NCBI TSA	GBIL01025451_c1227-535	AQP11-like
Annelida	Glossoscolex paulistus	GBIL01025621_103-795	NCBI TSA	GBIL01025621_103-795	AQP1-like
Annelida	Glossoscolex paulistus	GBIL01026290_c6134-5421	NCBI TSA	GBIL01026290_c6134-5421	AQP1-like
Annelida	Glossoscolex paulistus	GBIL01026293_c958-257	NCBI TSA	GBIL01026293_c958-257	AQP1-like
Annelida	Glossoscolex paulistus	GBIL01026455_c1556-846	NCBI TSA	GBIL01026455_c1556-846	AQP1-like
Annelida	Glossoscolex paulistus	GBIL01026456_c1547-864	NCBI TSA	GBIL01026456_c1547-864	AQP1-like
Annelida	Glossoscolex paulistus	GBIL01026978_c910-143	NCBI TSA	GBIL01026978_c910-143	AQP3-like
Annelida	Glossoscolex paulistus	GBIL01029605_c1194-406	NCBI TSA	GBIL01029605_c1194-406	AQP3-like
Annelida	Glossoscolex paulistus	GBIL01030643_c2954-2154	NCBI TSA	GBIL01030643_c2954-2154	AQP1-like
Annelida	Glossoscolex paulistus	GBIL01042104_321-981	NCBI TSA	GBIL01042104_321-981	AQP1-like
Annelida	Glossoscolex paulistus	GBIL01042105_221-908	NCBI TSA	GBIL01042105_221-908	AQP1-like
Annelida	Glossoscolex paulistus	GBIL01052128_c1278-502	NCBI TSA	GBIL01052128_c1278-502	AQP3-like
Annelida	Glossoscolex paulistus	GBIL01053221_176-874	NCBI TSA	GBIL01053221_176-874	AQP1-like
Annelida	Glossoscolex paulistus	GBIL01055316_219-908	NCBI TSA	GBIL01055316_219-908	AQP3-like
Annelida	Glossoscolex paulistus	GBIL01055347_c1395-628	NCBI TSA	GBIL01055347_c1395-628	AQP1-like
Annelida	Glossoscolex paulistus	GBIL01057404_163-924	NCBI TSA	GBIL01057404_163-924	AQP1-like
Annelida	Glossoscolex paulistus	GBIL01058618_1695-2447	NCBI TSA	GBIL01058618_1695-2447	AQP1-like
Annelida	Glossoscolex paulistus	GBIL01058619_1429-2184	NCBI TSA	GBIL01058619_1429-2184	AQP1-like
Annelida	Glossoscolex paulistus	GBIL01058620_1138-1890	NCBI TSA	GBIL01058620_1138-1890	AQP1-like
Annelida	Glossoscolex paulistus	GBIL01058621_331-1077	NCBI TSA	GBIL01058621_331-1077	AQP1-like
Annelida	Glossoscolex paulistus	GBIL01067785_c4210-3440	NCBI TSA	GBIL01067785_c4210-3440	AQP3-like
Annelida	Glossoscolex paulistus	GBIL01071111_c2700-1993	NCBI TSA	GBIL01071111_c2700-1993	AQP1-like
Annelida	Glossoscolex paulistus	GBIL01075327_246-998	NCBI TSA	GBIL01075327_246-998	AQP8-like
Annelida	Glossoscolex paulistus	GBIL01075328_297-1001	NCBI TSA	GBIL01075328_297-1001	AQP8-like
Annelida	Ophryotrocha diadema	GENQ01002029_411-1191	NCBI TSA	GENQ01002029_411-1191	AQP3-like
Annelida	Ophryotrocha diadema	GENQ01005184_17-562	NCBI TSA	GENQ01005184_17-562	AQP1-like
Annelida	Ophryotrocha diadema	GENQ01014110_98-673	NCBI TSA	GENQ01014110_98-673	AQP3-like
Annelida	Ophryotrocha diadema	GENQ01035561_c6446	NCBI TSA	GENQ01035561_c6446	AQP1-like
Annelida	Ophryotrocha diadema	GENQ01037895_705-1124	NCBI TSA	GENQ01037895_705-1124	AQP3-like
Annelida	Harmothoe imbricata	GGLP01010073_c553-2	NCBI TSA	GGLP01010073_c553-2	AQP1-like
Annelida	Harmothoe imbricata	GGLP01033129_c1099-434	NCBI TSA	GGLP01033129_c1099-434	AQP1-like
Annelida	Harmothoe imbricata	GGLP01038453_c3023-2430	NCBI TSA	GGLP01038453_c3023-2430	AQP1-like
Annelida	Glycera tridactyla	GART01000835_151-846	NCBI TSA	GART01000835_151-846	AQP1-like
Annelida	Glycera dibranchiata	GASB01009877_c1324-743	NCBI TSA	GASB01009877_c1324-743	AQP1-like
Annelida	Glycera dibranchiata	GASB01016695_c2369-1689	NCBI TSA	GASB01016695_c2369-1689	AQP1-like
Annelida	Glycera dibranchiata	GASB01028216_96-803	NCBI TSA	GASB01028216_96-803	AQP1-like
Annelida	Glycera dibranchiata	GASB01029351_271-972	NCBI TSA	GASB01029351_271-972	AQP1-like
Annelida	Glycera dibranchiata	GASB01036106_377-1102	NCBI TSA	GASB01036106_377-1102	AQP1-like
Annelida	Glycera dibranchiata	GASB01041456_241-981	NCBI TSA	GASB01041456_241-981	AQP8-like
Annelida	Glycera dibranchiata	GASB01071524_c943-215	NCBI TSA	GASB01071524_c943-215	AQP8-like
Annelida	Glycera dibranchiata	GASB01073234_103-891	NCBI TSA	GASB01073234_103-891	AQP3-like
Annelida	Platynereis dumerilii	GBZT01001092_90-818	NCBI TSA	GBZT01001092_90-818	AQP8-like
Annelida	Platynereis dumerilii	GBZT01001404_121-834	NCBI TSA	GBZT01001404_121-834	AQP1-like
Annelida	Platynereis dumerilii	GBZT01004858_530-1225	NCBI TSA	GBZT01004858_530-1225	AQP11-like
Annelida	Platynereis dumerilii	HALR01174222_c1215-415	NCBI TSA	HALR01174222_c1215-415	AQP3-like
Annelida	Platynereis dumerilii	HALR01286779_345-1058	NCBI TSA	HALR01286779_345-1058	AQP1-like
Annelida	Platynereis dumerilii	HALR01288532_c1755-964	NCBI TSA	HALR01288532_c1755-964	AQP1-like
Annelida	Platynereis dumerilii	HALR01288533_c1753-962	NCBI TSA	HALR01288533_c1753-962	AQP1-like
Annelida	Platynereis dumerilii	HALR01295403_254-814	NCBI TSA	HALR01295403_254-814	AQP1-like
Annelida	Platynereis dumerilii	HALR01303060_c2066-1314	NCBI TSA	HALR01303060_c2066-1314	AQP1-like
Annelida	Platynereis dumerilii	HALR01312718_c71416	NCBI TSA	HALR01312718_c71416	AQP3-like
Annelida	Platynereis dumerilii	HALR01320802_1-654	NCBI TSA	HALR01320802_1-654	AQP1-like
Annelida	Platynereis dumerilii	HAMN01000534_c1200-502	NCBI TSA	HAMN01000534_c1200-502	AQP8-like
Annelida	Platynereis dumerilii	HAMN01005142_c1351-608	NCBI TSA	HAMN01005142_c1351-608	AQP1-like
Annelida	Platynereis dumerilii	HAMN01038162_322-1044	NCBI TSA	HAMN01038162_322-1044	AQP1-like
Annelida	Platynereis dumerilii	HAMN01041752_372-1058	NCBI TSA	HAMN01041752_372-1058	AQP1-like
Annelida	Platynereis dumerilii	HAMN01042043_c1755-964	NCBI TSA	HAMN01042043_c1755-964	AQP1-like
Annelida	Platynereis dumerilii	HAMN01043123_221-940	NCBI TSA	HAMN01043123_221-940	AQP1-like
Annelida	Platynereis dumerilii	HAMO01047367_366-1058	NCBI TSA	HAMO01047367_366-1058	AQP1-like
Annelida	Platynereis dumerilii	HAMO01047660_c1755-964	NCBI TSA	HAMO01047660_c1755-964	AQP1-like
Annelida	Platynereis dumerilii	HAMO01051430_c2331-1513	NCBI TSA	HAMO01051430_c2331-1513	AQP3-like
Annelida	Platynereis dumerilii	Pdum_117635_c0	Pdumbase	comp117635_c0	AQP1-like
Annelida	Platynereis dumerilii	Pdum_118446_c0	Pdumbase	comp118446_c0_seq1 m.3146	AQP8-like
Annelida	Platynereis dumerilii	Pdum_191183_c2_seq1_m0782	Pdumbase	comp191183_c2_seq1 m.10782	AQP1-like
Annelida	Platynereis dumerilii	Pdum_211173_c5	Pdumbase	comp211173_c5	AQP1-like
Annelida	Platynereis dumerilii	Pdum_211432_c0_seq2	Pdumbase	comp211432_c0_seq2 m.24341	AQP3-like
Annelida	Platynereis dumerilii	Pdum_213024_c0	Pdumbase	comp213024_c0	AQP1-like
Annelida	Platynereis dumerilii	Pdum_213112_c0	Pdumbase	comp213112_c0	AQP1-like
Annelida	Platynereis dumerilii	Pdum_215254_c3	Pdumbase	comp215254_c3	AQP1-like
Annelida	Platynereis dumerilii	Pdum_215949_c0	Pdumbase	comp215949_c0	AQP1-like
Annelida	Platynereis dumerilii	Pdum_218083_c0	Pdumbase	comp218083_c0	AQP1-like
Annelida	Platynereis dumerilii	Pdum_8227_c1	Pdumbase	comp8227_c1	AQP1-like
Annelida	Perinereis aibuhitensis	Paib_103582_c0_seq2	NCBI TSA	GDAF01005927.1	AQP1-like
Annelida	Perinereis aibuhitensis	Paib_108111_c0_seq2	NCBI TSA	GDAF01014760.1	AQP3-like
Annelida	Perinereis aibuhitensis	Paib_108845_c1_seq2	NCBI TSA	GDAF01016519.1	AQP1-like
Annelida	Perinereis aibuhitensis	Paib_109651_c0_seq1	NCBI TSA	GDAF01018567.1	AQP8-like
Annelida	Perinereis aibuhitensis	Paib_110021_c0_seq1	NCBI TSA	GDAF01019561.1	AQP1-like
Annelida	Perinereis aibuhitensis	Paib_61289_c0_seq1	NCBI TSA	GDAF01044476.1	AQP1-like
Annelida	Perinereis aibuhitensis	Paib_71661_c0_seq1	NCBI TSA	GDAF01049684.1	AQP1-like
Annelida	Perinereis aibuhitensis	Paib_81940_c0_seq1	NCBI TSA	GDAF01056380.1	AQP1-like
Annelida	Perinereis aibuhitensis	Paib_84359_c0_seq1	NCBI TSA	GDAF01058452.1	AQP11-like
Annelida	Perinereis aibuhitensis	Paib_96014_c0_seq1	NCBI TSA	GDAF01071750.1	AQP1-like
Annelida	Perinereis aibuhitensis	GDAF01005927_c1430-687	NCBI TSA	GDAF01005927_c1430-687	AQP1-like
Annelida	Perinereis aibuhitensis	GDAF01014760_c938-153	NCBI TSA	GDAF01014760_c938-153	AQP3-like
Annelida	Perinereis aibuhitensis	GDAF01016519_c1135-392	NCBI TSA	GDAF01016519_c1135-392	AQP1-like
Annelida	Perinereis aibuhitensis	GDAF01018567_c931-224	NCBI TSA	GDAF01018567_c931-224	AQP8-like
Annelida	Perinereis aibuhitensis	GDAF01019561_c1582-878	NCBI TSA	GDAF01019561_c1582-878	AQP1-like
Annelida	Perinereis aibuhitensis	GDAF01049684_c986-186	NCBI TSA	GDAF01049684_c986-186	AQP1-like
Annelida	Perinereis aibuhitensis	GDAF01058452_c784-50	NCBI TSA	GDAF01058452_c784-50	AQP11-like
Annelida	Alitta succinea	AsucAQPa	Kocot et al 2016	34078_c0_seq1	AQP1-like
Annelida	Alitta succinea	AsucAQPb	Kocot et al 2016	51122_c0_seq1	AQP1-like
Annelida	Alitta succinea	AsucAQPb_seq	This study. Sequence deposited in GenBank	OK646132	AQP1-like
Annelida	Alitta succinea	AsucAQPc	Kocot et al 2016	55429_c0_seq1	AQP8-like
Annelida	Alitta succinea	AsucAQPc_seq	This study. Sequence deposited in GenBank	OK646133	AQP8-like
Annelida	Alitta succinea	AsucAQPd	Kocot et al 2016	45933_c0_seq1	AQP11-like
Annelida	Alitta succinea	AsucAQPe	Kocot et al 2016	387847_c0_seq1 + 296620_c0_seq1	AQP1-like
Annelida	Alitta succinea	AsucAQPf	Kocot et al 2016	40672_c0_seq1	AQP1-like
Annelida	Alitta succinea	AsucAQPf_seq	This study. Sequence deposited in GenBank	OK646134	AQP1-like
Annelida	Alitta virens	GINI01005236_c1025-330	NCBI TSA	GINI01005236_c1025-330	AQP11-like
Annelida	Alitta virens	GINI01056977_c920-198	NCBI TSA	GINI01056977_c920-198	AQP11-like
Annelida	Alitta virens	GINI01057060_c2157-1552	NCBI TSA	GINI01057060_c2157-1552	AQP1-like
Annelida	Alitta virens	GINI01070940_c1291-512	NCBI TSA	GINI01070940_c1291-512	AQP1-like
Annelida	Alitta virens	GINI01075147_c2024-1314	NCBI TSA	GINI01075147_c2024-1314	AQP1-like
Annelida	Alitta virens	GINI01100380_c1633-833	NCBI TSA	GINI01100380_c1633-833	AQP1-like
Annelida	Alitta virens	GINI01100418_c1449-694	NCBI TSA	GINI01100418_c1449-694	AQP1-like
Annelida	Alitta virens	GINI01102943_c1384-593	NCBI TSA	GINI01102943_c1384-593	AQP3-like
Annelida	Alitta virens	GINI01103927_c462-1	NCBI TSA	GINI01103927_c462-1	AQP8-like
Annelida	Alitta virens	GINI01140418_c474-3	NCBI TSA	GINI01140418_c474-3	AQP3-like
Priapulida	Priapulus caudatus	Pcau_XP_014665134	NCBI proteins	XP_014665134.1	AQP1-like
Priapulida	Priapulus caudatus	Pcau_XP_014668506	NCBI proteins	XP_014668506.1	AQP1-like
Nematoda	Caenorhabditis elegans	Cele_NP_001256246	NCBI proteins	NP_001256246.1	AQP8-like
Nematoda	Caenorhabditis elegans	Cele_NP_001359963	NCBI proteins	NP_001359963.1	AQP3-like
Nematoda	Caenorhabditis elegans	Cele_NP_001366692	NCBI proteins	NP_001366692.1	AQP3-like
Nematoda	Caenorhabditis elegans	Cele_NP_001367603	NCBI proteins	NP_001367603.1	AQP3-like
Nematoda	Caenorhabditis elegans	Cele_NP_001370535	NCBI proteins	NP_001370535.1	AQP3-like
Tardigrada	Milnesium tardigradus	Mtar_G5CTG0	NCBI proteins	G5CTG0.1	AQP3-like
Tardigrada	Milnesium tardigradus	Mtar_G5CTG1	NCBI proteins	G5CTG1.2	AQP1-like
Tardigrada	Milnesium tardigradus	Mtar_G5CTG2	NCBI proteins	G5CTG2.1	AQP3-like
Tardigrada	Milnesium tardigradus	Mtar_G5CTG4	NCBI proteins	G5CTG4.1	AQP3-like
Tardigrada	Milnesium tardigradus	Mtar_G5CTG5	NCBI proteins	G5CTG5.1	AQP3-like
Tardigrada	Milnesium tardigradus	Mtar_G5CTF8	NCBI proteins	G5CTF8	AQP3-like
Arthropoda	Daphnia pulex	Dpul_EFX66203	NCBI proteins	EFX66203.1	AQP3-like
Arthropoda	Daphnia pulex	Dpul_EFX88757	NCBI proteins	EFX88757.1	AQP3-like
Arthropoda	Daphnia pulex	Dpul_EFX88760	NCBI proteins	EFX88760.1	AQP3-like
Hemichordata	Saccoglossus kowalevskii	Skow_NP_001158487	NCBI proteins	NP_001158487.1	AQP1-like
Hemichordata	Saccoglossus kowalevskii	Skow_XP_002737956	NCBI proteins	XP_002737956.1	AQP1-like
Hemichordata	Saccoglossus kowalevskii	Skow_XP_006813480	NCBI proteins	XP_006813480.1	AQP8-like
Hemichordata	Saccoglossus kowalevskii	Skow_XP_006816957	NCBI proteins	XP_006816957.1	AQP1-like
Hemichordata	Saccoglossus kowalevskii	Skow_XP_006819080	NCBI proteins	XP_006819080.1	AQP3-like
Echinodermata	Strongylocentrotus purpuratus	Spur_XP_001185961	NCBI proteins	XP_001185961.1	AQP1-like
Echinodermata	Strongylocentrotus purpuratus	Spur_XP_030833260	NCBI proteins	XP_030833260.1	AQP3-like
Echinodermata	Strongylocentrotus purpuratus	Spur_XP_030840396	NCBI proteins	XP_030840396.1	AQP8-like
Echinodermata	Strongylocentrotus purpuratus	Spur_XP_7897703	NCBI proteins	XP_789770.3	AQP3-like
Echinodermata	Strongylocentrotus purpuratus	Spur_XP_799266	NCBI proteins	XP_799266.2	AQP1-like
Chordata: CephaloChordata	Branchiostoma floridae	Bflo_XP_035668219	NCBI proteins	XP_035668219.1	AQP3-like
Chordata: CephaloChordata	Branchiostoma floridae	Bflo_XP_035679263	NCBI proteins	XP_035679263.1	AQP1-like
Chordata: CephaloChordata	Branchiostoma floridae	Bflo_XP_035683956	NCBI proteins	XP_035683956.1	AQP1-like
Chordata: CephaloChordata	Branchiostoma floridae	Bflo_XP_035695466	NCBI proteins	XP_035695466.1	AQP8-like
Chordata: CephaloChordata	Branchiostoma floridae	Bflo_XP_035695470	NCBI proteins	XP_035695470.1	AQP8-like
Chordata: Tunicata	Ciona intestinalis	Cint_XP_002131543	NCBI proteins	XP_002131543.1	AQP8-like
Chordata: Tunicata	Ciona intestinalis	Cint_XP_002131566	NCBI proteins	XP_002131566.1	AQP8-like
Chordata: Tunicata	Ciona intestinalis	Cint_XP_002131906	NCBI proteins	XP_002131906.1	AQP3-like
Chordata: Tunicata	Ciona intestinalis	Cint_XP_004226091.2	NCBI proteins	XP_004226091.2	AQP8-like
Chordata: Vertebrata	Latimeria chalumnae	Lcha_H2ZUR1	Abascal et al 2014; UniProtKB	H2ZUR1	AQP3-like
Chordata: Vertebrata	Latimeria chalumnae	Lcha_H3A425	Abascal et al 2014; UniProtKB	H3A425	AQP3-like
Chordata: Vertebrata	Latimeria chalumnae	Lcha_H3ACF7	Abascal et al 2014; UniProtKB	H3ACF7	AQP11-like
Chordata: Vertebrata	Latimeria chalumnae	Lcha_H3ADX4	Abascal et al 2014; UniProtKB	H3ADX4	AQP1-like
Chordata: Vertebrata	Latimeria chalumnae	Lcha_H3ADX5	Abascal et al 2014; UniProtKB	H3ADX5	AQP1-like
Chordata: Vertebrata	Latimeria chalumnae	Lcha_H3AEK5	Abascal et al 2014; UniProtKB	H3AEK5	AQP1-like
Chordata: Vertebrata	Latimeria chalumnae	Lcha_H3AXY4	Abascal et al 2014; UniProtKB	H3AXY4	AQP8-like
Chordata: Vertebrata	Latimeria chalumnae	Lcha_H3BBE0	Abascal et al 2014; UniProtKB	H3BBE0	AQP1-like
Chordata: Vertebrata	Latimeria chalumnae	Lcha_H3BF11	Abascal et al 2014; UniProtKB	H3BF11	AQP1-like
Chordata: Vertebrata	Latimeria chalumnae	Lcha_H3BF34	Abascal et al 2014; UniProtKB	H3BF34	AQP1-like
Chordata: Vertebrata	Latimeria chalumnae	Lcha_H3BIC5	Abascal et al 2014; UniProtKB	H3BIC5	AQP1-like
Chordata: Vertebrata	Latimeria chalumnae	Lcha_M3XHS6	Abascal et al 2014; UniProtKB	M3XHS6	AQP3-like
Chordata: Vertebrata	Latimeria chalumnae	Lcha_M3XLI8	Abascal et al 2014; UniProtKB	M3XLI8	AQP11-like
Chordata: Vertebrata	Homo sapiens	Hsap_sp_AQP0	Abascal et al 2014; UniProtKB	P30301	AQP1-like
Chordata: Vertebrata	Homo sapiens	Hsap_AQP1	Abascal et al 2014; UniProtKB	P29972	AQP1-like
Chordata: Vertebrata	Homo sapiens	Hsap_AQP10_1	Abascal et al 2014; UniProtKB	Q96PS8	AQP3-like
Chordata: Vertebrata	Homo sapiens	Hsap_AQP11	Abascal et al 2014; UniProtKB	Q8NBQ7	AQP11-like
Chordata: Vertebrata	Homo sapiens	Hsap_AQP12A	Abascal et al 2014; UniProtKB	C9J6F6	AQP11-like
Chordata: Vertebrata	Homo sapiens	Hsap_AQP12B	Abascal et al 2014; UniProtKB	B2RXL4	AQP11-like
Chordata: Vertebrata	Homo sapiens	Hsap_AQP2_1	Abascal et al 2014; UniProtKB	P41181	AQP1-like
Chordata: Vertebrata	Homo sapiens	Hsap_AQP3_1	Abascal et al 2014; UniProtKB	Q92482	AQP3-like
Chordata: Vertebrata	Homo sapiens	Hsap_AQP4_isoM1x	Abascal et al 2014; NCBI protein	NP_001304313.1	AQP1-like
Chordata: Vertebrata	Homo sapiens	Hsap_AQP4_isoX1	Abascal et al 2014; NCBI protein	XP_011524244.1	AQP1-like
Chordata: Vertebrata	Homo sapiens	Hsap_AQP5	Abascal et al 2014; UniProtKB	P55064	AQP1-like
Chordata: Vertebrata	Homo sapiens	Hsap_AQP6	Abascal et al 2014; UniProtKB	Q13520	AQP1-like
Chordata: Vertebrata	Homo sapiens	Hsap_AQP7_1	Abascal et al 2014; UniProtKB	Q5T5M1	AQP3-like
Chordata: Vertebrata	Homo sapiens	Hsap_AQP8_isoX1	Abascal et al 2014; NCBI protein	XP_011544124.1	AQP8-like
Chordata: Vertebrata	Homo sapiens	Hsap_AQP9	Abascal et al 2014; UniProtKB	Q6FGT0	AQP3-like
Chordata: Vertebrata	Rattus norvegicus	Rnor_AQP0	Abascal et al 2014; UniProtKB	G3V6E0	AQP1-like
Chordata: Vertebrata	Rattus norvegicus	Rnor_AQP1	Abascal et al 2014; UniProtKB	P29975	AQP1-like
Chordata: Vertebrata	Rattus norvegicus	Rnor_AQP11	Abascal et al 2014; UniProtKB	Q8CHM1	AQP11-like
Chordata: Vertebrata	Rattus norvegicus	Rnor_AQP12A	Abascal et al 2014; UniProtKB	D4A9T6	AQP11-like
Chordata: Vertebrata	Rattus norvegicus	Rnor_AQP2	Abascal et al 2014; UniProtKB	P34080	AQP1-like
Chordata: Vertebrata	Rattus norvegicus	Rnor_AQP3	Abascal et al 2014; UniProtKB	P47862	AQP3-like
Chordata: Vertebrata	Rattus norvegicus	Rnor_AQP4	Abascal et al 2014; UniProtKB	P47863	AQP1-like
Chordata: Vertebrata	Rattus norvegicus	Rnor_AQP5_frg	Abascal et al 2014; UniProtKB	Q6AYU6	AQP1-like
Chordata: Vertebrata	Rattus norvegicus	Rnor_AQP6	Abascal et al 2014; UniProtKB	Q9WTY0	AQP1-like
Chordata: Vertebrata	Rattus norvegicus	Rnor_AQP7	Abascal et al 2014; UniProtKB	P56403	AQP3-like
Chordata: Vertebrata	Rattus norvegicus	Rnor_AQP8	Abascal et al 2014; UniProtKB	P56405	AQP8-like
Chordata: Vertebrata	Rattus norvegicus	Rnor_AQP9	Abascal et al 2014; UniProtKB	P56627	AQP3-like

## Sheet: Planilha2
	tree
	AQP_A
	AQP_B
	AQP_C
	AQP_D
	AQP_E
	AQP_F
	AQPb_seq
	AQPc_seq
	AQPf_seq
	Aque_XP_019851797
	Bflo_XP_035668219
	Bflo_XP_035679263
	Bflo_XP_035683956
	Bflo_XP_035695466
	Bflo_XP_035695470
	Bner_KAF6016817
	Bner_KAF6034639
	Bpli_RMZ94487
	Bpli_RNA05793
	Bpli_RNA34844
	Bpli_RNA41258
	Cele_NP_001256246
	Cele_NP_001359963
	Cele_NP_001366692
	Cele_NP_001367603
	Cele_NP_001370535
	Cint_XP_002131543
	Cint_XP_002131566
	Cint_XP_002131906
	Cint_XP_004226091
	Ctel_115384
	Ctel_120819
	Ctel_125390
	Ctel_142373
	Ctel_148029
	Ctel_164915
	Ctel_166556
	Ctel_172599
	Ctel_176137
	Ctel_180401
	Ctel_184073
	Ctel_197140
	Ctel_21078
	Ctel_219373
	Ctel_224285
	Ctel_25505
	Ctel_26353
	Ctel_37043
	Ctel_45698
	Ctel_46197
	Djap_BAR87948
	Djap_BAR88202
	Dpul_EFX66203
	Dpul_EFX88757
	Dpul_EFX88760
	Eand_COMP57
	GALF01000240_110-904
	GALF01001894_c919-71
	GALF01005744_c2832-2135
	GALF01006996_c2082-1336
	GALF01007504_1-495
	GALF01014967_83-817
	GALF01016970_c1023-286
	GART01000835_151-846
	GASB01009877_c1324-743
	GASB01016695_c2369-1689
	GASB01028216_96-803
	GASB01029351_271-972
	GASB01036106_377-1102
	GASB01041456_241-981
	GASB01071524_c943-215
	GASB01073234_103-891
	GBIL01004104_174-746
	GBIL01025451_c1227-535
	GBIL01025621_103-795
	GBIL01026290_c6134-5421
	GBIL01026293_c958-257
	GBIL01026455_c1556-846
	GBIL01026456_c1547-864
	GBIL01026978_c910-143
	GBIL01029605_c1194-406
	GBIL01030643_c2954-2154
	GBIL01042104_321-981
	GBIL01042105_221-908
	GBIL01052128_c1278-502
	GBIL01053221_176-874
	GBIL01055316_219-908
	GBIL01055347_c1395-628
	GBIL01057404_163-924
	GBIL01058618_1695-2447
	GBIL01058619_1429-2184
	GBIL01058620_1138-1890
	GBIL01058621_331-1077
	GBIL01067785_c4210-3440
	GBIL01071111_c2700-1993
	GBIL01075327_246-998
	GBIL01075328_297-1001
	GBRF01000290_1174-1887
	GBRF01000291_c1118-405
	GBRF01000990_c999-283
	GBRF01002872_1342-2058
	GBRF01003203_1661-2398
	GBRF01024873_352-1092
	GBRF01024874_342-1076
	GBZT01001092_90-818
	GBZT01001404_121-834
	GBZT01004858_530-1225
	GDAF01005927_c1430-687
	GDAF01014760_c938-153
	GDAF01016519_c1135-392
	GDAF01018567_c931-224
	GDAF01019561_c1582-878
	GDAF01049684_c986-186
	GDAF01058452_c784-50
	GDBG01127572_c2023-1373
	GDBG01129100_c2729-1980
	GEHO01011758_c720-220
	GEHO01045277_2-595
	GEHO01046561_3-419
	GEHO01050950_11-703
	GEHO01073579_c929-159
	GEHO01083860_79-798
	GEHO01083861_79-756
	GEHO01084359_2-685
	GEHO01084463_c907-188
	GEHO01084464_c873-154
	GEHO01088577_419-1081
	GEHO01088705_c2785-2123
	GEHO01088706_c2797-2123
	GEHO01088707_c1134-454
	GEHO01088708_c1134-454
	GEHO01152796_3-425
	GEHO01167584_c1031-318
	GEHO01173777_c1084-602
	GEHO01186978_280-1047
	GEHO01188172_6-428
	GEHO01190614_c532-32
	GEHO01197321_c1250-483
	GEHO01198592_312-1025
	GEHO01198593_312-782
	GEHO01220641_c2751-2071
	GEHO01220642_c2751-2071
	GEHO01220643_c1435-827
	GEHO01220644_c1435-827
	GEHO01220645_c730-114
	GEHO01220646_c730-114
	GEHO01220647_c633-4
	GEHO01220648_c633-28
	GEHO01221157_c1071-301
	GEHO01221158_c1002-301
	GEHO01221255_262-942
	GEHO01221256_201-881
	GEHO01221257_262-891
	GEHO01221258_201-830
	GEHO01239345_122-841
	GEHO01240360_c867-148
	GENQ01002029_411-1191
	GENQ01005184_17-562
	GENQ01014110_98-673
	GENQ01035561_c6446
	GENQ01037895_705-1124
	GFPL01001982_c987-376
	GFPL01005650_c1416-616
	GFPL01014938_c984-307
	GFPL01015724_203-910
	GFPL01018330_182-922
	GFPL01039328_c959-339
	GFPL01056466_c520-3
	GFPL01066123_258-1010
	GGGS01013725_10-381
	GGGS01064154_5-379
	GGGS01100752_c1083-403
	GGGS01157458_61-732
	GGGS01196355_c1770-1087
	GGGS01201883_216-893
	GGGS01264692_c1747-1175
	GGGS01264693_c876-304
	GGGS01264695_c890-186
	GGGS01264696_c1731-1159
	GGIQ01001891_1787-2509
	GGIQ01001894_475-1194
	GGIQ01061931_561-1295
	GGIQ01061932_309-1043
	GGIQ01061934_279-1013
	GGIQ01078896_229-1005
	GGIQ01082838_458-1168
	GGIQ01082844_548-1168
	GGIQ01082848_799-1509
	GGIQ01082850_889-1509
	GGIQ01100196_c555-34
	GGLP01010073_c553-2
	GGLP01033129_c1099-434
	GGLP01038453_c3023-2430
	GGRB01002378_c578-3
	GGRB01007410_453-1211
	GGRB01007411_489-1217
	GGRB01007729_220-894
	GGRB01015131_183-902
	GGRB01025652_783-1358
	GGRB01032355_c800-246
	GGRB01034026_289-1002
	GGRB01034474_722-1390
	GGRB01034475_593-1270
	GGRB01040274_c832-53
	GGRB01041320_249-929
	GGRB01043822_1-414
	GGRB01047505_c1022-207
	GGRB01048416_251-1036
	GGRB01056783_c967-167
	GGRB01058162_c2231-1428
	GGRB01058163_c2255-1452
	GGRB01063219_c1786-992
	GGRB01069632_c1127-426
	GGRB01070573_2-607
	GGRB01072014_162-668
	GHDL01029555_c984-217
	GHDL01067853_300-881
	GHDL01076982_c2185-1802
	GHDL01083218_242-904
	GHDL01083873_c1322-633
	GHDL01085191_140-904
	GHDL01098960_c981-451
	GHDL01098962_c2846-2124
	GHDL01111662_118-491
	GHDL01138751_25-522
	GHDM01013064_c786-283
	GHDM01023670_291-872
	GHDM01047195_238-1008
	GHDM01051964_c1107-415
	GHDM01053975_c414-2
	GHDM01055704_c2185-1730
	GHDM01064906_333-1058
	GHDM01078624_c1089-310
	GHDM01081201_242-904
	GHDM01087533_10-528
	GIFV01016486_242-1018
	GIFV01016487_462-1241
	GIFV01016488_462-1271
	GIFV01042598_170-877
	GIFV01042599_286-984
	GIFV01045548_121-939
	GIFV01045788_236-1015
	GIFV01045788_248-874
	GIFV01077340_282-1046
	GIFV01086688_194-844
	GIFV01111149_176-985
	GIFV01117251_202-975
	GIFV01117252_235-1047
	GIFV01127996_414-1187
	GIFV01128605_c2566-1853
	GIFV01158005_441-1028
	GIKF01000489_2-466
	GIKF01007200_c746-45
	GIKF01007372_431-1015
	GIKF01020537_181-873
	GIKF01024218_160-882
	GIKF01027384_c1508-819
	GIKF01044665_139-963
	GIKF01049216_c3531-2830
	GIKF01064375_c378-1
	GIKF01075644_240-1019
	GIKF01077231_c914-162
	GIKF01086708_c1539-739
	GIKF01087220_c1477-674
	GIKF01087377_c1185-535
	GIKF01096233_175-888
	GIKF01098849_332-1072
	GIKF01101399_336-1112
	GIKF01116874_682-1401
	GIKF01126962_629-1430
	GIKF01128070_c984-244
	GIKF01133799_c851-105
	GIKG01001327_217-989
	GIKG01006841_c1442-921
	GIKG01020338_c1343-537
	GIKG01039365_c2050-1304
	GIKG01052821_c1924-1115
	GIKG01055762_118-865
	GIKG01062526_c710-105
	GIKG01084041_183-995
	GIKG01086456_c1396-620
	GIKG01090008_267-980
	GIKG01090016_c2037-1261
	GIKG01090627_440-1216
	GIKG01096215_166-912
	GIKG01103688_c1275-511
	GIKG01108296_c1678-866
	GIKG01116374_396-1139
	GIKG01125876_c2462-1779
	GIKG01125986_1448-2152
	GIKG01133521_51-848
	GIKG01144128_c882-112
	GIKG01145144_328-1029
	GIKI01016212_c1735-956
	GIKI01027327_c1466-693
	GIKI01030948_c665-3
	GIKI01035681_c1585-788
	GIKI01035984_c1242-493
	GIKI01036362_430-1194
	GIKI01041540_119-850
	GIKI01042691_c1139-366
	GIKI01042692_c1147-335
	GIKI01043423_329-1129
	GIKI01052757_468-1055
	GIKI01053313_369-1091
	GIKI01059266_c1289-506
	GIKI01061895_c1045-269
	GIKI01062072_180-995
	GIKI01064002_171-920
	GIKI01065784_151-963
	GIKI01065785_171-983
	GIKI01067090_c1124-351
	GIKI01069610_352-1152
	GIKI01069611_497-1291
	GIKI01069787_370-1143
	GIKI01084331_c796-47
	GIKI01084564_c2099-1305
	GIKI01085392_3-506
	GIKI01088391_527-1072
	GIKI01091660_c1321-563
	GIKI01092153_c1027-257
	GIKI01099546_681-1388
	GIKI01105733_c2670-2011
	GIKI01106788_c1307-558
	GINI01005236_c1025-330
	GINI01056977_c920-198
	GINI01057060_c2157-1552
	GINI01070940_c1291-512
	GINI01075147_c2024-1314
	GINI01100380_c1633-833
	GINI01100418_c1449-694
	GINI01102943_c1384-593
	GINI01103927_c462-1
	GINI01140418_c474-3
	GIUK01001813_84-797
	GIUK01009079_c871-242
	GIUK01009340_659-1402
	GIUK01017543_173-874
	GIUK01017773_c641-12
	GIUK01018026_c1103-387
	GIUK01024327_402-1088
	GIUK01027300_1283-1996
	GIUK01027446_373-1053
	GIUK01027447_355-1035
	GIUK01028680_c1909-1094
	GIUK01033954_c1351-575
	GIUK01042749_76-621
	GIUK01043214_c2604-1891
	GIUK01047232_158-970
	GIUK01047233_158-844
	GIUK01047234_252-1007
	GIUK01047235_252-881
	GIUK01047236_151-843
	GIUK01050489_c1052-309
	GIUK01062153_c1449-844
	GIUK01065156_254-1065
	GIUK01067186_3053-3901
	GIUK01071100_542-1117
	GIUK01076329_108-905
	GIUK01100260_663-1184
	GIUK01104027_138-905
	GIUK01108209_97-834
	GIUK01108499_c938-267
	GIUK01111220_c1173-373
	GIUK01118330_c883-152
	GIUK01118331_c948-217
	GJHO01028566_294-980
	GJHO01041509_1356-2132
	HACZ01101791_c1161-412
	HACZ01101792_c2000-1248
	HACZ01101794_c1204-455
	HACZ01101795_c1158-406
	HACZ01101800_c2012-1260
	HACZ01133193_c1793-1044
	HACZ01133196_c2601-1960
	HALR01174222_c1215-415
	HALR01286779_345-1058
	HALR01288532_c1755-964
	HALR01288533_c1753-962
	HALR01295403_254-814
	HALR01303060_c2066-1314
	HALR01312718_c71416
	HALR01320802_1-654
	HAMN01000534_c1200-502
	HAMN01005142_c1351-608
	HAMN01038162_322-1044
	HAMN01041752_372-1058
	HAMN01042043_c1755-964
	HAMN01043123_221-940
	HAMO01047367_366-1058
	HAMO01047660_c1755-964
	HAMO01051430_c2331-1513
	HBVW01004012_124-768
	HBVW01024378_c637-213
	HBVW01028140_c1136-360
	HBVW01075340_c528-31
	Hrob_113524
	Hrob_154942
	Hrob_168509
	Hrob_176474
	Hrob_177042
	Hrob_185178
	Hrob_185352
	Hrob_185353
	Hrob_185503
	Hrob_68110
	Hrob_95007
	Hrob_95422
	Hsap_AQP1
	Hsap_AQP10_1
	Hsap_AQP11
	Hsap_AQP12A
	Hsap_AQP12B
	Hsap_AQP2_1
	Hsap_AQP3_1
	Hsap_AQP4_isoM1x
	Hsap_AQP4_isoX1
	Hsap_AQP5
	Hsap_AQP6
	Hsap_AQP7_1
	Hsap_AQP8_isoX1
	Hsap_AQP9
	Hsap_sp_AQP0
	Ipul_QED21987
	Ipul_QED21989
	Ipul_QED21991
	Lana_XP_013382159
	Lana_XP_013382376
	Lana_XP_013390337
	Lana_XP_013391176
	Lana_XP_013392640
	Lana_XP_013408467
	Lana_XP_013417580
	Lana_XP_013417896
	Lcha_H2ZUR1
	Lcha_H3A425
	Lcha_H3ACF7
	Lcha_H3ADX4
	Lcha_H3ADX5
	Lcha_H3AEK5
	Lcha_H3AXY4
	Lcha_H3BBE0
	Lcha_H3BF11
	Lcha_H3BF34
	Lcha_H3BIC5
	Lcha_M3XHS6
	Lcha_M3XLI8
	Lgig_V3Z755
	Lgig_V3ZK38
	Lgig_V3ZP04
	Lgig_V3ZVP6
	Lgig_V3ZVR0
	Lgig_V4A5I3
	Lgig_V4A7E8
	Lgig_V4AIJ5
	Lgig_V4AZ69
	Lgig_V4B1U8
	Lgig_V4BDI9
	Lgig_V4CLK0
	Lrub_COMP64
	Lrub_COMP65
	Mtar_G5CTF8
	Mtar_G5CTG0
	Mtar_G5CTG1
	Mtar_G5CTG2
	Mtar_G5CTG4
	Mtar_G5CTG5
	Nvec_XP_001622649
	Nvec_XP_001633187
	Nvec_XP_001633212
	Nvec_XP_001633227
	Nvec_XP_032229526
	Paib_103582_c0_seq2
	Paib_108111_c0_seq2
	Paib_108845_c1_seq2
	Paib_109651_c0_seq1
	Paib_110021_c0_seq1
	Paib_61289_c0_seq1
	Paib_71661_c0_seq1
	Paib_81940_c0_seq1
	Paib_84359_c0_seq1
	Paib_96014_c0_seq1
	Pcau_XP_014665134
	Pcau_XP_014668506
	Pdum_117635_c0
	Pdum_118446_c0
	Pdum_191183_c2_seq1_m0782
	Pdum_211173_c5
	Pdum_211432_c0_seq2
	Pdum_213024_c0
	Pdum_213112_c0
	Pdum_215254_c3
	Pdum_215949_c0
	Pdum_218083_c0
	Pdum_8227_c1
	Rnor_AQP0
	Rnor_AQP1
	Rnor_AQP11
	Rnor_AQP12A
	Rnor_AQP2
	Rnor_AQP3
	Rnor_AQP4
	Rnor_AQP5_frg
	Rnor_AQP6
	Rnor_AQP7
	Rnor_AQP8
	Rnor_AQP9
	Skow_NP_001158487
	Skow_XP_002737956
	Skow_XP_006813480
	Skow_XP_006816957
	Skow_XP_006819080
	Spur_XP_001185961
	Spur_XP_030833260
	Spur_XP_030840396
	Spur_XP_7897703
	Spur_XP_799266
	Tric_RDD45034
