# Supplementary material for: Finding Aquaporins in Annelids: An Evolutionary Analysis and a Case Study
Source: Cells. 2021 Dec 17;10(12):3562. doi: 10.3390/cells10123562 (PMC8700629; doi:10.3390/cells10123562)
Supplement: Supplementary file 1 [file cells-10-03562-s001.zip › Suppl_Table S2_List of Non annelid species used in analyses.xlsx]

## Sheet: Planilha1
Phylum	Family	Species	Species authority	Sequence source	AQP identification
Porifera	Niphatidae	Amphimedon queenslandica	Hooper & van Soest, 2006	NCBI proteins	yes
Placozoa	Trichoplacidae	Trichoplax sp. H2		NCBI proteins	yes
Cnidaria	Edwardsiidae	Nematostella vectensis	Stephenson, 1935	NCBI proteins	yes
Xenacoelomorpha	Isodiametridae	Isodiametra pulchra	(Smith & Bush, 1991)	NCBI proteins	yes
Platyhelminthes	Dugesiidae	Dugesia japonica	Ichikawa & Kawakatsu, 1964	NCBI proteins	yes
Rotifera	Brachionidae	Brachionus plicatilis	Müller, 1786	NCBI proteins	yes
Bryozoa	Bugulidae	Bugula neritina	(Linnaeus, 1758)	NCBI proteins	yes
Brachiopoda	Lingulidae	Lingula anatina	Lamarck, 1801	NCBI proteins	yes
Mollusca	Lottiidae	Lottia gigantea	G. B. Sowerby I, 1834	JGI portal	yes
Priapulida	Priapulidae	Priapulus caudatus	Lamarck, 1816	NCBI proteins	yes
Nematoda	Rhabditidae	Caenorhabditis elegans	(Maupas, 1899) Dougherty, 1953	NCBI proteins	yes
Tardigrada	Milnesiidae	Milnesium tardigradum	Doyère, 1840	NCBI proteins	yes
Arthropoda	Daphniidae	Daphnia pulex	Leydig, 1860	NCBI proteins	yes
Hemichordata	Harrimaniidae	Saccoglossus kowalevskii	(Agassiz, 1873)	NCBI proteins	yes
Echinodermata	Strongylocentrotidae	Strongylocentrotus purpuratus	(Stimpson, 1857)	NCBI proteins	yes
Chordata	Branchiostomatidae	Branchiostoma floridae	Hubbs, 1922	NCBI proteins	yes
Chordata	Cionidae	Ciona intestinalis	(Linnaeus, 1767)	NCBI proteins	yes
Chordata	Latimeriidae	Latimeria chalumnae	Smith, 1939	Abascal et al 2014	yes
Chordata	Hominidae	Homo sapiens	Linnaeus, 1758	Abascal et al 2014	yes
Chordata	Muridae	Rattus norvegicus	(Berkenhout, 1759)	Abascal et al 2014	yes
Ctenophora	none	none	none	NCBI proteins	no
Chaetognata	none	none	none	NCBI proteins	no
Gnathostomulida	none	none	none	NCBI proteins	no
Micrognathozoa	none	none	none	NCBI proteins	no
Gastrotricha	none	none	none	NCBI proteins	no
Phoronida	none	none	none	NCBI proteins	no
Entoprocta	none	none	none	NCBI proteins	no
Cycliophora	none	none	none	NCBI proteins	no
Rhombozoa	none	none	none	NCBI proteins	no
Nematomorpha	none	none	none	NCBI proteins	no
Loricifera	none	none	none	NCBI proteins	no
Onychophora	none	none	none	none	none
Kynorincha	none	none	none	none	none
