# Supplementary material for: Finding Aquaporins in Annelids: An Evolutionary Analysis and a Case Study
Source: Cells. 2021 Dec 17;10(12):3562. doi: 10.3390/cells10123562 (PMC8700629; doi:10.3390/cells10123562)
Supplement: Supplementary file 1 [file cells-10-03562-s001.zip › Suppl_Table S3_Primer list and relative PCR thermal conditions.xlsx]

## Sheet: Planilha1
Gene	Primer		Bp of the expected fragments	Annealing T (°C)
AsucAQPa	Afor	CCATCAGTCACTTGTTGCCC	1116	50
	Arev	CTGAACTTTTATCATTGGTGATAAGG
AsucAQPb	Bfor	GCCCTCATCATCAGCTAAAATG	1042	54
	Brev	GACATCCCTCCCTGGTGATT
AsucAQPc	Cfor	GAGGGGTGTCACAGTCTAATG	1022	55
	Crev	CCATTCAGCAATGCGGAGTAAC
AsucAQPd	Dfor	CTGCTACTAATGGACAAAACTGTCA	933	54
	Drev	CTTCTGATATGGACAGCTCCTG
AsucAQPe	Efor	CAATGGGCAGTCATGAATCCTG	462	55
	Erev	GAGCAGAGCTGTAAGGCCTC	(partial CDS)
AsucAQPf	Ffor	GCCGGGATCAATGCTTATCGC	641	56
	Frev	CGCCCTCTAGTGTTGTGAGC	(partial CDS)
